# Supplementary material for: Association of the molecular regulation of ear leaf senescence/stress response and photosynthesis/metabolism with heterosis at the reproductive stage in maize
Source: Sci Rep. 2016 Jul 20;6:29843. doi: 10.1038/srep29843 (PMC4951735; doi:10.1038/srep29843)
Supplement: Supplementary Dataset 1 [file srep29843-s2.xls]

## Sheet: Higher in Mo17 
Table S2 A detailed list of 2,826 PP-DEGs (DEGs between parental lines and the hybrid) and their expression levels at three time points, including genes show higher expressions in Mo17 and in B73, respectively.
	S0					S1					S2
Transcripts	B73	Mo17	Mo17/B73		Transcripts	B73	Mo17	Mo17/B73		Transcripts	B73	Mo17	Mo17/B73
AC184170.4_FG002	0	3.25686	2.04577		AC190613.3_FG001	0.486424	4.62994	2.69627		AC177893.3_FG003	0.190301	6.99275	2.99696
AC187262.4_FG007	0	32.3027	5.09703		AC190909.3_FG004	4.1728	72.6376	3.95206		AC187262.4_FG007	0	9.81205	3.6679
AC191097.3_FG007	20.4705	101.075	2.11948		AC190915.3_FG007	0.714102	11.5471	2.6419		AC190909.3_FG004	8.38615	39.9308	2.06251
AC193499.3_FG004	0	29.6503	5.46116		AC191575.2_FG001	0.160214	4.0185	2.97909		AC193499.3_FG004	0	5.77671	3.3772
AC193500.3_FG003	0	3.66397	3.10443		AC193499.3_FG004	0	12.5321	4.71038		AC196082.3_FG001	0	6.51177	3.78047
AC195785.3_FG004	1.70236	10.4525	2.27271		AC196082.3_FG001	0	10.4397	4.66239		AC197164.4_FG002	0	5.48865	3.75315
AC196082.3_FG001	0	7.23974	3.6121		AC197164.4_FG002	0	6.42305	4.17327		AC197705.4_FG003	0.339279	34.7231	4.7986
AC197029.3_FG003	0.0881679	6.93491	3.6121		AC199571.3_FG003	0.242318	11.5323	4.06613		AC197758.3_FG004	0.0592554	1.93545	2.24243
AC197164.4_FG002	0	2.52824	2.25283		AC199571.3_FG004	2.30808	14.3801	2.14368		AC198019.2_FG004	0	14.0757	3.75315
AC199175.2_FG003	0	2.4851	2.31581		AC200622.3_FG005	0.260065	15.4712	4.26316		AC199571.3_FG003	1.61032	16.7124	2.80849
AC199541.4_FG001	3.93634	29.4016	2.56851		AC203359.3_FG001	0.127342	13.2674	4.085		AC200099.4_FG006	1.35186	10.2441	2.26553
AC199571.3_FG003	0.461666	5.803	2.19733		AC204212.4_FG001	3.9975	58.5189	3.27291		AC200622.3_FG005	0.209063	15.2505	4.30059
AC200099.4_FG006	0.137311	18.031	4.91467		AC205110.4_FG001	0	6.17135	2.74417		AC202129.3_FG001	0.329855	6.46441	2.02437
AC200622.3_FG005	0.353913	5.30796	2.13446		AC205730.3_FG002	0.760715	5.20373	2.15629		AC204213.1_FG007	0.507469	11.6028	2.55594
AC202129.3_FG001	0	6.69983	2.25283		AC208327.4_FG002	0.194365	3.75006	2.10526		AC207733.3_FG001	0	1.99434	2.81626
AC202396.4_FG010	0	3.62619	2.04577		AC208915.3_FG010	0.355089	5.11546	2.27076		AC209213.4_FG002	0.132383	5.18882	3.09487
AC205362.4_FG002	20.6722	204.932	3.22051		AC209215.4_FG004	0	6.87511	4.91884		AC209215.4_FG004	0	5.88863	4.50904
AC207309.3_FG007	0.080538	3.86528	2.87207		AC211887.3_FG004	0	5.50733	2.69742		AC209784.3_FG007	26.6222	291.795	3.40208
AC207767.2_FG001	0.0706831	2.21443	2.79019		AC211972.4_FG003	0	3.27591	2.49373		AC211972.4_FG003	0	4.29899	2.70687
AC209213.4_FG002	0.252119	10.1954	3.45398		AC218940.2_FG004	0	4.83644	3.53843		AC214602.3_FG012	0.0930261	4.40583	3.842
AC209364.3_FG004	0.305084	3.10588	2.27457		AC226564.1_FG003	0	4.98758	2.04969		AC215607.3_FG004	0	30.4331	5.20797
AC212567.3_FG003	0	3.43865	3.68575		AC233900.1_FG002	0.484848	14.3438	4.01923		AC226235.2_FG003	1.737	19.5136	2.94534
AC213353.3_FG004	0	15.283	4.37637		AC233910.1_FG003	0.128227	4.12333	2.31972		AC233900.1_FG002	0.822833	14.1453	3.3893
AC214267.3_FG004	0.080538	4.40213	3.06819		AC234513.1_FG005	0	5.18012	3.45643		AC234202.1_FG004	0.035532	1.10255	2.16212
AC214602.3_FG012	0.442911	11.1401	3.87621		AC235540.1_FG001	0	4.25225	3.07211		GRMZM2G000071	0	10.4003	5.41413
AC215607.3_FG004	0.326336	36.1095	4.66427		GRMZM2G000071	0	5.53718	4.67453		GRMZM2G000118	0	1.16827	2.24243
AC233883.1_FG006	2.82688	21.6834	2.59585		GRMZM2G000158	0.240669	3.30201	2.30366		GRMZM2G000221	0.707886	15.318	3.06225
AC234160.1_FG004	0.0632943	3.0377	2.87207		GRMZM2G000292	0	1.51598	2.69742		GRMZM2G000652	2.39057	19.6801	2.59276
AC235540.1_FG001	0	4.38853	2.59523		GRMZM2G000692	0	6.35621	3.68966		GRMZM2G000692	0	11.022	4.31699
GRMZM2G000071	0	23.3655	6.2659		GRMZM2G001508	4.8877	474.169	6.3933		GRMZM2G000739	3.30786	21.814	2.49417
GRMZM2G000158	0.873379	10.9885	2.88322		GRMZM2G001905	0.119555	15.8393	5.25591		GRMZM2G000764	0.131068	1.84086	2.12843
GRMZM2G000261	0.206107	6.73188	3.31783		GRMZM2G004305	19.6336	99.5023	2.35774		GRMZM2G001508	1.33882	13.3091	2.64436
GRMZM2G000692	0	8.09763	3.53452		GRMZM2G004683	0.506771	4.26203	2.20783		GRMZM2G001905	0.042715	10.2547	5.228
GRMZM2G000812	3.98685	19.9162	2.0084		GRMZM2G004959	0	2.92134	3.61602		GRMZM2G003489	3.01152	45.8435	3.66241
GRMZM2G001288	0.150266	3.50572	3.05225		GRMZM2G005066	1.3832	12.8777	2.60144		GRMZM2G003937	2.64912	18.6104	2.41751
GRMZM2G001905	0.0542328	8.89293	4.69462		GRMZM2G005298	0.451807	3.91506	2.68651		GRMZM2G004110	0	4.3804	4.05122
GRMZM2G002304	3.41603	20.1241	2.22014		GRMZM2G005715	0	1.28767	2.04969		GRMZM2G004305	19.3132	94.2199	2.21725
GRMZM2G002630	0	3.07172	3.45252		GRMZM2G006565	0.0692857	5.70365	4.28677		GRMZM2G004909	10.3363	77.2065	2.64645
GRMZM2G003246	1.79485	18.2608	2.86714		GRMZM2G006937	5.51164	24.0224	2.04057		GRMZM2G004959	0	2.42584	3.14485
GRMZM2G003501	0.823649	7.00658	2.40895		GRMZM2G007372	1.02758	7.03904	2.37142		GRMZM2G005061	4.41374	26.6607	2.22536
GRMZM2G004110	0	1.58209	2.18702		GRMZM2G007928	29.7912	134.892	2.16472		GRMZM2G005066	0.917789	21.4455	3.65368
GRMZM2G004305	18.995	82.7084	2.05617		GRMZM2G008430	0.479412	5.54985	2.52941		GRMZM2G005298	0.497013	4.99504	2.82838
GRMZM2G004466	5.64546	49.7617	2.84266		GRMZM2G010156	0	3.74536	3.10834		GRMZM2G005715	0	1.66895	2.24243
GRMZM2G005040	1.48008	7.92608	2.02736		GRMZM2G010657	0.0706255	1.78658	2.80679		GRMZM2G006207	0.0447767	6.72767	4.54136
GRMZM2G006207	0.0568503	7.20004	4.31577		GRMZM2G010801	16.6234	76.0771	2.12727		GRMZM2G006565	0.222791	5.39711	3.07569
GRMZM2G007140	3.71207	33.7846	2.78403		GRMZM2G010929	20.9479	99.7339	2.24379		GRMZM2G007140	5.17273	28.6491	2.14375
GRMZM2G007151	0.978099	37.2558	4.44701		GRMZM2G011115	0.77089	12.7487	2.67605		GRMZM2G007151	0.495241	28.4877	4.57515
GRMZM2G007426	0	4.28324	3.48037		GRMZM2G013016	0.231083	5.52005	3.23002		GRMZM2G007729	30.5752	521.479	4.02454
GRMZM2G008064	0	1.69644	2.31581		GRMZM2G013855	0.0586179	2.29964	3.18723		GRMZM2G009232	3.62985	34.2981	2.9882
GRMZM2G008751	3.69885	30.3506	2.70133		GRMZM2G014055	68.878	329.737	2.30031		GRMZM2G010091	0.328172	4.08148	2.70884
GRMZM2G009025	0	3.01175	3.56084		GRMZM2G014460	0	3.95839	2.25675		GRMZM2G010156	0.520172	8.00972	2.47011
GRMZM2G009125	2.33322	27.1256	3.20427		GRMZM2G015364	1.25789	7.73035	2.06754		GRMZM2G010636	3.61406	21.5336	2.25032
GRMZM2G010091	0.673067	6.62291	2.62669		GRMZM2G015432	5.58274	27.4523	2.23352		GRMZM2G010944	9.77577	47.255	2.11877
GRMZM2G011115	0.749339	31.1682	3.81037		GRMZM2G015788	0.672023	4.89826	2.23449		GRMZM2G011115	1.53451	15.0365	2.34501
GRMZM2G011151	0	10.2476	4.9352		GRMZM2G015933	0.392169	6.43151	2.73519		GRMZM2G011151	0.0417538	1.56837	2.4598
GRMZM2G012546	14.6353	191.472	3.57831		GRMZM2G015967	28.6508	115.692	2.02347		GRMZM2G012455	2.73245	61.0803	4.05816
GRMZM2G013855	0.239313	2.87135	2.03676		GRMZM2G016281	0.525061	34.6688	4.64894		GRMZM2G012806	0	12.6016	4.58855
GRMZM2G015933	0.667111	40.4658	4.81539		GRMZM2G016351	0	1.69437	3.59062		GRMZM2G013016	0.353837	4.50736	2.46014
GRMZM2G016039	0	1.06549	2.31581		GRMZM2G016462	4.32505	149.991	4.79478		GRMZM2G013652	3.87618	21.1508	2.10575
GRMZM2G016281	0.714536	17.464	3.12211		GRMZM2G017869	0.0746046	2.39903	2.88779		GRMZM2G013855	0	3.59134	4.13832
GRMZM2G016462	2.49015	27.1615	2.79705		GRMZM2G018018	1.13435	39.5338	4.75062		GRMZM2G013986	1.03535	6.79798	2.25514
GRMZM2G016605	2.63282	14.4836	2.15155		GRMZM2G018022	0.413045	5.78509	2.55706		GRMZM2G014672	0.849627	6.36646	2.09614
GRMZM2G016802	1.83743	11.2027	2.27389		GRMZM2G018314	0.0174689	1.19089	3.45643		GRMZM2G015355	213.088	907.467	2.0473
GRMZM2G017388	1.05579	6.39419	2.07107		GRMZM2G018593	0	3.49341	3.3085		GRMZM2G015364	1.74776	16.7999	2.73106
GRMZM2G017869	0.101527	10.0836	4.50594		GRMZM2G018716	1.42166	9.53498	2.40705		GRMZM2G016281	0.562786	33.8539	4.43065
GRMZM2G017982	0	3.55577	2.95373		GRMZM2G018951	0.146615	2.2116	2.92952		GRMZM2G016351	0	2.90223	4.20036
GRMZM2G018018	3.41817	89.5706	4.44839		GRMZM2G019373	2.35032	15.4713	2.35647		GRMZM2G016462	5.79475	68.1384	3.18619
GRMZM2G018022	0.312276	15.7365	4.09374		GRMZM2G019515	0.676715	7.46085	2.85323		GRMZM2G017869	0	5.48495	4.40747
GRMZM2G018593	0	3.90082	2.95373		GRMZM2G020291	2.82796	28.7631	3.25042		GRMZM2G018018	2.92382	149.775	5.41267
GRMZM2G019006	0	3.68375	2.6935		GRMZM2G020471	0.0577622	2.6747	2.87599		GRMZM2G018579	7.71496	78.4072	3.11951
GRMZM2G019029	0	1.73969	3.13976		GRMZM2G021270	0.0946702	3.851	4.08918		GRMZM2G018593	0	2.97138	2.868
GRMZM2G019974	1.04512	7.14628	2.2156		GRMZM2G021514	0.09617	1.6081	2.1724		GRMZM2G018707	4.01308	23.7983	2.29657
GRMZM2G020320	0.623326	6.02465	2.48871		GRMZM2G021973	0.146545	6.78582	2.87599		GRMZM2G019006	0.0680113	5.33147	3.57735
GRMZM2G021270	0.209354	2.18986	2.48131		GRMZM2G022181	5.76409	44.3591	2.75796		GRMZM2G019177	10.8632	71.8268	2.55701
GRMZM2G021973	0.598282	19.1424	3.10344		GRMZM2G022897	0.351956	5.13068	3.2087		GRMZM2G019373	0.296376	4.75957	2.44696
GRMZM2G023152	15.4143	112.815	2.76589		GRMZM2G023520	0	22.6319	6.07728		GRMZM2G020291	5.55709	26.3328	2.11875
GRMZM2G023520	0	24.5705	5.69332		GRMZM2G025833	11.1436	102.612	3.179		GRMZM2G021270	0.240996	3.50081	3.1395
GRMZM2G023872	0.0829758	2.26769	2.58242		GRMZM2G026911	0	8.14298	5.34856		GRMZM2G021816	24.7153	110.051	2.07501
GRMZM2G023983	0.793511	7.40507	2.65858		GRMZM2G027851	8.8254	37.9937	2.06933		GRMZM2G022162	0	2.42199	2.76259
GRMZM2G024808	1.41841	12.7755	2.70779		GRMZM2G028218	2.13163	90.9192	5.1714		GRMZM2G022181	4.974	44.8062	2.86972
GRMZM2G025173	0	4.87588	2.87207		GRMZM2G028306	0.260524	2.7227	2.04469		GRMZM2G022363	0.0315819	1.95995	3.22651
GRMZM2G025833	2.57837	20.2171	2.64842		GRMZM2G028413	0.0933081	1.68026	2.28708		GRMZM2G023520	0	36.4352	6.58983
GRMZM2G026391	11.9869	63.9211	2.33719		GRMZM2G028535	8.96078	119.194	3.72109		GRMZM2G024718	0.92073	10.9124	3.04209
GRMZM2G028218	5.29889	121.638	4.31781		GRMZM2G028608	0	6.99652	5.29447		GRMZM2G025833	4.24863	77.5031	3.98284
GRMZM2G028306	2.03859	43.1294	3.99089		GRMZM2G028640	0.751614	138.345	6.48453		GRMZM2G028218	0.700667	215.375	7.65148
GRMZM2G028608	0	15.0426	5.90356		GRMZM2G029079	0.0547912	9.65519	4.8562		GRMZM2G028306	2.19903	33.0631	3.54024
GRMZM2G028640	1.12513	140.587	5.97798		GRMZM2G029496	0	8.03747	4.54815		GRMZM2G028413	0.0333374	2.72224	3.63835
GRMZM2G029079	0.149127	9.24457	3.81157		GRMZM2G029716	0.120334	1.90897	2.0906		GRMZM2G028608	0.0630296	1.85286	2.65598
GRMZM2G029292	0	2.07698	3.17426		GRMZM2G030494	8.49271	49.6986	2.34477		GRMZM2G028640	0.322246	133.937	7.01527
GRMZM2G029496	0	6.53642	3.73285		GRMZM2G030567	0	1.57037	3.14368		GRMZM2G029079	0	16.0172	5.41413
GRMZM2G029692	0.478626	4.39565	2.46361		GRMZM2G031204	0	7.12511	4.0103		GRMZM2G029496	0	3.25191	3.01303
GRMZM2G029716	0	3.63857	3.36558		GRMZM2G031364	2.53069	14.4672	2.16071		GRMZM2G030710	1.71565	11.4411	2.40179
GRMZM2G031040	0	3.02128	2.95373		GRMZM2G031941	0.404335	4.92077	2.76767		GRMZM2G031033	0	27.8926	5.76165
GRMZM2G031204	0	6.65632	3.39513		GRMZM2G032583	0	1.30012	3.53843		GRMZM2G031204	0	7.68173	3.9344
GRMZM2G031827	1.32365	15.0208	3.04895		GRMZM2G032721	1.67454	29.1208	3.58639		GRMZM2G031607	1.91776	14.2818	2.23923
GRMZM2G031938	0.351088	6.08467	2.68891		GRMZM2G032887	0	2.96608	4.25644		GRMZM2G031827	2.2885	15.199	2.40931
GRMZM2G032198	0	3.07766	2.37615		GRMZM2G033413	4.1555	22.5571	2.23065		GRMZM2G032721	0.358972	17.5876	4.02507
GRMZM2G032887	0	5.10302	4.54424		GRMZM2G033493	79.1239	307.595	2.02114		GRMZM2G032807	40.426	223.243	2.38912
GRMZM2G032977	0.593961	7.39048	2.67333		GRMZM2G033785	0.0491517	1.35927	2.65895		GRMZM2G032887	0	4.21399	4.58855
GRMZM2G034152	2.49174	12.9774	2.0399		GRMZM2G034152	4.61413	57.9052	3.53992		GRMZM2G033649	0.121868	1.87086	2.26773
GRMZM2G034188	0.890197	6.63509	2.22771		GRMZM2G034188	0.773077	5.7368	2.33803		GRMZM2G034079	0	2.40107	2.64892
GRMZM2G034428	0	1.47319	2.18702		GRMZM2G035168	1.09069	6.46191	2.07771		GRMZM2G034152	0.366344	7.30772	3.46926
GRMZM2G034471	19.3489	133.088	2.71918		GRMZM2G035421	0.219817	2.35619	2.50562		GRMZM2G034157	4.04664	126.022	4.58484
GRMZM2G035421	0.697996	4.58619	2.12267		GRMZM2G035465	7.27518	31.6846	2.0472		GRMZM2G034188	0.924232	9.681	2.80119
GRMZM2G035503	1.10388	7.16455	2.19909		GRMZM2G035482	0.0791342	4.88579	3.3085		GRMZM2G034271	0.0994538	32.2408	6.20759
GRMZM2G035726	0.273873	5.38542	2.55155		GRMZM2G035520	0.300796	2.15851	2.17199		GRMZM2G034843	0.214604	3.5048	2.03052
GRMZM2G036262	0	4.7604	2.43409		GRMZM2G035557	18.9456	88.6806	2.15446		GRMZM2G035482	0	4.84831	3.10223
GRMZM2G036525	0.0819089	1.81995	2.55096		GRMZM2G037327	0	1.28835	2.19094		GRMZM2G037077	0	6.60783	3.41254
GRMZM2G037077	0	11.1487	3.86555		GRMZM2G037875	1.99185	10.6457	2.07768		GRMZM2G038108	8.45811	38.983	2.02911
GRMZM2G039365	0.623778	6.40323	2.67157		GRMZM2G038003	0.925288	6.74426	2.08655		GRMZM2G038485	0.410284	8.90212	2.99466
GRMZM2G039848	0.175039	4.51149	2.77696		GRMZM2G038485	0.218732	7.31502	3.41049		GRMZM2G038640	0.0767105	3.25726	2.64892
GRMZM2G040095	15.9532	103.375	2.65008		GRMZM2G038640	0	2.11728	2.19094		GRMZM2G039630	10.4944	60.3722	2.23518
GRMZM2G040673	0	1.22416	2.04577		GRMZM2G038801	2.33301	15.4659	2.29556		GRMZM2G039848	0.045955	1.95133	2.64892
GRMZM2G040728	6.53127	30.5593	2.01171		GRMZM2G039094	0.453058	7.34267	3.28505		GRMZM2G040947	0.0944692	2.12138	2.71686
GRMZM2G042133	0.706568	20.918	4.35479		GRMZM2G039173	6.48402	58.6774	3.06883		GRMZM2G042133	0.53732	10.4049	3.69891
GRMZM2G043069	0	13.2026	5.41135		GRMZM2G041544	0.179559	4.69618	3.28109		GRMZM2G043069	0	2.21818	3.10223
GRMZM2G043878	8.48881	55.0366	2.44808		GRMZM2G042133	0.375977	7.30013	3.68849		GRMZM2G043162	1197.95	6710.34	2.52415
GRMZM2G046059	0.0643204	2.65821	2.64521		GRMZM2G042516	3.15863	16.8577	2.1089		GRMZM2G043198	22.0962	94.9283	2.0373
GRMZM2G046601	1.18197	9.16265	2.35863		GRMZM2G043069	0	2.93387	3.7134		GRMZM2G043259	0.491631	5.43504	2.52966
GRMZM2G046776	0.134553	21.5704	5.6551		GRMZM2G043695	0.359234	5.3138	2.78339		GRMZM2G044070	0.0851239	3.75353	3.27283
GRMZM2G047409	0	6.53838	3.48037		GRMZM2G044408	0	2.16851	2.04969		GRMZM2G044438	0	2.43698	2.16212
GRMZM2G047763	0.839668	8.02238	2.52289		GRMZM2G044503	3.20116	26.1373	2.64982		GRMZM2G044864	0.140613	2.12418	2.10121
GRMZM2G047788	0.555033	5.24685	2.16065		GRMZM2G044576	0.0633798	1.26361	2.15619		GRMZM2G045096	0	8.06371	3.30382
GRMZM2G048475	0.0940531	3.19736	2.91381		GRMZM2G044864	0.0983906	1.68741	2.21164		GRMZM2G045106	0	10.1755	3.6679
GRMZM2G048904	4.48362	28.1549	2.38567		GRMZM2G047409	0	4.63561	3.48429		GRMZM2G046601	1.34471	19.6523	3.3819
GRMZM2G049372	0.0983477	5.11337	3.55051		GRMZM2G048904	2.5249	32.0412	3.42601		GRMZM2G046776	0.132472	5.01922	3.6429
GRMZM2G050159	2.02289	12.1632	2.15425		GRMZM2G049432	0.0614123	1.97481	2.31972		GRMZM2G047715	0.0476134	3.57694	3.51366
GRMZM2G050307	0	3.54113	3.36558		GRMZM2G049767	0	2.86816	2.95765		GRMZM2G047910	0.0292626	1.19475	2.58858
GRMZM2G050481	0.802806	26.4354	3.91915		GRMZM2G049913	1.81484	18.0383	2.92886		GRMZM2G048475	0	2.5406	3.3772
GRMZM2G050625	4.73423	58.6755	3.35456		GRMZM2G050104	0.0900714	15.6405	4.83471		GRMZM2G048904	3.72943	29.8067	2.7242
GRMZM2G051896	0.0636148	1.65375	2.50598		GRMZM2G050131	104.749	590.979	2.57631		GRMZM2G049021	0.0399824	15.1489	5.89278
GRMZM2G053485	7.48489	53.9906	2.45796		GRMZM2G050481	0.412947	9.25733	3.13491		GRMZM2G050104	0	12.6135	4.33555
GRMZM2G053692	0.102284	9.95429	3.92759		GRMZM2G050915	4.38914	31.44	2.51282		GRMZM2G050131	63.4616	533.175	3.05506
GRMZM2G054139	0	2.11733	2.48981		GRMZM2G051896	0.0701189	1.05223	2.00394		GRMZM2G050481	0.758772	8.98408	2.56229
GRMZM2G054998	0	1.89904	2.31581		GRMZM2G051952	0	41.5055	7.68137		GRMZM2G050625	2.7044	36.2034	3.37995
GRMZM2G055545	1.21082	18.4853	3.40622		GRMZM2G052279	1.96665	15.7939	2.74554		GRMZM2G051012	0.0384546	1.44444	2.4598
GRMZM2G056022	0.0765315	11.019	4.50408		GRMZM2G052442	10.8416	147.95	3.60779		GRMZM2G051135	0.838399	163.685	6.60346
GRMZM2G057514	0.0744896	3.42605	3.36775		GRMZM2G052796	0.472779	22.5003	4.16843		GRMZM2G052442	4.81165	56.1929	3.12976
GRMZM2G057569	0	1.98099	2.37615		GRMZM2G052893	8.31614	43.0891	2.23801		GRMZM2G053692	0.0805616	7.23628	3.78047
GRMZM2G057571	0.103977	4.8516	3.38924		GRMZM2G053196	0.195955	1.37052	2.05761		GRMZM2G054415	0.900846	18.1449	3.80631
GRMZM2G058032	0.62776	5.43983	2.12202		GRMZM2G053485	0.589297	10.1065	2.64509		GRMZM2G055054	0.176783	2.10348	2.06846
GRMZM2G058227	21.585	96.6273	2.07418		GRMZM2G053692	0.0751614	5.31725	3.51161		GRMZM2G055282	0.239323	2.84254	2.47239
GRMZM2G058404	1.42772	12.1815	2.47593		GRMZM2G054415	1.19702	14.2175	3.20778		GRMZM2G055859	25.1351	113.587	2.15194
GRMZM2G058681	0.239884	15.7502	5.12889		GRMZM2G054448	0.174561	3.2557	2.77242		GRMZM2G056022	0	5.90657	3.90986
GRMZM2G059285	0.0635612	2.03367	2.25283		GRMZM2G055054	0.329866	7.75852	3.79672		GRMZM2G057514	0.880048	39.5242	4.94888
GRMZM2G059306	0.105876	2.11722	2.10135		GRMZM2G055282	0.34507	2.61089	2.20523		GRMZM2G057569	0	2.57302	3.10223
GRMZM2G059314	0.402403	3.35289	2.0616		GRMZM2G056022	0	7.0166	4.35031		GRMZM2G057571	0	3.94552	3.88488
GRMZM2G059637	0.55685	5.42853	2.50161		GRMZM2G056743	0	10.2022	4.71038		GRMZM2G058681	0.173194	9.6169	4.77415
GRMZM2G060940	8.23644	71.1717	2.92094		GRMZM2G057514	0.164211	6.65339	3.93119		GRMZM2G058760	8.60872	50.388	2.38501
GRMZM2G060974	0	28.119	5.87759		GRMZM2G057569	0	2.10674	2.99683		GRMZM2G059212	12.4447	55.6819	2.05793
GRMZM2G061354	0	3.92011	2.74025		GRMZM2G057571	0.114608	4.66817	3.52199		GRMZM2G059314	0.581061	5.60747	2.58371
GRMZM2G062045	0.428315	3.29428	2.01193		GRMZM2G057778	2.1857	16.6926	2.44824		GRMZM2G059637	0.0822353	9.80406	5.02215
GRMZM2G062885	8.7061	39.1769	2.03687		GRMZM2G058149	0	2.54189	3.75973		GRMZM2G060886	3.10646	24.793	2.72511
GRMZM2G063220	2.46934	18.106	2.36555		GRMZM2G058681	0.190963	2.0406	2.5717		GRMZM2G060940	1.93826	28.0368	3.4257
GRMZM2G063238	0.690617	11.8982	3.22976		GRMZM2G059212	17.109	113.423	2.74048		GRMZM2G060974	0	1.86097	2.16212
GRMZM2G063756	24.1253	205.132	3.04616		GRMZM2G059314	2.48878	18.098	2.64819		GRMZM2G061354	0.0701819	4.47007	3.26569
GRMZM2G064091	2.51278	22.8445	2.85516		GRMZM2G059361	0	5.93759	2.99683		GRMZM2G061732	2.42578	17.0728	2.31766
GRMZM2G064311	0	1.72563	2.04577		GRMZM2G059502	1.59462	32.378	3.96424		GRMZM2G061742	0.193355	1.84955	2.36347
GRMZM2G064558	0	13.6614	4.18637		GRMZM2G059637	0.460337	3.84874	2.38025		GRMZM2G062946	0.56119	4.12427	2.13542
GRMZM2G065344	0	8.57636	2.99291		GRMZM2G060011	0	7.09399	4.58724		GRMZM2G063238	0.167368	28.2903	5.70971
GRMZM2G065652	0	11.6599	3.10443		GRMZM2G060589	0.250085	8.44398	3.42477		GRMZM2G063676	36.8789	200.226	2.43007
GRMZM2G066047	0.163699	4.58294	2.61918		GRMZM2G060726	3.84235	21.2878	2.34751		GRMZM2G064091	2.33647	64.3298	4.48218
GRMZM2G066225	0	2.71289	3.20796		GRMZM2G060886	13.6595	56.6313	2.032		GRMZM2G064311	0	3.96427	3.63835
GRMZM2G066480	0	3.44759	3.63709		GRMZM2G060940	3.28452	63.2763	4.04959		GRMZM2G064558	0	4.24227	2.76259
GRMZM2G067727	0.52327	3.83678	2.07109		GRMZM2G061339	0	1.11641	2.49373		GRMZM2G065154	2.40211	13.1335	2.12453
GRMZM2G067833	0	3.21998	2.95373		GRMZM2G061354	0	5.22171	3.68966		GRMZM2G065344	0	8.91155	3.3772
GRMZM2G069905	0	2.22848	2.64521		GRMZM2G062531	54.364	330.22	2.64175		GRMZM2G066326	0	1.42324	2.4598
GRMZM2G070041	0	2.54717	4.00638		GRMZM2G063238	0.273261	15.0134	4.46193		GRMZM2G066352	0.0448613	12.8946	6.03286
GRMZM2G070092	0.441844	3.20702	2.10892		GRMZM2G064311	0	4.01989	3.84818		GRMZM2G066700	0	4.53769	4.40747
GRMZM2G071264	0.371714	2.9733	2.43978		GRMZM2G064360	0	13.1649	5.89194		GRMZM2G067583	0	3.00584	2.70687
GRMZM2G071808	0	2.93027	3.48037		GRMZM2G064558	0	10.6877	4.33508		GRMZM2G067713	0	1.25191	3.01303
GRMZM2G072526	0	1.16908	2.43409		GRMZM2G065215	0.0473048	1.39947	2.19094		GRMZM2G067883	77.7479	382.781	2.24808
GRMZM2G072586	1.13097	12.5839	2.88416		GRMZM2G065344	0	8.41917	3.48429		GRMZM2G069905	0	2.2889	3.01303
GRMZM2G072653	0.770858	9.63439	3.02937		GRMZM2G066352	0	11.4669	6.50576		GRMZM2G070863	12.706	63.8813	2.23257
GRMZM2G072671	0.0691592	4.05678	3.17426		GRMZM2G066480	0	2.89241	3.89045		GRMZM2G071021	14.5816	71.9501	2.20195
GRMZM2G073244	1.06819	7.05245	2.02715		GRMZM2G066700	0	3.92973	4.38029		GRMZM2G071264	0.361084	2.91663	2.48775
GRMZM2G074267	1.34814	12.2065	2.75667		GRMZM2G067342	0.0578225	3.04937	3.07211		GRMZM2G071808	0	17.7492	6.44349
GRMZM2G075002	3.74896	18.5707	2.02631		GRMZM2G068476	0.0841214	1.48778	2.448		GRMZM2G072671	0.3813	7.11678	2.76554
GRMZM2G075472	0.0578983	1.11921	2.04857		GRMZM2G069905	0	2.80315	3.51161		GRMZM2G073567	75.6296	313.192	2.03862
GRMZM2G075828	0.20606	16.0246	4.83196		GRMZM2G070041	0	1.99353	4.15604		GRMZM2G074754	0.0190852	1.24675	3.30382
GRMZM2G076584	0.0709492	5.20222	4.05966		GRMZM2G071264	0.254936	1.99091	2.43914		GRMZM2G074871	0.0537807	1.22964	2.26659
GRMZM2G077181	1.55673	31.4762	4.00633		GRMZM2G071808	0	16.12	6.48176		GRMZM2G075002	3.79229	86.2814	4.27638
GRMZM2G077428	0	2.39823	3.10443		GRMZM2G072456	0.253436	2.8873	2.1045		GRMZM2G075828	0.405744	6.31716	3.13939
GRMZM2G077596	1.85222	16.0863	2.85594		GRMZM2G072586	0.479463	4.07032	2.3181		GRMZM2G077181	0.408707	3.48908	2.39914
GRMZM2G078469	0.07065	2.1192	2.72419		GRMZM2G072861	30.3453	184.87	2.59484		GRMZM2G077214	5.36493	60.2551	3.29207
GRMZM2G078472	0.627995	26.7263	4.8492		GRMZM2G074754	0.0178058	1.48869	3.75973		GRMZM2G077596	0.793163	5.08887	2.25429
GRMZM2G081090	1.42111	16.0176	2.84577		GRMZM2G074994	0.0946905	1.76605	2.05249		GRMZM2G078025	0.587554	4.39378	2.14118
GRMZM2G082076	0.379903	8.39287	3.05532		GRMZM2G075002	3.05193	34.2186	3.30163		GRMZM2G079281	3.78982	37.8728	2.84031
GRMZM2G083130	0.845279	6.40274	2.25198		GRMZM2G075594	0.0271406	1.11712	2.69742		GRMZM2G079381	23.816	112.162	2.19656
GRMZM2G083504	0.168719	2.60915	2.32093		GRMZM2G075828	0.126182	8.56961	4.58862		GRMZM2G080247	0.452138	3.08788	2.06081
GRMZM2G083515	0	2.75335	2.59523		GRMZM2G077214	12.7509	59.4538	2.18908		GRMZM2G080507	0.184883	2.67433	2.37336
GRMZM2G083875	0	8.77136	4.30021		GRMZM2G077428	0.0629476	2.30756	3.08536		GRMZM2G080724	6.52174	104.464	3.75859
GRMZM2G084005	1.68337	11.3612	2.20601		GRMZM2G080247	0.172567	2.195	2.4101		GRMZM2G081192	3.57459	24.4021	2.46989
GRMZM2G084116	0.245549	37.7547	5.41671		GRMZM2G080507	0.0492828	2.56732	3.61055		GRMZM2G081406	0.109952	1.75976	2.33269
GRMZM2G084327	0.153531	6.85675	3.3238		GRMZM2G081322	0.0436746	2.05982	3.73981		GRMZM2G081953	0.0304482	2.48631	3.63835
GRMZM2G084397	0.0600666	4.72458	4.16313		GRMZM2G081406	0.389809	3.43061	2.47906		GRMZM2G082191	1.23023	8.13801	2.42146
GRMZM2G085111	3.18428	19.6616	2.44874		GRMZM2G081464	7.75515	61.7509	2.78831		GRMZM2G082227	0.145972	2.08593	2.01351
GRMZM2G085381	0	2.68526	3.27309		GRMZM2G081907	0.114421	1.50854	2.40287		GRMZM2G083130	0.847334	6.7214	2.37348
GRMZM2G085411	24.5235	169.4	2.74347		GRMZM2G083246	0.33623	3.0634	2.25784		GRMZM2G083408	0	17.014	4.96739
GRMZM2G085661	0	1.6595	2.78553		GRMZM2G083408	0	3.55747	2.83337		GRMZM2G083504	0.318929	4.86133	2.94611
GRMZM2G085924	0	5.46109	4.09918		GRMZM2G083504	0.371938	4.94356	2.99063		GRMZM2G083810	5.2257	196.046	4.96774
GRMZM2G086450	0	6.28895	3.36558		GRMZM2G084116	0.360872	26.226	4.78921		GRMZM2G083875	0	10.624	4.90663
GRMZM2G086486	0	1.94704	2.99291		GRMZM2G084276	0	1.68189	2.74417		GRMZM2G084005	2.40313	16.3076	2.34654
GRMZM2G086727	0	1.79287	2.91348		GRMZM2G084279	114.128	501.682	2.20413		GRMZM2G084116	0.128934	18.7405	5.03919
GRMZM2G086773	0.801952	10.8557	2.86974		GRMZM2G085111	4.48274	25.6618	2.46814		GRMZM2G085116	4.00009	22.2881	2.01907
GRMZM2G086949	0.0246916	1.28379	2.99291		GRMZM2G085381	0	50.2687	8.05239		GRMZM2G085243	0.607265	5.13907	2.38596
GRMZM2G087103	2.42521	47.487	3.88832		GRMZM2G085661	0.0538066	6.40187	4.82674		GRMZM2G085381	0.0675087	15.1044	5.66856
GRMZM2G087944	0.069994	1.5241	2.52006		GRMZM2G085924	0.0734181	4.43844	3.83132		GRMZM2G085705	0.0389593	1.52703	2.52561
GRMZM2G088293	0	6.03458	5.01362		GRMZM2G085934	0	3.33789	2.38006		GRMZM2G085934	0	3.66899	2.31855
GRMZM2G089001	0.091374	6.57801	3.48037		GRMZM2G086066	0.0977827	1.9495	2.15619		GRMZM2G086450	0	11.0437	4.5253
GRMZM2G089409	0.0815839	2.28403	2.04577		GRMZM2G086450	0	4.36959	3.3393		GRMZM2G086486	0	2.50484	3.69688
GRMZM2G090487	0	1.06776	2.31581		GRMZM2G086707	0	2.11702	2.69742		GRMZM2G088293	0	1.71251	3.48073
GRMZM2G090872	0.353203	9.7874	3.98113		GRMZM2G086949	0.0181441	1.02687	3.17818		GRMZM2G089574	2.36672	16.5531	2.33308
GRMZM2G091511	0.0886865	2.1873	2.42529		GRMZM2G087207	0.196035	2.91776	2.51564		GRMZM2G089767	1.80293	15.0569	2.58599
GRMZM2G091578	1.44917	26.6538	3.82464		GRMZM2G087619	0.711422	6.86306	2.67147		GRMZM2G089836	0.44189	18.8946	4.77858
GRMZM2G091588	0	2.44321	3.20796		GRMZM2G087655	1.30147	12.686	2.98921		GRMZM2G090487	0	1.48354	3.14485
GRMZM2G092768	0.101152	1.65192	2.26632		GRMZM2G088291	0.762802	5.23287	2.1431		GRMZM2G090872	0.576253	6.81489	2.98172
GRMZM2G093022	0.107231	2.2158	2.15228		GRMZM2G088293	0	3.80304	4.8455		GRMZM2G091419	11.9384	55.8248	2.13066
GRMZM2G093101	2.05054	18.2091	2.77736		GRMZM2G088501	0.329944	3.67808	2.20756		GRMZM2G091578	0.507289	11.4261	3.87089
GRMZM2G093276	4.79713	25.1595	2.08951		GRMZM2G088753	4.59758	19.9256	2.02807		GRMZM2G091956	1.24771	198.148	6.76936
GRMZM2G095643	0.176027	4.16539	2.83311		GRMZM2G089001	0.201432	10.1047	3.83121		GRMZM2G092474	10.5332	49.2105	2.01953
GRMZM2G095646	0	9.83619	5.00405		GRMZM2G089288	0	2.1945	3.277		GRMZM2G092768	0.258927	4.87921	3.3337
GRMZM2G095931	4.56372	24.6866	2.20907		GRMZM2G089472	0	13.0002	3.42802		GRMZM2G093092	3.60811	68.6968	3.93146
GRMZM2G096100	0.857931	7.01499	2.20303		GRMZM2G089767	2.1026	14.2109	2.41415		GRMZM2G093623	1.56133	15.1576	2.7541
GRMZM2G096458	0.0678978	4.09593	4.22709		GRMZM2G089836	4.32882	24.4172	2.39728		GRMZM2G094692	0.160687	2.29622	2.01351
GRMZM2G097706	4.70075	34.2158	2.64345		GRMZM2G090176	0	28.4319	5.7267		GRMZM2G094828	0.12535	5.11785	3.43753
GRMZM2G098423	2.21275	12.0497	2.05234		GRMZM2G090487	0.0470837	1.84714	3.18723		GRMZM2G095389	0	1.00137	2.07713
GRMZM2G098796	0.0627151	1.21232	2.04857		GRMZM2G090872	0.908401	9.84829	3.08393		GRMZM2G095646	0	10.1149	5.3698
GRMZM2G100060	0	1.21238	2.48981		GRMZM2G092427	160.756	911.711	2.58849		GRMZM2G095826	0.143937	4.81892	3.32328
GRMZM2G102183	2.18454	36.4264	3.72217		GRMZM2G092481	3.61586	16.7687	2.04731		GRMZM2G095931	3.90482	23.1013	2.32727
GRMZM2G102760	0.963583	11.7705	3.16988		GRMZM2G092627	1.69425	8.35945	2.11685		GRMZM2G096458	0.0802169	2.96947	3.71206
GRMZM2G104226	10.5885	76.1631	2.71383		GRMZM2G092768	0.055747	4.87596	4.64943		GRMZM2G096831	0.0707675	1.84918	2.47427
GRMZM2G104581	0	2.63476	2.04577		GRMZM2G092804	0.289852	8.61641	3.68519		GRMZM2G097706	7.9994	37.4271	2.06963
GRMZM2G105319	0.124704	6.31745	3.51184		GRMZM2G092968	0	2.70574	2.74417		GRMZM2G098167	11.5433	86.8151	2.71654
GRMZM2G106558	4.14306	25.5285	2.30781		GRMZM2G093399	0	5.30942	4.085		GRMZM2G098290	5.26916	27.7611	2.22991
GRMZM2G106748	0.716761	8.59994	3.03093		GRMZM2G093623	2.50871	13.8963	2.14665		GRMZM2G098986	22.7199	147.78	2.58504
GRMZM2G107003	0.0791844	3.06137	2.54349		GRMZM2G093666	10.5254	54.3005	2.31741		GRMZM2G099278	0.148509	2.27984	2.26773
GRMZM2G107756	0.0641016	5.98199	3.86555		GRMZM2G094017	8.99424	48.0792	2.3613		GRMZM2G099305	2.49546	12.6302	2.04489
GRMZM2G108712	0.533284	5.02741	2.37737		GRMZM2G094990	1.82217	13.2294	2.46999		GRMZM2G099678	0.515996	5.84269	2.66145
GRMZM2G110681	87.8377	496.782	2.4959		GRMZM2G095411	3.69293	22.476	2.18198		GRMZM2G102711	0.419682	11.4534	4.28993
GRMZM2G110742	0.825236	15.4979	3.61482		GRMZM2G095646	0	6.79019	4.96903		GRMZM2G102959	0.221132	21.7587	5.3021
GRMZM2G111441	0.147233	3.53311	2.38321		GRMZM2G095931	3.20879	21.9401	2.60353		GRMZM2G103214	0	1.25207	2.07713
GRMZM2G111504	0.073259	10.0595	4.43452		GRMZM2G096092	2.04621	9.54088	2.01043		GRMZM2G103881	0.726488	4.79977	2.01026
GRMZM2G111737	1.10268	7.55067	2.09988		GRMZM2G096458	0.0498932	4.73296	4.94684		GRMZM2G106190	1.26327	17.6101	3.2143
GRMZM2G111872	1.54336	12.9881	2.53556		GRMZM2G099529	10.3718	64.3558	2.61922		GRMZM2G107096	0.418547	6.05428	2.37336
GRMZM2G112284	2.06485	16.6476	2.6496		GRMZM2G099678	2.95263	157.611	5.53328		GRMZM2G107756	0	3.21571	3.26569
GRMZM2G113064	0.054705	2.04204	2.48981		GRMZM2G100060	0	2.82426	4.2725		GRMZM2G108144	0.0785889	4.17128	3.55125
GRMZM2G114945	1.08123	8.76397	2.39923		GRMZM2G100102	0	1.98779	3.21187		GRMZM2G108570	0.399213	8.89054	3.42447
GRMZM2G115398	5.33147	29.3627	2.21452		GRMZM2G101617	13.3503	65.1512	2.22647		GRMZM2G109618	0	1.02638	2.16212
GRMZM2G116426	0	1.66308	2.04577		GRMZM2G101916	0	3.08051	3.48429		GRMZM2G110726	1.54674	9.24307	2.08476
GRMZM2G116554	6.81035	32.9773	2.07926		GRMZM2G102760	0.642201	6.62949	2.95257		GRMZM2G110742	0.678236	23.6762	4.51208
GRMZM2G116881	1.26562	9.27993	2.07109		GRMZM2G103214	0	1.78894	2.83337		GRMZM2G110976	0.217664	4.73969	3.13268
GRMZM2G116966	6.99913	32.9913	2.05603		GRMZM2G103227	0	3.52583	2.25675		GRMZM2G111475	9.51269	55.05	2.41593
GRMZM2G117822	0.390011	9.43324	3.19117		GRMZM2G103666	8.02257	50.5309	2.4743		GRMZM2G111482	0.0391132	16.8956	6.62398
GRMZM2G117956	0.367874	10.299	3.88139		GRMZM2G104288	1.27147	11.639	2.88255		GRMZM2G111737	1.02641	13.1523	3.06532
GRMZM2G118345	3.41718	17.1606	2.09234		GRMZM2G104549	0	2.12962	2.83337		GRMZM2G111954	2.14817	12.5377	2.13327
GRMZM2G118610	2.19765	28.0818	3.28761		GRMZM2G104783	4.30155	22.838	2.28211		GRMZM2G113486	0.474359	6.64948	2.81933
GRMZM2G118786	0.664344	5.15772	2.18611		GRMZM2G105415	12.2085	58.9295	2.24212		GRMZM2G114861	0.280779	2.29276	2.06344
GRMZM2G119511	0.673927	15.0596	3.83816		GRMZM2G106356	0.101176	1.91955	2.55547		GRMZM2G114945	1.19225	37.9965	4.49368
GRMZM2G119523	0.836479	11.776	3.21893		GRMZM2G106531	2.90244	15.6278	2.24708		GRMZM2G115698	2.09331	14.6071	2.45132
GRMZM2G119865	1.39983	13.4089	2.67428		GRMZM2G107096	1.45039	33.0065	3.99307		GRMZM2G115701	0.516703	4.06583	2.27596
GRMZM2G119941	1.12141	42.0816	4.67803		GRMZM2G108570	0.270875	7.18608	3.45674		GRMZM2G116411	0	5.08341	3.30382
GRMZM2G120619	3.15003	17.5943	2.0861		GRMZM2G110299	0.0437897	1.97137	2.83337		GRMZM2G116584	0.87267	7.57465	2.69551
GRMZM2G121264	0.151297	79.2684	7.37117		GRMZM2G110579	0.429585	3.02454	2.1432		GRMZM2G116966	6.97524	36.1039	2.19771
GRMZM2G121293	4.1327	23.0583	2.27776		GRMZM2G110742	0.738234	19.8052	4.25659		GRMZM2G117164	1.83322	11.6702	2.20878
GRMZM2G121354	0.0625071	8.24979	4.37637		GRMZM2G110952	4.13996	17.1189	2.05096		GRMZM2G117822	0.0877663	8.09843	4.37212
GRMZM2G121706	0	1.73	2.11812		GRMZM2G110976	0.361019	2.61206	2.10917		GRMZM2G118586	0.0644668	2.42152	2.4598
GRMZM2G123309	0.564248	4.11217	2.02781		GRMZM2G111475	14.4058	59.9733	2.05477		GRMZM2G118657	0	1.02126	2.16212
GRMZM2G123866	0.344217	5.78204	2.44795		GRMZM2G111482	0	29.641	8.07777		GRMZM2G119252	5.0574	29.4037	2.30054
GRMZM2G123986	0.803965	5.7373	2.05838		GRMZM2G111504	0.107666	8.37841	4.20401		GRMZM2G119511	0.935221	7.92571	2.5595
GRMZM2G126199	0.295787	5.68959	2.84676		GRMZM2G111737	1.17859	8.52739	2.36755		GRMZM2G119865	1.71506	48.9499	4.38148
GRMZM2G126204	0.787137	5.62355	2.34985		GRMZM2G111954	6.47248	69.6029	3.32032		GRMZM2G119941	1.7665	10.9521	2.19403
GRMZM2G126260	0.285377	2.57536	2.25689		GRMZM2G112100	0.14936	2.16131	2.54506		GRMZM2G121264	0	60.0869	8.31424
GRMZM2G126682	0.16039	6.52164	3.64417		GRMZM2G113064	0	1.91313	2.91739		GRMZM2G121354	0	8.68353	4.77685
GRMZM2G127499	0	6.13648	3.66163		GRMZM2G113603	3.13339	19.5761	2.10462		GRMZM2G121360	6.75329	46.3122	2.59709
GRMZM2G129196	0	2.42455	3.63709		GRMZM2G114688	0.376958	5.4305	3.23144		GRMZM2G121427	0	1.31035	2.07713
GRMZM2G129453	0	1.62802	2.91348		GRMZM2G114945	2.63781	37.5264	3.59515		GRMZM2G122656	0.0654619	3.10035	2.81626
GRMZM2G129775	1.03265	12.1053	2.99657		GRMZM2G115698	1.82617	12.234	2.4617		GRMZM2G122810	4.40895	21.1213	2.02847
GRMZM2G129783	0.884588	7.07572	2.45993		GRMZM2G116411	0	2.7081	2.5474		GRMZM2G122892	12.9998	66.6174	2.2093
GRMZM2G131165	7.74162	69.9388	2.99779		GRMZM2G116966	6.90128	29.7358	2.01731		GRMZM2G123440	0	1.69636	2.91798
GRMZM2G131221	2.12971	11.7318	2.04339		GRMZM2G117822	0.0409416	5.68745	4.50799		GRMZM2G123866	0.108445	4.51623	3.18658
GRMZM2G132522	0.0319693	2.21623	3.42411		GRMZM2G118610	21.2374	120.907	2.51372		GRMZM2G124175	2.77754	16.7036	2.25059
GRMZM2G133070	0.444741	5.73141	2.14771		GRMZM2G118786	0.172298	12.7063	4.81061		GRMZM2G124921	0.384297	64.5918	6.47189
GRMZM2G133718	0.216122	8.8742	3.79127		GRMZM2G119511	0.471638	7.79546	3.43411		GRMZM2G124938	0	1.95964	2.70687
GRMZM2G134054	6.51379	60.1989	3.04008		GRMZM2G119865	1.44771	13.0839	2.74883		GRMZM2G125853	0.0760229	1.51057	2.77433
GRMZM2G134235	0	3.94434	3.88653		GRMZM2G120619	1.11746	64.013	5.35938		GRMZM2G126199	2.26313	14.5123	2.29887
GRMZM2G134731	7.4694	46.572	2.40779		GRMZM2G121264	0.0555885	55.2705	7.90682		GRMZM2G126261	5.08827	49.7534	3.07151
GRMZM2G135362	1.13598	9.57118	2.45713		GRMZM2G121354	0.0459319	6.55794	4.54815		GRMZM2G127117	0.825096	5.2822	2.00969
GRMZM2G135866	0.652454	6.15563	2.32463		GRMZM2G121905	0.958976	6.95242	2.51812		GRMZM2G127521	3.07754	20.8398	2.41966
GRMZM2G136453	2.67992	59.9681	4.21908		GRMZM2G122892	10.2236	92.6514	3.10485		GRMZM2G128617	0.281393	13.5109	3.99513
GRMZM2G137009	0	1.23739	2.18702		GRMZM2G123107	2.1843	26.6349	3.26153		GRMZM2G128907	0.485081	8.55584	2.48343
GRMZM2G138003	0.256552	6.15639	3.09457		GRMZM2G123866	0.101176	27.2641	6.01701		GRMZM2G129775	1.31817	30.6884	4.1124
GRMZM2G139813	0	1.90818	2.59523		GRMZM2G125853	0.0472846	1.83982	3.63586		GRMZM2G131165	13.4213	93.2388	2.67846
GRMZM2G139872	0	1.99047	3.27309		GRMZM2G126083	0.0567561	13.1406	5.25455		GRMZM2G132331	0	4.79024	4.05122
GRMZM2G140107	11.2745	72.5672	2.61576		GRMZM2G126239	0.0794178	2.50273	2.85723		GRMZM2G132522	0.151079	5.09915	3.57425
GRMZM2G141252	0.279716	19.7639	4.005		GRMZM2G126920	0.116803	1.87799	2.30142		GRMZM2G132995	2.40354	12.943	2.05677
GRMZM2G141320	0.129822	2.88454	2.55096		GRMZM2G127521	5.60242	29.0949	2.22698		GRMZM2G133070	0.40867	6.38813	2.49333
GRMZM2G141480	0	1.80908	2.54349		GRMZM2G127846	0.0832991	11.6788	5.06648		GRMZM2G133684	1.17165	10.4982	2.64264
GRMZM2G143403	0.415108	9.73984	2.95578		GRMZM2G128434	9.04317	46.8983	2.35269		GRMZM2G133891	0.0987919	13.0686	4.35386
GRMZM2G144821	0.716761	15.157	3.86361		GRMZM2G128832	0.402377	30.8812	4.45778		GRMZM2G134235	0	1.28645	2.52561
GRMZM2G145051	2.09537	13.2356	2.34932		GRMZM2G128971	26.3768	146.393	2.5015		GRMZM2G134264	10.7953	84.2181	2.80524
GRMZM2G145065	0.0458537	3.23988	3.45252		GRMZM2G129196	0	1.63302	3.56476		GRMZM2G135165	30.5762	146.16	2.18984
GRMZM2G145109	0.255153	3.06141	2.26174		GRMZM2G129775	1.36064	18.3765	3.42069		GRMZM2G135866	0.316239	3.67981	2.10866
GRMZM2G145346	0	3.0681	3.20796		GRMZM2G132238	2.45699	43.7275	3.83696		GRMZM2G136453	6.53658	47.3711	2.70874
GRMZM2G145461	195.063	859.92	2.16164		GRMZM2G132331	0	2.66658	3.36949		GRMZM2G136794	1.61277	9.90147	2.17934
GRMZM2G146161	5.08055	29.8194	2.34486		GRMZM2G132522	0.281903	4.71381	3.17455		GRMZM2G137009	0	1.40154	2.70687
GRMZM2G146355	0	42.1265	6.8506		GRMZM2G133718	0.285863	8.45698	3.67805		GRMZM2G137161	0.0810012	4.69618	3.68318
GRMZM2G146913	0.240586	4.3834	2.24593		GRMZM2G133891	0.0921696	18.0202	5.00796		GRMZM2G138003	0.336778	3.46504	2.12869
GRMZM2G147210	0	3.88971	3.33539		GRMZM2G134194	0	4.58129	2.95765		GRMZM2G138698	0.119657	1.64151	2.09143
GRMZM2G147256	0.175993	2.69818	2.4153		GRMZM2G134264	14.0615	62.8803	2.10655		GRMZM2G138802	0	8.70953	3.90986
GRMZM2G147268	3.06658	15.6283	2.01853		GRMZM2G134694	1.03169	6.32889	2.17967		GRMZM2G139624	0	2.97703	3.10223
GRMZM2G148277	0	3.24908	3.58671		GRMZM2G134711	3.89706	19.3345	2.00989		GRMZM2G140160	2.63785	15.4065	2.12634
GRMZM2G151468	0	10.7318	4.63386		GRMZM2G136453	10.2699	291.351	4.81602		GRMZM2G140328	0.425902	3.52932	2.42699
GRMZM2G152179	0.204291	3.26821	2.23447		GRMZM2G137009	0	2.78444	3.9315		GRMZM2G141136	1.47208	16.9179	3.11053
GRMZM2G152408	0.22237	9.5853	3.96582		GRMZM2G137161	0.566786	6.0267	2.65726		GRMZM2G141252	0	33.1016	5.55543
GRMZM2G153208	6.004	68.9252	3.19754		GRMZM2G138003	0.0314203	6.58759	5.10991		GRMZM2G141480	0	1.2038	2.24243
GRMZM2G153358	18.0228	101.51	2.40305		GRMZM2G139211	0.702078	6.77292	2.13075		GRMZM2G141723	0.651665	17.5012	3.44763
GRMZM2G154090	26.7947	137.313	2.3065		GRMZM2G140107	13.6723	69.6798	2.36752		GRMZM2G142011	0.0372017	1.27587	2.31855
GRMZM2G154211	0.452674	7.98725	3.41078		GRMZM2G141136	1.34797	8.27664	2.26251		GRMZM2G142196	0	3.36021	2.31855
GRMZM2G154752	2.58337	18.2363	2.44586		GRMZM2G141252	0.102772	38.0711	5.93804		GRMZM2G142383	7.20492	33.6004	2.05426
GRMZM2G154878	0.571568	6.68854	2.22327		GRMZM2G141277	0	50.4263	7.07683		GRMZM2G143373	0.160253	2.29002	2.01351
GRMZM2G156121	0.106025	12.9332	4.80693		GRMZM2G141723	1.8915	15.5536	2.51612		GRMZM2G143403	0.784677	33.1052	4.45878
GRMZM2G156129	0	6.6262	3.30458		GRMZM2G142011	0.034708	1.33931	2.59915		GRMZM2G143886	1.24317	33.9463	4.16658
GRMZM2G156729	0.832048	7.26554	2.42968		GRMZM2G142196	0	3.76243	2.69742		GRMZM2G144581	0.130301	2.73094	2.85575
GRMZM2G158625	2.73058	18.0713	2.3302		GRMZM2G143075	0	20.2762	4.49435		GRMZM2G144821	0.876008	8.29776	2.7792
GRMZM2G159353	1.59656	15.4744	2.78793		GRMZM2G143403	0.854091	26.2876	4.1915		GRMZM2G146355	0	32.847	6.81486
GRMZM2G159899	0	2.27307	2.74025		GRMZM2G143886	2.64443	14.0235	2.06183		GRMZM2G147787	21.9268	174.626	2.90961
GRMZM2G161540	0	1.78968	3.42411		GRMZM2G145065	0.134778	3.12049	2.8582		GRMZM2G149295	0	4.18508	3.88488
GRMZM2G162453	0.771469	5.2526	2.17617		GRMZM2G146355	0	31.7406	6.94257		GRMZM2G149647	0.21454	31.7965	5.51827
GRMZM2G162527	2.15955	14.8637	2.32128		GRMZM2G146913	0.235719	3.25936	2.06768		GRMZM2G151909	0.443503	4.88905	2.02375
GRMZM2G163459	0	3.68122	3.63709		GRMZM2G149295	0.243134	10.4766	4.02204		GRMZM2G152179	0	2.82489	3.41254
GRMZM2G163494	3.44425	69.915	3.96421		GRMZM2G149952	11.612	49.0756	2.03131		GRMZM2G152408	0.437861	18.4493	4.60741
GRMZM2G163807	0	6.9976	3.27309		GRMZM2G150688	0.0623104	2.80516	2.83337		GRMZM2G152549	7.33039	40.0017	2.30787
GRMZM2G163826	0.0241227	3.08728	4.33116		GRMZM2G151319	0.263885	3.56397	2.85474		GRMZM2G154628	0.870237	6.3309	2.15694
GRMZM2G164715	0	18.3505	5.87759		GRMZM2G151992	1.38293	9.1905	2.27613		GRMZM2G154685	0.34847	18.8679	4.88911
GRMZM2G164761	0	6.08154	5.0789		GRMZM2G152408	0.163404	12.2605	4.83588		GRMZM2G154735	2.38362	29.9628	3.11191
GRMZM2G166147	0	3.08152	2.64521		GRMZM2G152969	0	3.66316	3.89045		GRMZM2G154752	4.03609	32.2494	2.73528
GRMZM2G166218	1.06257	34.391	4.32327		GRMZM2G153434	0.0768648	1.41711	2.32338		GRMZM2G154878	0.500201	5.47324	2.22471
GRMZM2G166297	2.48908	16.473	2.3302		GRMZM2G154437	0.567727	4.79876	2.27001		GRMZM2G155962	0.0795364	3.96178	3.91694
GRMZM2G166603	0.240493	4.34284	3.14169		GRMZM2G154449	0.374846	3.69649	2.0179		GRMZM2G156121	0	2.45484	3.14485
GRMZM2G166616	2.03586	12.6658	2.11986		GRMZM2G154828	1.52082	12.1017	2.67223		GRMZM2G156129	0.0815576	3.19669	2.52561
GRMZM2G166738	0.22681	3.93083	3.08019		GRMZM2G154878	0.233336	5.10223	2.90735		GRMZM2G156729	0.655341	4.97674	2.18532
GRMZM2G167549	0.585882	9.54638	3.31634		GRMZM2G155962	0.704946	5.20185	2.44789		GRMZM2G157127	0	2.08529	2.96628
GRMZM2G168956	0.487393	8.086	2.75572		GRMZM2G156121	0	3.40723	3.82657		GRMZM2G157536	0.169156	4.07479	2.82432
GRMZM2G169360	1.50017	25.4993	2.32803		GRMZM2G156129	0.152181	4.11064	2.62309		GRMZM2G157675	0.137228	2.98817	2.4805
GRMZM2G169782	0.124139	1.77908	2.06377		GRMZM2G156952	1.24681	9.04958	2.03756		GRMZM2G157982	0	2.2206	2.07713
GRMZM2G170047	1.27846	10.348	2.43522		GRMZM2G157982	0.211427	6.88942	3.18854		GRMZM2G159811	0.17523	2.52789	2.28041
GRMZM2G170128	9.10399	41.4504	2.05256		GRMZM2G158394	629.63	2553.45	2.13535		GRMZM2G159899	0	5.71562	4.44213
GRMZM2G170420	1.05981	10.9841	2.83504		GRMZM2G159811	0.953658	5.57252	2.07498		GRMZM2G160812	0	2.35069	2.76259
GRMZM2G170628	0.0885476	1.81005	2.42323		GRMZM2G159899	0	2.78363	3.56476		GRMZM2G161459	5.39289	127.771	4.39615
GRMZM2G171022	0.986397	7.13142	2.24132		GRMZM2G160149	1.5487	15.9074	3.08211		GRMZM2G162131	2.1205	18.9451	2.36416
GRMZM2G171118	0.039613	2.37645	3.20796		GRMZM2G160268	180.736	727.446	2.09627		GRMZM2G162527	3.20405	25.1944	2.63861
GRMZM2G171328	0.66946	5.60114	2.68557		GRMZM2G160812	0	4.31825	3.86946		GRMZM2G162605	1.55382	13.5177	2.68967
GRMZM2G171736	4.35633	22.978	2.0407		GRMZM2G160816	0	3.89286	2.74417		GRMZM2G162968	9.61972	107.07	3.39325
GRMZM2G172429	0.0727992	1.18889	2.26632		GRMZM2G162527	4.20713	46.4722	3.28128		GRMZM2G163440	1.56247	8.98425	2.05044
GRMZM2G172491	82.8258	387.418	2.24583		GRMZM2G162968	8.4546	40.1742	2.22792		GRMZM2G163459	0.0724956	1.42075	2.02437
GRMZM2G172794	0.456409	6.0846	2.20018		GRMZM2G163459	0	2.47943	3.56476		GRMZM2G163807	0	15.3709	4.76321
GRMZM2G173926	0.594449	12.0854	3.59361		GRMZM2G163546	0.516321	8.7285	2.7094		GRMZM2G164715	0	8.24564	5.03709
GRMZM2G174396	0.726074	7.2882	2.57284		GRMZM2G163574	0	1.51296	2.69742		GRMZM2G164761	0	1.61366	3.44704
GRMZM2G174441	5.03125	29.1033	2.14236		GRMZM2G163807	0	11.4002	4.50799		GRMZM2G164909	1.42079	36.0875	4.1851
GRMZM2G177349	0.116783	2.49103	2.20149		GRMZM2G164715	0	4.03928	4.17327		GRMZM2G165272	33.1656	166.023	2.26977
GRMZM2G177438	5.73629	26.0803	2.01322		GRMZM2G165177	0.269338	2.8485	2.1263		GRMZM2G166147	0	1.7264	2.07713
GRMZM2G177928	0.62943	7.20659	2.76952		GRMZM2G166147	0	5.77902	4.1031		GRMZM2G166218	1.67381	18.3757	2.93677
GRMZM2G178641	0.257062	6.85404	3.01333		GRMZM2G166616	1.32979	10.3696	2.47929		GRMZM2G166616	0.890831	16.2216	3.49369
GRMZM2G179733	0.102772	4.17883	3.18331		GRMZM2G168304	0	1.25737	2.87599		GRMZM2G166671	0.0427458	1.04715	2.37412
GRMZM2G179918	0.375042	5.49986	2.34708		GRMZM2G168956	1.07445	7.88266	2.33366		GRMZM2G167698	0	1.14938	2.39089
GRMZM2G181605	1.342	11.1664	2.4878		GRMZM2G170047	0.402621	3.19357	2.0448		GRMZM2G168261	1.40383	25.489	3.66263
GRMZM2G302604	10.9481	50.1258	2.06377		GRMZM2G170400	0.771051	93.6704	6.53358		GRMZM2G168375	0.0777145	3.04606	3.09487
GRMZM2G302673	0.0527342	1.82786	2.94313		GRMZM2G170420	0.452195	3.58679	2.30101		GRMZM2G169013	4.63449	22.6112	2.04997
GRMZM2G304745	0.196516	12.7849	4.46922		GRMZM2G171328	0.339268	2.64014	2.54129		GRMZM2G169535	0	3.52942	2.16212
GRMZM2G305332	1.09782	7.07385	2.03988		GRMZM2G172192	0.453635	5.18661	2.24654		GRMZM2G170400	0.50022	15.8058	4.35235
GRMZM2G306859	0	9.4192	4.67062		GRMZM2G172794	0.223588	7.33361	3.38151		GRMZM2G170628	0	3.56884	4.57299
GRMZM2G307437	0.723103	7.55136	2.40761		GRMZM2G172834	0.556723	5.14691	2.47961		GRMZM2G172192	0.216102	6.08796	3.06259
GRMZM2G309512	0.151983	2.634	2.60263		GRMZM2G173124	4.20934	29.4423	2.67206		GRMZM2G172794	0.239653	6.94712	3.10589
GRMZM2G309534	0	4.03199	3.03104		GRMZM2G174430	0	17.3283	5.00796		GRMZM2G173257	1.72325	14.1569	2.47877
GRMZM2G312091	0	3.89158	3.9477		GRMZM2G174441	6.07829	29.1775	2.02735		GRMZM2G173926	1.58018	9.1757	2.09578
GRMZM2G312165	0.102493	4.44074	3.27848		GRMZM2G175541	0.0538851	10.3966	4.98863		GRMZM2G174699	0	3.73922	3.88488
GRMZM2G313184	1.90724	11.8232	2.14507		GRMZM2G175755	11.9388	55.0941	2.09114		GRMZM2G175541	0.288784	6.60275	2.88172
GRMZM2G315509	0	2.97557	2.64521		GRMZM2G175816	10.4612	44.1339	2.02896		GRMZM2G175755	6.18605	67.6485	3.16732
GRMZM2G317262	0.978454	8.8474	2.5335		GRMZM2G176129	3.5125	18.2201	2.04503		GRMZM2G176129	3.08596	18.2441	2.10301
GRMZM2G326116	0	11.3288	4.70647		GRMZM2G176209	0.0473452	1.7965	3.13719		GRMZM2G177203	8.12976	49.2993	2.32961
GRMZM2G331040	0.936565	5.4725	2.10066		GRMZM2G176433	0.418462	5.71893	2.45784		GRMZM2G177349	0.0459906	3.90568	3.69688
GRMZM2G332423	0.619591	12.2065	3.01468		GRMZM2G177203	10.3825	55.0976	2.26499		GRMZM2G177438	4.17706	19.5603	2.01951
GRMZM2G337387	0	1.35655	2.25283		GRMZM2G177349	0.257447	7.6715	3.47569		GRMZM2G177928	0.379106	4.66733	2.69343
GRMZM2G337594	0	37.92	5.42576		GRMZM2G177928	1.38757	11.5136	2.69958		GRMZM2G177982	2.42264	93.2608	4.91051
GRMZM2G337845	0.159914	3.53894	2.86746		GRMZM2G177982	3.19304	97.1857	4.71378		GRMZM2G178641	0.35432	8.84516	3.20659
GRMZM2G338693	0	3.5323	3.39513		GRMZM2G178046	0.0665392	1.49777	2.34377		GRMZM2G178910	1.03484	8.66146	2.61212
GRMZM2G340076	0.0430271	2.35182	3.06819		GRMZM2G178641	0.188897	2.73342	2.13838		GRMZM2G179264	1.99887	22.0048	2.85202
GRMZM2G340447	0.143315	5.73179	2.59523		GRMZM2G178886	4.01182	19.4998	2.05878		GRMZM2G179294	2.28142	13.9721	2.09472
GRMZM2G342856	1.79961	25.3243	3.09956		GRMZM2G179049	0.53072	7.97842	3.20471		GRMZM2G179918	0.0492321	6.35184	4.31699
GRMZM2G343149	0.35575	4.41069	2.45709		GRMZM2G179918	0.0459319	4.5492	4.0103		GRMZM2G180951	13.479	76.7297	2.43785
GRMZM2G344499	0.0977737	9.51532	3.92759		GRMZM2G180452	2.00252	14.2711	2.55876		GRMZM2G181206	0.0472534	2.23798	3.38037
GRMZM2G346863	0.318074	5.22982	2.08669		GRMZM2G180951	7.74139	45.8485	2.53716		GRMZM2G181242	0	4.55757	2.81626
GRMZM2G347270	0.140031	91.5366	7.51458		GRMZM2G181206	0	4.56483	5.09192		GRMZM2G301297	0.0974941	3.18444	2.24243
GRMZM2G347931	0.991356	9.25137	2.80643		GRMZM2G300238	0.10023	5.24284	3.89313		GRMZM2G306625	0.929169	7.43559	2.26485
GRMZM2G348307	0	2.86894	2.78553		GRMZM2G300424	0.113979	2.24798	2.42714		GRMZM2G306859	0	4.58167	3.9344
GRMZM2G350919	0	3.59297	2.78553		GRMZM2G301297	0	3.6269	2.64912		GRMZM2G307823	0.408224	2.66675	2.06763
GRMZM2G351239	0.644304	38.5097	4.44664		GRMZM2G302673	0.0387506	2.19311	3.73359		GRMZM2G308666	0.701819	6.09763	2.4717
GRMZM2G352274	0	2.05937	2.59523		GRMZM2G304745	0.375454	16.3825	4.65374		GRMZM2G309534	0	9.33676	4.60394
GRMZM2G352898	0	4.21796	3.24088		GRMZM2G304965	0.0199978	1.51762	3.61602		GRMZM2G310144	0.123182	1.54234	2.05851
GRMZM2G353444	39.8505	273.681	2.75582		GRMZM2G305406	0.369965	4.28285	2.52941		GRMZM2G310431	37.7729	361.604	3.23879
GRMZM2G354746	0	2.42747	2.31581		GRMZM2G306859	0	4.08411	3.95162		GRMZM2G312061	0	11.0082	3.54586
GRMZM2G354867	0.53155	6.44214	2.95344		GRMZM2G309534	0	5.71724	4.06669		GRMZM2G312165	0.040363	2.8345	3.41254
GRMZM2G355342	0.0679743	2.99045	2.74025		GRMZM2G312061	2.94364	102.574	4.55944		GRMZM2G313553	0.43599	4.11038	2.54862
GRMZM2G355773	2.08793	14.0007	2.39072		GRMZM2G312091	0.0579738	5.70456	4.5487		GRMZM2G314934	0.330774	5.49205	2.49849
GRMZM2G356178	1.73449	15.0598	2.63973		GRMZM2G312165	0.0376573	1.88905	2.99683		GRMZM2G315279	6.69187	35.8935	2.11575
GRMZM2G357654	0	1.10513	2.6935		GRMZM2G312974	1.04302	6.3665	2.26277		GRMZM2G315509	0	4.72328	3.6679
GRMZM2G357825	0	1.97261	4.5574		GRMZM2G312997	0.0264536	1.02079	2.59915		GRMZM2G316256	0	14.2877	4.24029
GRMZM2G358076	1.0187	6.06889	2.01864		GRMZM2G314934	0.205734	5.42487	3.05442		GRMZM2G320506	0.131552	1.71875	2.12543
GRMZM2G358153	8.11739	63.6315	2.76569		GRMZM2G315509	0	3.81095	3.53843		GRMZM2G323750	0	8.10412	5.1877
GRMZM2G359298	4.80233	65.1295	3.59408		GRMZM2G316907	0.167252	1.67801	2.19128		GRMZM2G325575	81.8384	344.75	2.07504
GRMZM2G359559	0.795105	18.4742	3.89529		GRMZM2G318992	0	1.53039	3.66554		GRMZM2G326116	0	8.19805	4.55728
GRMZM2G359786	0.513687	11.2995	2.72236		GRMZM2G326116	0	6.34782	4.36538		GRMZM2G326783	0.352367	3.64462	2.35479
GRMZM2G359904	0.736347	5.22734	2.34749		GRMZM2G327208	0	1.28864	2.25675		GRMZM2G327427	0	1.45268	2.24243
GRMZM2G362295	0	1.29135	2.78553		GRMZM2G327427	0	1.4944	2.49373		GRMZM2G328555	0	3.47163	2.81626
GRMZM2G362848	0.073833	1.47646	2.10135		GRMZM2G328309	2.82983	15.8942	2.2975		GRMZM2G329434	0	2.59268	3.10223
GRMZM2G366638	0	6.48789	4.39113		GRMZM2G328555	0	3.51857	3.03496		GRMZM2G329559	0	1.86713	3.48073
GRMZM2G368738	0	14.1118	4.49044		GRMZM2G329434	0	3.37477	3.68966		GRMZM2G330035	0.0489278	1.47826	2.69807
GRMZM2G369371	0.0452754	2.17292	2.87207		GRMZM2G329559	0	3.93299	4.76823		GRMZM2G331811	3.69076	17.8353	2.06533
GRMZM2G370915	0.293321	4.61428	2.34723		GRMZM2G331088	0.794011	4.83618	2.12845		GRMZM2G332423	1.24712	14.1686	2.84407
GRMZM2G371793	21.0661	101.736	2.09707		GRMZM2G331105	0.698595	4.26524	2.33292		GRMZM2G333045	6.69954	34.8817	2.19027
GRMZM2G372681	0	3.49556	2.25283		GRMZM2G332423	0.404704	10.6714	3.4477		GRMZM2G335242	1.05899	102.731	5.82118
GRMZM2G372812	0	1.90645	2.04577		GRMZM2G336533	1.23785	8.08043	2.27969		GRMZM2G337845	0.377857	6.66462	3.3252
GRMZM2G373040	0.0440067	4.6934	4.06277		GRMZM2G337594	0.205925	29.0037	5.07316		GRMZM2G338160	0	3.61044	3.3772
GRMZM2G375487	0.0718965	18.9301	5.92748		GRMZM2G337706	6.99044	55.0391	2.80929		GRMZM2G339327	0	2.40831	2.16212
GRMZM2G376661	0.0380149	3.04077	3.63709		GRMZM2G337845	0.235019	6.71096	3.76547		GRMZM2G340076	0	2.0478	3.18625
GRMZM2G378167	0	5.04256	3.56084		GRMZM2G338160	0	8.08523	4.75684		GRMZM2G340935	1.07511	11.1579	2.80849
GRMZM2G380561	0.726588	5.32757	2.16685		GRMZM2G341918	0.366241	7.13689	3.67623		GRMZM2G342685	0.131552	6.80338	3.79085
GRMZM2G380656	1.35138	12.6111	2.58059		GRMZM2G343974	1.43101	14.4283	2.85119		GRMZM2G342856	0.866198	11.5742	2.65297
GRMZM2G384780	0	1.31303	2.37615		GRMZM2G344039	0	2.88299	2.04969		GRMZM2G346095	0.145882	3.0972	2.6307
GRMZM2G387227	0	3.99087	2.74025		GRMZM2G344499	0.431081	6.46897	2.44127		GRMZM2G346863	0	15.9565	4.89417
GRMZM2G389015	0.0207897	9.61737	6.20453		GRMZM2G344837	0.473452	17.8128	3.58591		GRMZM2G347270	0	38.2461	7.35709
GRMZM2G389450	0	7.29417	3.48037		GRMZM2G346706	1.19976	9.48509	2.57152		GRMZM2G347339	0	1.9993	2.52561
GRMZM2G391795	3.55052	17.8944	2.00966		GRMZM2G346863	0.15582	4.30914	2.65895		GRMZM2G348307	0	2.44247	2.868
GRMZM2G393716	0	2.57686	2.6935		GRMZM2G347270	0.0342996	31.1034	7.23497		GRMZM2G349274	0.0442099	1.29962	2.07713
GRMZM2G395128	0	1.23724	2.11812		GRMZM2G348307	0	1.79474	2.59915		GRMZM2G351239	0.253735	177.081	7.58851
GRMZM2G400390	1.72404	13.3882	2.48106		GRMZM2G348863	8.18485	78.959	2.94403		GRMZM2G351786	0	3.72374	4.24029
GRMZM2G400806	0.186824	2.80197	2.13446		GRMZM2G349274	0	1.85688	2.83337		GRMZM2G352627	0.114954	7.97882	3.951
GRMZM2G403407	0	2.08808	2.64521		GRMZM2G349554	1.3189	10.1787	2.35393		GRMZM2G352898	0	2.9196	3.01303
GRMZM2G407495	3.83898	95.8447	3.62365		GRMZM2G349839	1.19641	10.9262	2.69427		GRMZM2G353236	1.21745	8.25895	2.11174
GRMZM2G408834	0.238858	3.63013	2.29414		GRMZM2G350919	0.174744	4.19565	2.72758		GRMZM2G354222	0.0837432	2.11985	2.42505
GRMZM2G409086	0	2.17612	2.11812		GRMZM2G351239	1.8149	64.1463	4.59516		GRMZM2G354746	0	6.46441	4.11704
GRMZM2G409771	5.01246	40.4872	2.8511		GRMZM2G351786	0	2.29842	3.7134		GRMZM2G355342	0.107076	13.7274	4.8554
GRMZM2G410865	6.28196	59.7831	2.90078		GRMZM2G351977	27.0885	214.449	2.98263		GRMZM2G355752	34.2542	220.418	2.62911
GRMZM2G412601	2.10936	15.4895	2.50427		GRMZM2G352627	0.0536243	5.93184	4.17327		GRMZM2G356178	1.19098	9.03873	2.36908
GRMZM2G413943	0.45543	18.8746	4.77081		GRMZM2G352898	0	2.08032	2.69742		GRMZM2G356618	0.0435293	1.63506	2.4598
GRMZM2G414140	0.900346	20.8415	3.51156		GRMZM2G354222	0.0390648	2.06015	3.07211		GRMZM2G359786	0.202296	4.12973	2.08879
GRMZM2G420407	0	1.49894	2.11812		GRMZM2G354525	0.0491081	2.05289	3.28239		GRMZM2G359904	0.768454	8.61921	3.07021
GRMZM2G420619	0.102007	2.9918	2.11812		GRMZM2G354539	1.81795	40.7149	3.81815		GRMZM2G360681	5.95988	139.45	4.42399
GRMZM2G420870	0	76.1501	6.55199		GRMZM2G354746	0	8.46752	4.69854		GRMZM2G362764	0.111605	4.37441	2.52561
GRMZM2G423863	1.79485	19.3264	2.5252		GRMZM2G355342	0	8.73774	4.8455		GRMZM2G362848	0.145382	3.3715	2.90333
GRMZM2G425430	3.95455	35.9155	2.76119		GRMZM2G356178	0.915062	13.8719	3.42117		GRMZM2G364683	0.0626307	9.00108	4.47596
GRMZM2G425728	0	3.2961	3.33539		GRMZM2G356423	0.122553	1.41872	2.1293		GRMZM2G368151	0.0430558	1.26569	2.07713
GRMZM2G426888	1.5443	21.1624	3.33873		GRMZM2G356618	0	1.72382	2.74417		GRMZM2G368663	0	2.58842	3.26569
GRMZM2G428119	0	18.1429	4.42021		GRMZM2G357806	0	1.95208	2.69742		GRMZM2G368738	0	5.8536	3.51366
GRMZM2G429533	0	11.1499	3.96752		GRMZM2G358076	1.30999	8.06389	2.27968		GRMZM2G372681	0	41.0349	6.22692
GRMZM2G429548	0	5.35986	2.48981		GRMZM2G359314	0.197757	2.31757	2.28451		GRMZM2G373040	0	2.49067	3.44704
GRMZM2G431288	1.68564	11.2883	2.28044		GRMZM2G359904	0.500507	3.35811	2.2984		GRMZM2G373522	1.4127	22.0827	3.45075
GRMZM2G431504	0.0495944	2.18185	2.74025		GRMZM2G360626	0.460615	3.32299	2.25266		GRMZM2G375302	0.394209	4.90278	2.70884
GRMZM2G433076	0.531762	3.71337	2.11197		GRMZM2G362848	0.705309	4.39649	2.07602		GRMZM2G375487	0.0283137	25.5709	7.15246
GRMZM2G433854	0	5.32437	3.53452		GRMZM2G363183	0.532634	5.54314	2.36703		GRMZM2G375517	1.18353	18.255	3.20735
GRMZM2G434572	0.139084	5.37717	2.54349		GRMZM2G363186	0.232422	8.17145	3.30237		GRMZM2G376959	0.0405283	3.11086	3.54586
GRMZM2G436523	0	9.38829	4.20319		GRMZM2G363540	0.0985657	3.67666	3.11151		GRMZM2G378167	0	9.98683	4.89417
GRMZM2G437490	0	5.06565	4.63386		GRMZM2G364683	0.0584324	2.48026	2.74417		GRMZM2G380197	0.414374	4.35042	2.79328
GRMZM2G440855	0	3.63434	2.18702		GRMZM2G368610	0	1.62674	3.03496		GRMZM2G380605	0	2.29361	3.54586
GRMZM2G443888	6.65801	33.8279	2.04023		GRMZM2G368663	0	1.90198	2.99683		GRMZM2G380656	1.48088	11.2611	2.35324
GRMZM2G446426	0.248996	4.89624	2.55155		GRMZM2G368738	0	4.58176	3.3393		GRMZM2G384780	0	1.31562	2.70687
GRMZM2G447551	0.540086	7.72631	3.25551		GRMZM2G370162	4.933	21.9446	2.05969		GRMZM2G387227	0.0714487	4.55076	3.26569
GRMZM2G447984	0	5.86235	3.33539		GRMZM2G370985	0	1.41278	2.59915		GRMZM2G388045	0.0246365	1.68987	3.3772
GRMZM2G448185	0.126024	8.65246	4.64976		GRMZM2G371793	27.5452	192.768	2.76102		GRMZM2G389015	0.0491235	2.70093	3.88195
GRMZM2G449257	4.1021	26.1547	2.32245		GRMZM2G372681	0	38.2071	6.30151		GRMZM2G389450	0	6.7772	3.69688
GRMZM2G450763	188.641	900.35	2.22643		GRMZM2G373040	0.0970121	3.57711	3.37357		GRMZM2G400352	1.24932	10.2866	2.77809
GRMZM2G455306	0.165224	4.13003	2.91599		GRMZM2G375302	0.396075	3.60258	2.38128		GRMZM2G400806	0.257508	4.14539	2.53867
GRMZM2G455491	0	4.16793	4.60883		GRMZM2G375487	0.105663	29.6625	6.52386		GRMZM2G402167	3.58413	32.2707	2.8258
GRMZM2G458776	0.139599	4.15637	2.9951		GRMZM2G375593	0	2.12194	4.12096		GRMZM2G404249	2.18598	33.9727	3.40653
GRMZM2G459172	0.0504575	2.82523	3.10443		GRMZM2G376959	0	1.21589	2.31972		GRMZM2G405818	0	2.52641	2.31855
GRMZM2G459432	0.0609899	2.92711	2.87207		GRMZM2G378167	0	9.59632	5.01754		GRMZM2G407495	4.12319	60.1549	3.04227
GRMZM2G462258	0.697996	14.7851	3.12341		GRMZM2G380197	0.869845	4.54643	2.06383		GRMZM2G408834	0.150504	4.23996	3.06259
GRMZM2G466265	0.161076	8.73268	3.88922		GRMZM2G380456	0.299145	3.89798	3.13321		GRMZM2G412136	0.0466226	1.2944	2.56796
GRMZM2G468111	0.170166	4.65056	2.58242		GRMZM2G380605	0	3.01212	4.13861		GRMZM2G414140	0.0644668	66.0128	7.33421
GRMZM2G468473	0	2.25204	2.25283		GRMZM2G380889	0.057612	1.07451	2.05249		GRMZM2G420870	0.204034	56.1471	5.96958
GRMZM2G469277	0.742939	4.37998	2.10241		GRMZM2G381402	0.988074	7.98298	2.53208		GRMZM2G425430	4.21782	42.7075	2.96597
GRMZM2G470524	2.81282	18.545	2.32023		GRMZM2G383338	2.96597	15.0918	2.04113		GRMZM2G425728	2.50372	117.086	5.19285
GRMZM2G470694	0.0695099	4.72602	3.9482		GRMZM2G387227	0	4.28707	3.36949		GRMZM2G428027	0.0368897	8.64532	5.73601
GRMZM2G470981	3.75131	43.4219	3.1816		GRMZM2G387890	2.63948	16.2284	2.46579		GRMZM2G428119	0.105087	6.69324	3.26569
GRMZM2G471357	2.46679	24.7481	2.95703		GRMZM2G388576	0.245468	2.45572	2.04024		GRMZM2G428393	0	5.57555	4.11704
GRMZM2G472167	16.9024	86.5215	2.28102		GRMZM2G389450	0	11.2048	4.62531		GRMZM2G429533	0.0878312	5.88108	3.34097
GRMZM2G472449	0.337767	3.52048	2.31064		GRMZM2G392672	0.318763	5.23905	2.79959		GRMZM2G430518	0.121668	10.7299	4.30537
GRMZM2G475265	0.0614122	40.6902	7.26438		GRMZM2G397339	0.534503	4.68757	2.10407		GRMZM2G430526	0.422089	5.28488	2.28676
GRMZM2G475536	0.664172	8.79906	2.96006		GRMZM2G400352	0.660492	8.47067	3.4043		GRMZM2G433076	0.598326	4.91834	2.44966
GRMZM2G475899	0	6.71203	4.53098		GRMZM2G401831	0.389769	3.10834	2.43239		GRMZM2G433446	4.66986	65.9152	3.23275
GRMZM2G476597	7.62397	45.6559	2.40171		GRMZM2G402167	2.5959	19.5247	2.58897		GRMZM2G433854	0	12.3845	5.10357
GRMZM2G478779	4.82595	40.5277	2.85307		GRMZM2G404011	0.079589	1.58677	2.15619		GRMZM2G434572	0.109546	13.7756	4.27916
GRMZM2G480256	0	4.50506	2.99291		GRMZM2G405818	0.137454	2.65203	2.10526		GRMZM2G436523	0	6.99968	4.09543
GRMZM2G493946	0	10.8305	4.16935		GRMZM2G407223	0.133802	3.95839	2.76148		GRMZM2G437490	0	4.22492	4.69298
GRMZM2G510656	0.377626	6.16703	2.67062		GRMZM2G408834	0.0702078	8.48872	4.85026		GRMZM2G440208	6.7309	36.9611	2.26872
GRMZM2G527557	0	3.86954	2.82945		GRMZM2G409086	0.0545216	2.03374	2.5474		GRMZM2G440855	0	7.77559	3.6679
GRMZM2G531699	0	4.52431	3.27309		GRMZM2G409839	1.52758	10.7822	2.56041		GRMZM2G441031	8.93357	54.0945	2.33799
GRMZM2G536584	0	2.70545	3.06819		GRMZM2G410951	0.378455	2.13933	2.04964		GRMZM2G442170	0	1.32555	3.01303
GRMZM2G539790	0	2.74552	3.30458		GRMZM2G411046	0.082863	2.82446	2.97579		GRMZM2G443332	0.256475	12.2517	3.85477
GRMZM2G552966	0.402045	45.6928	5.15437		GRMZM2G411569	0.121478	7.81262	3.92285		GRMZM2G445961	0.243764	2.53079	2.48844
GRMZM2G553379	0.068005	4.21572	3.81157		GRMZM2G411746	0	17.8128	5.05519		GRMZM2G446426	0.441259	4.64413	2.0154
GRMZM2G560811	0	3.85957	2.37615		GRMZM2G414140	0.421018	37.9851	5.18673		GRMZM2G447551	0.147249	7.64186	4.42395
GRMZM2G569903	0	13.6827	5.62001		GRMZM2G414252	0.121656	2.45154	2.46014		GRMZM2G447876	0	1.32551	3.26569
GRMZM2G576804	0	4.34677	2.31581		GRMZM2G416201	0.0948526	1.34206	2.24293		GRMZM2G447984	0	2.07785	2.07713
GRMZM2G578411	0	1.78047	2.43409		GRMZM2G417682	3.83713	16.6457	2.04709		GRMZM2G450044	0.253735	4.66183	2.40724
GRMZM2G589579	1.32973	7.7033	2.12771		GRMZM2G418263	0.418954	3.27274	2.55374		GRMZM2G450125	33.3656	161.117	2.24456
GRMZM2G700995	0	5.15371	2.11812		GRMZM2G419606	13.9003	65.2023	2.10884		GRMZM2G453919	0	7.01871	4.02859
GRMZM2G701206	0.100244	3.341	3.16475		GRMZM2G421655	0.0364194	1.26481	2.43801		GRMZM2G456174	0.0539273	2.46599	2.76259
GRMZM2G701362	0.702133	9.95613	2.77855		GRMZM2G422269	0.389549	3.47403	2.39259		GRMZM2G457287	5.02932	31.8657	2.37342
GRMZM2G701594	0	12.8843	3.50769		GRMZM2G424020	0	1.05753	2.69742		GRMZM2G459432	0	4.55019	3.85948
GRMZM2G701596	0	11.9472	3.39513		GRMZM2G425430	4.78264	43.0621	2.91619		GRMZM2G460383	6.51054	34.3971	2.22079
GRMZM2G701688	0.323448	4.55459	3.05071		GRMZM2G425728	10.8267	47.6438	2.0602		GRMZM2G462243	0.399824	5.44142	2.18942
GRMZM2G702522	6.29695	51.408	2.7685		GRMZM2G426200	1.68209	11.5294	2.49838		GRMZM2G463983	0	1.4804	2.07713
GRMZM2G702923	1.27986	32.7598	3.54649		GRMZM2G426483	0.80867	6.64548	2.35431		GRMZM2G465685	35.4801	175.378	2.23695
GRMZM2G703807	0.47893	14.9405	3.38293		GRMZM2G427351	0.437897	5.46352	2.52521		GRMZM2G466265	0.0845782	11.81	4.98049
GRMZM5G801091	9.78876	49.5088	2.04783		GRMZM2G427409	0	2.87883	3.03496		GRMZM2G467848	0.654576	11.7592	3.41014
GRMZM5G801627	3.98025	32.4272	2.75512		GRMZM2G428119	0.392169	12.863	3.38151		GRMZM2G467943	0	2.2016	4.11704
GRMZM5G802403	0.68916	18.6577	3.89808		GRMZM2G428393	0.0923232	2.85004	2.82601		GRMZM2G468111	0.804161	6.676	2.01358
GRMZM5G803981	5.22087	26.1007	2.13107		GRMZM2G429955	0.754392	28.2093	4.47627		GRMZM2G469277	0.663178	4.07742	2.167
GRMZM5G804652	0.191329	5.8666	2.18702		GRMZM2G430518	0	4.08818	3.53843		GRMZM2G470653	0	4.14177	3.05831
GRMZM5G807267	1.18361	7.88962	2.1559		GRMZM2G431504	0	1.59377	2.78945		GRMZM2G470981	5.44026	37.9133	2.52665
GRMZM5G807957	0	4.98651	2.37615		GRMZM2G433446	10.1141	78.4563	2.65629		GRMZM2G472827	0.114474	1.86953	2.47295
GRMZM5G808748	0	6.8852	3.42411		GRMZM2G433616	0.657495	4.27084	2.04169		GRMZM2G475265	0	24.8044	7.33651
GRMZM5G816561	0.0869475	13.5619	5.16586		GRMZM2G433854	0.0524067	13.1447	5.37113		GRMZM2G478779	5.6322	58.95	3.2053
GRMZM5G820163	0.923584	7.34518	2.42033		GRMZM2G434572	0.102203	17.6156	4.82383		GRMZM2G479260	0.238929	9.75514	3.62079
GRMZM5G820393	0.981556	6.5428	2.0227		GRMZM2G437490	0.141975	1.88704	2.25472		GRMZM2G479378	0	1.55868	2.16212
GRMZM5G825193	1.97635	17.5024	2.7613		GRMZM2G438776	0.107145	5.37484	2.99683		GRMZM2G479423	47.351	363.27	2.92456
GRMZM5G825266	0.146092	7.01145	3.43128		GRMZM2G440855	0	5.37744	3.3085		GRMZM2G480256	0	7.46751	4.07349
GRMZM5G825515	0.347861	2.80978	2.24599		GRMZM2G440943	2.30036	11.7362	2.19021		GRMZM2G487778	0.36764	8.10553	2.20969
GRMZM5G827365	0.60238	8.66159	3.01142		GRMZM2G443447	0.544099	6.34336	3.18045		GRMZM2G488168	0.923389	25.9381	3.65575
GRMZM5G828396	0.637156	6.10523	2.47569		GRMZM2G443888	17.5043	83.7672	2.19371		GRMZM2G493946	0	27.5831	5.86109
GRMZM5G833032	8.8049	49.6618	2.35472		GRMZM2G444874	0	3.4309	3.14368		GRMZM2G501086	0.0978153	3.35468	2.89195
GRMZM5G835985	0	3.01581	2.78553		GRMZM2G446426	0.137227	3.23601	2.7002		GRMZM2G508335	0	1.55784	3.34097
GRMZM5G838435	2.17005	20.0444	2.75157		GRMZM2G447551	0.0305285	3.88749	4.92598		GRMZM2G513713	0.100634	2.79394	2.56796
GRMZM5G842103	0	5.59014	4.81992		GRMZM2G453919	0	7.14098	4.24018		GRMZM2G518751	0	2.71868	2.70687
GRMZM5G844329	0	1.89394	2.6935		GRMZM2G455491	0	1.4775	3.59062		GRMZM2G527557	0	7.78716	4.20036
GRMZM5G845601	0.749712	5.79697	2.24693		GRMZM2G455809	4.873	24.5897	2.13501		GRMZM2G531230	23.4949	123.807	2.19864
GRMZM5G849471	0	11.9974	5.02313		GRMZM2G456174	0	2.84746	3.17818		GRMZM2G531699	0	1.76471	2.16212
GRMZM5G854146	109.937	492.563	2.1671		GRMZM2G457467	0.554732	4.07732	2.05683		GRMZM2G539790	0	4.24951	4.27916
GRMZM5G865298	0.229828	26.2478	5.39231		GRMZM2G459432	0.0448171	3.05527	3.45643		GRMZM2G552966	0.633322	12.7995	2.9588
GRMZM5G868120	0	2.9845	3.42411		GRMZM2G459828	2.62644	12.5304	2.04124		GRMZM2G553379	0.241031	4.98608	3.05525
GRMZM5G872442	0.157049	2.0937	2.28804		GRMZM2G462080	3.91965	37.8869	2.98984		GRMZM2G568290	0	3.17243	2.4598
GRMZM5G876379	16.1506	78.0644	2.16911		GRMZM2G466265	0.157817	8.27203	4.07672		GRMZM2G576804	0	11.0723	4.05122
GRMZM5G880014	0	9.78077	4.06277		GRMZM2G467848	0.502928	8.6407	3.33308		GRMZM2G700063	0	6.57683	3.26569
GRMZM5G896901	0.0494967	2.83742	3.13976		GRMZM2G468132	2.7066	12.1614	2.00164		GRMZM2G700655	0.280154	2.34866	2.20435
GRMZM6G317966	0	3.48258	2.04577		GRMZM2G468473	0	3.45944	3.42802		GRMZM2G701273	0	1.02118	2.39089
GRMZM6G734131	7.07499	68.5481	3.0676		GRMZM2G470653	0	4.38606	3.3393		GRMZM2G701349	0.314148	7.35369	2.59224
					GRMZM2G470981	2.6253	51.2152	3.99007		GRMZM2G701352	0.318075	7.44561	2.59224
					GRMZM2G471304	0	2.8752	2.69742		GRMZM2G701767	0.417706	20.2703	4.19699
					GRMZM2G472449	0.270765	3.6859	2.86662		GRMZM2G704042	0.175836	3.82887	2.4805
					GRMZM2G472827	0.0712004	1.534	2.74912		GRMZM5G801190	0	3.00807	3.05831
					GRMZM2G473182	0.023602	2.58046	4.15604		GRMZM5G802403	0.751568	11.1832	3.15394
					GRMZM2G473310	3.0085	27.4266	3.05198		GRMZM5G802801	36.4772	212.208	2.5062
					GRMZM2G475265	0.0451274	21.8542	6.86653		GRMZM5G803981	4.82027	25.4074	2.20415
					GRMZM2G476843	0.314589	2.49531	2.0448		GRMZM5G816552	1.41156	14.9844	2.59699
					GRMZM2G480256	0	4.25869	3.42802		GRMZM5G816561	0.239687	19.8518	4.98218
					GRMZM2G480978	0.796514	7.35796	2.18418		GRMZM5G821869	0	4.35216	2.58858
					GRMZM2G481231	0.626267	3.50648	2.1154		GRMZM5G825193	2.00137	19.7019	2.94626
					GRMZM2G488168	0.603044	14.4054	3.23002		GRMZM5G825515	0.515734	3.47436	2.17073
					GRMZM2G493946	0	28.8397	6.10449		GRMZM5G825935	0.115965	3.59835	2.16212
					GRMZM2G501086	0.0912585	2.75849	2.7941		GRMZM5G831795	0.761628	6.057	2.30849
					GRMZM2G508335	0.0217061	2.23358	4.06669		GRMZM5G832989	0.423033	3.33245	2.17258
					GRMZM2G518751	0	2.95955	3.03496		GRMZM5G833699	0.187628	89.2034	7.64454
					GRMZM2G518963	0	2.92146	2.87599		GRMZM5G837210	6.82949	51.0972	2.6817
					GRMZM2G527557	0	7.52487	4.33508		GRMZM5G838435	2.88934	27.5812	2.89795
					GRMZM2G531699	0	1.91095	2.49373		GRMZM5G839640	0.895084	64.4817	4.90491
					GRMZM2G539790	0	2.96035	3.9315		GRMZM5G841343	20.7809	336.2	3.85148
					GRMZM2G551108	0	3.79163	3.91111		GRMZM5G843434	8.34015	45.0779	2.08913
					GRMZM2G553379	0.0999439	6.0099	4.27898		GRMZM5G843972	5.71158	32.7559	2.0163
					GRMZM2G563728	0.0483368	1.36782	2.12203		GRMZM5G854490	0.578693	8.31678	2.16453
					GRMZM2G569903	0.0325082	3.67963	4.2071		GRMZM5G855014	0	2.44994	2.16212
					GRMZM2G576804	0	3.69815	2.59915		GRMZM5G855094	1.03439	10.3385	2.68182
					GRMZM2G589579	1.36797	6.90116	2.05523		GRMZM5G865298	0.211188	3.74463	2.68708
					GRMZM2G590973	0	2.31085	2.25675		GRMZM5G865543	5.62913	40.9315	2.53005
					GRMZM2G700063	0.0963373	5.70009	3.2448		GRMZM5G867185	14.0964	65.5635	2.02315
					GRMZM2G700995	0	4.98259	2.59915		GRMZM5G867983	0	3.33818	2.31855
					GRMZM2G701362	0.609755	5.6108	2.345		GRMZM5G868120	0	1.82746	3.01303
					GRMZM2G701594	0	9.63301	3.59062		GRMZM5G872007	0	3.00036	2.39089
					GRMZM2G701596	0	8.13824	3.3393		GRMZM5G878558	0.43454	176.61	8.04016
					GRMZM2G701688	0.237678	1.64323	2.04001		GRMZM5G879127	0.158754	3.24085	2.08879
					GRMZM2G701767	1.83719	54.9242	4.46295		GRMZM5G892247	0.634669	4.48447	2.36493
					GRMZM2G702129	0.806708	6.22582	2.00248		GRMZM5G894420	8.65869	71.9974	2.84925
					GRMZM5G801190	0.101084	2.21034	2.2991		GRMZM5G894709	0.0620417	2.43175	2.52561
					GRMZM5G802403	0.428504	8.06711	3.26128		GRMZM5G899188	0	13.8183	4.8816
					GRMZM5G804658	0.0903899	1.10452	2.12467		GRMZM5G899851	4.44603	24.7086	2.27901
					GRMZM5G808748	0	10.7017	4.58724		GRMZM6G191662	138.374	1144.52	2.96226
					GRMZM5G811948	1.17547	7.65429	2.20993		GRMZM6G317966	0	16.6411	4.72148
					GRMZM5G816561	0.415295	15.3679	4.41292		GRMZM6G734131	10.0068	69.0235	2.62275
					GRMZM5G824938	7.259	37.0759	2.23727
					GRMZM5G825266	0.107353	7.52555	4.0501
					GRMZM5G827026	0.621313	5.06974	2.54682
					GRMZM5G827186	0.727203	5.04289	2.19319
					GRMZM5G831795	0.556102	4.1328	2.20273
					GRMZM5G835794	0.606724	3.58987	2.04546
					GRMZM5G835985	0	1.82373	2.5474
					GRMZM5G836322	8.88879	52.1127	2.38319
					GRMZM5G837210	6.2124	49.3277	2.84647
					GRMZM5G842103	0.0689837	2.72109	3.47418
					GRMZM5G844329	0.032623	1.04904	2.31972
					GRMZM5G846048	0.0187649	1.01374	3.10834
					GRMZM5G855094	1.35107	9.63255	2.37274
					GRMZM5G859193	0.089345	4.02224	2.83337
					GRMZM5G863364	0	3.93497	2.49373
					GRMZM5G864847	0.575023	8.13594	2.57251
					GRMZM5G864903	28.9303	142.91	2.31813
					GRMZM5G865298	0	2.06367	3.56476
					GRMZM5G867983	0.0908097	5.48984	3.277
					GRMZM5G868120	0	1.05798	2.38006
					GRMZM5G870278	0	1.12406	2.64912
					GRMZM5G874082	4.77392	32.8464	2.68862
					GRMZM5G880014	0	6.06761	3.86946
					GRMZM5G891327	0.675536	9.03672	2.15614
					GRMZM5G892308	0.50206	12.9156	2.83226
					GRMZM5G897480	3.06528	25.6279	2.2534
					GRMZM6G534641	2.90647	26.8291	2.74819
					GRMZM6G909257	1.00946	6.11342	2.00419

## Sheet: Higher B73
GENE	A01	A02	A02_A01		GENE	B01	B02	B02_B01		GENE	C01	C02	C02_C01
AC152495.1_FG017	1.84832	0.093573	-2.23443		AC182482.3_FG003	12.7446	1.72104	-2.19565		AC152495.1_FG017	1.60321	0.090285	-2.10591
AC187263.4_FG001	8.87668	0	-2.74759		AC184831.3_FG003	69.9153	6.52129	-2.89604		AC177838.2_FG015	4.09475	0	-2.19937
AC190933.3_FG004	22.1988	1.2331	-2.51612		AC185300.4_FG002	12.6012	1.52161	-2.19131		AC187263.4_FG001	8.82004	0	-2.81818
AC194878.3_FG001	16.284	0	-3.6006		AC188838.3_FG005	12.6266	1.57172	-2.28647		AC190933.3_FG004	11.8991	0.198295	-3.08047
AC195172.3_FG001	17.5371	0.279159	-4.12026		AC190933.3_FG004	11.1014	0.291416	-2.87693		AC193402.3_FG004	3.06842	0	-2.78177
AC198699.3_FG004	26.8968	2.53965	-2.78918		AC191009.3_FG004	32.397	3.23869	-2.29999		AC194022.3_FG013	125.125	14.3654	-2.51462
AC199893.4_FG002	5.39224	0	-2.35735		AC194878.3_FG001	30.74	0	-4.97154		AC194878.3_FG001	18.3539	0	-3.8516
AC203972.3_FG001	9.92327	0.741131	-2.90458		AC194878.3_FG002	7.63343	0	-2.93556		AC195172.3_FG001	12.0809	0	-4.67812
AC205725.3_FG010	17.1201	1.74858	-2.42591		AC195172.3_FG001	7.61666	0.0494799	-4.37731		AC198699.3_FG004	19.0054	0	-5.54264
AC205886.3_FG001	5.81594	0	-3.0172		AC195340.3_FG004	3.81195	0.186196	-2.86213		AC199068.2_FG017	1.69337	0	-2.02358
AC208897.3_FG003	5.40196	0.139386	-3.2341		AC199068.2_FG017	1.84317	0	-2.52238		AC199182.3_FG003	5.21771	0	-3.32782
AC209858.4_FG004	8.04532	0.293852	-2.44362		AC199526.5_FG002	307.027	63.8554	-2.00992		AC203972.3_FG001	4.83836	0.32179	-2.48999
AC210596.3_FG003	49.9335	3.57897	-3.23398		AC203972.3_FG001	2.87999	0.31527	-2.00741		AC205274.3_FG001	26.035	1.73154	-2.48999
AC210596.3_FG004	65.4646	5.73011	-2.95201		AC203986.3_FG013	8.79269	0.323134	-2.3771		AC205471.4_FG007	30.4291	3.48472	-2.35183
AC211892.4_FG002	3.80866	0	-4.1067		AC205558.3_FG002	12.4949	0.535722	-2.42536		AC205886.3_FG001	10.1012	0.0959111	-3.90336
GRMZM2G000481	18.9069	1.84299	-2.68535		AC205725.3_FG010	13.2905	1.69645	-2.15067		AC208110.2_FG006	2.51463	0	-3.92857
GRMZM2G000874	6.20406	0	-2.91936		AC205886.3_FG001	8.38306	0.140952	-3.53265		AC208897.3_FG003	8.61924	0.224147	-3.55747
GRMZM2G002240	4.8159	0	-3.35324		AC206165.3_FG009	15.9734	0	-3.50544		AC209080.3_FG004	10.2143	0.981258	-2.19915
GRMZM2G002976	3.43033	0	-2.05997		AC206273.3_FG004	32.1906	2.94252	-2.39416		AC210596.3_FG003	50.6624	6.69923	-2.49915
GRMZM2G003426	47.2391	7.84193	-2.06562		AC206788.3_FG015	59.8968	7.4584	-2.67815		AC211892.4_FG002	1.64623	0	-2.95526
GRMZM2G004278	73.5166	5.38139	-3.3022		AC207628.4_FG010	12.6443	0.86052	-2.51097		AC212023.4_FG004	91.2199	6.46441	-3.24211
GRMZM2G005134	3.31905	0	-4.57367		AC208897.3_FG003	3.81585	0.230586	-2.41755		AC214753.2_FG002	2.7806	0	-2.54166
GRMZM2G005155	8.32456	0.719306	-2.53417		AC209080.3_FG004	21.862	0.655484	-3.71728		AC233938.1_FG003	85.1026	7.63976	-2.74889
GRMZM2G005311	3.17793	0	-2.13154		AC209377.3_FG003	20.1535	1.73783	-2.36325		AC233960.1_FG002	42.0968	2.30583	-3.57878
GRMZM2G005633	4.40645	0.252665	-2.23125		AC209858.4_FG004	10.2041	0	-3.71774		AC234160.1_FG003	2.30899	0	-2.42849
GRMZM2G006219	50.984	4.1267	-3.06155		AC210173.4_FG005	16.908	2.86523	-2.02853		AC235543.1_FG002	4.91944	0.247205	-2.45739
GRMZM2G006759	5.23124	0.0894105	-3.0172		AC210596.3_FG003	22.2523	3.09567	-2.25458		EF517601.1_FG009	8.16251	0	-2.64658
GRMZM2G007256	6.25058	0	-3.10882		AC210596.3_FG004	43.0032	7.34386	-2.04032		GRMZM2G000268	4.45689	0	-3.92023
GRMZM2G007546	5.19235	0.188787	-2.72767		AC212186.3_FG011	84.1586	8.72462	-2.65757		GRMZM2G000288	39.8904	0	-5.24111
GRMZM2G007899	8.82792	0.69229	-2.00043		AC213463.3_FG007	23.0384	0.435786	-4.04368		GRMZM2G000874	3.41383	0	-2.11413
GRMZM2G007928	38.8318	5.69928	-2.22885		AC214360.3_FG001	22.801	2.93024	-2.48866		GRMZM2G002142	36.3869	3.6177	-2.82491
GRMZM2G008353	9.78429	0.518792	-2.66889		AC214753.2_FG002	2.51791	0.049071	-2.7663		GRMZM2G002240	2.78678	0	-2.6262
GRMZM2G008864	5.10827	0	-2.85732		AC216891.3_FG004	3.80427	0	-2.05605		GRMZM2G002569	1.30428	0.0635843	-2.0428
GRMZM2G009048	278.236	26.0907	-3.07477		AC217358.3_FG005	28.1427	3.35781	-2.38405		GRMZM2G002976	3.88797	0	-2.3311
GRMZM2G009442	5.85635	0.0907836	-3.16113		AC231745.1_FG003	161.95	14.2873	-3.13118		GRMZM2G003426	86.1741	0.465624	-5.71038
GRMZM2G009462	8.58711	0.18767	-3.20399		AC233960.1_FG002	66.6946	1.29304	-4.9313		GRMZM2G003970	127.765	25.2456	-2.05272
GRMZM2G009792	20.684	0	-4.75485		AC234160.1_FG003	1.88066	0	-2.49555		GRMZM2G004278	74.5949	8.50239	-2.76343
GRMZM2G010868	36.6603	0.859442	-4.47694		AC234526.1_FG005	4.77176	0.266858	-2.21114		GRMZM2G004696	72.4501	11.0113	-2.37775
GRMZM2G013170	157.181	1.90023	-5.85939		GRMZM2G000264	17.4779	0.397311	-4.31873		GRMZM2G005134	1.16828	0	-3.12475
GRMZM2G013448	2.76883	0	-2.67752		GRMZM2G000268	1.48163	0	-2.67361		GRMZM2G005146	46.9936	8.34027	-2.07354
GRMZM2G013634	21.5675	2.64707	-2.29995		GRMZM2G000288	8.18417	0	-3.30363		GRMZM2G005311	2.85228	0	-2.05439
GRMZM2G015892	21.8474	0	-5.55358		GRMZM2G000361	22.0824	3.70484	-2.00625		GRMZM2G006468	48.2339	9.20889	-2.11151
GRMZM2G016097	3.65666	0	-2.41588		GRMZM2G000601	21.4487	1.92698	-2.79938		GRMZM2G006759	4.49002	0.172538	-2.39723
GRMZM2G016890	28.5152	0.951508	-4.09624		GRMZM2G000818	8.13588	0.245271	-3.36182		GRMZM2G007206	30.798	4.47276	-2.24061
GRMZM2G017584	11.4283	0.977377	-2.64351		GRMZM2G000836	41.1258	4.72951	-2.61425		GRMZM2G007546	5.24215	0.242871	-2.57768
GRMZM2G017629	157.779	0	-8.21018		GRMZM2G000874	4.24666	0	-2.81052		GRMZM2G007680	10.6648	0.9763	-2.70764
GRMZM2G019039	41.7922	4.2798	-2.86965		GRMZM2G001332	9.60849	0.829466	-2.15662		GRMZM2G007928	36.4774	3.20776	-2.86771
GRMZM2G019325	139.113	17.0167	-2.64604		GRMZM2G001514	1.78183	0	-2.81052		GRMZM2G008108	2.04323	0.0654292	-2.11413
GRMZM2G020761	122.951	4.04379	-4.47931		GRMZM2G002131	15.1693	1.20906	-2.87669		GRMZM2G008864	3.33368	0	-2.30571
GRMZM2G022547	1.21342	0	-2.89897		GRMZM2G002240	2.56386	0	-2.87439		GRMZM2G009048	337.485	20.3789	-3.70661
GRMZM2G023059	43.5502	6.39871	-2.25417		GRMZM2G002529	3.1699	0	-2.0189		GRMZM2G009125	11.0802	1.2358	-2.45473
GRMZM2G025154	2.97355	0.10714	-2.4639		GRMZM2G002976	4.18067	0	-2.81052		GRMZM2G009188	21.8014	3.51719	-2.13213
GRMZM2G026143	44.539	3.92435	-2.71144		GRMZM2G003409	20.9178	0.366257	-4.76169		GRMZM2G009792	60.0103	0	-6.37062
GRMZM2G026322	1.61188	0	-2.13154		GRMZM2G003426	70.1568	2.13839	-4.22989		GRMZM2G010693	3.77735	0.354538	-2.11918
GRMZM2G027479	14.4598	0.642566	-2.74407		GRMZM2G003489	4.09848	0.431021	-2.13567		GRMZM2G010927	2.56255	0.0789626	-2.17151
GRMZM2G028733	2.91918	0.0457847	-3.1439		GRMZM2G003526	6.46438	0.405604	-2.27723		GRMZM2G012865	103.821	19.3391	-2.16873
GRMZM2G029356	8.14142	0.114854	-3.84587		GRMZM2G003970	255.173	15.4588	-3.67025		GRMZM2G013170	146.126	0.768868	-6.85927
GRMZM2G029537	5.92073	0.317138	-2.7827		GRMZM2G003988	32.3457	5.76666	-2.05182		GRMZM2G013248	8.61288	0	-3.01921
GRMZM2G029810	1.68626	0	-2.16604		GRMZM2G004138	15.6811	0.81992	-3.36941		GRMZM2G013612	8.89701	0	-4.09367
GRMZM2G029833	2.40294	0	-2.85732		GRMZM2G004278	36.8922	3.9107	-2.71197		GRMZM2G013634	18.3353	1.32106	-2.86424
GRMZM2G031317	39.2917	3.8691	-2.70836		GRMZM2G004301	2.35827	0.174582	-2.18488		GRMZM2G014797	7.52776	0	-2.60553
GRMZM2G031536	4.71147	0.126465	-3.176		GRMZM2G005311	2.60677	0	-2.29244		GRMZM2G014979	5.74586	0	-3.99372
GRMZM2G031586	65.0422	7.69575	-2.73577		GRMZM2G005633	2.40238	0.134352	-2.02727		GRMZM2G015136	11.0977	1.78338	-2.04103
GRMZM2G031904	15.7756	1.06487	-2.38006		GRMZM2G006212	6.14907	0.538506	-2.52611		GRMZM2G015226	11.0097	0	-3.86906
GRMZM2G032107	274.553	20.7768	-3.40736		GRMZM2G006216	8.80779	1.26318	-2.04379		GRMZM2G015654	6.02965	0.645723	-2.12722
GRMZM2G032276	3.038	0	-2.60388		GRMZM2G006219	59.0512	5.22049	-2.99532		GRMZM2G015767	7.63224	0.621009	-2.64878
GRMZM2G032682	9.67868	0.62942	-2.28115		GRMZM2G006759	7.88526	0.0633906	-4.06676		GRMZM2G015892	14.8435	0	-5.06666
GRMZM2G032759	4.88701	0	-3.17814		GRMZM2G006981	3.13925	0.0511127	-3.03208		GRMZM2G017110	75.2119	15.1184	-2.06311
GRMZM2G033093	8.99245	0.977767	-2.40252		GRMZM2G007249	87.0001	14.8351	-2.23282		GRMZM2G017186	5.91309	0.59529	-2.59328
GRMZM2G033555	9.2878	1.24475	-2.02451		GRMZM2G007256	9.07553	0.14236	-3.63438		GRMZM2G017268	2.84209	0	-2.22669
GRMZM2G033822	3.8952	0	-2.81443		GRMZM2G007289	5.62894	0.0822761	-3.19105		GRMZM2G017474	3.13829	0.155311	-2.29844
GRMZM2G034947	7.06263	0	-4.34399		GRMZM2G007477	27.2596	4.31935	-2.18992		GRMZM2G017629	234.422	0.0727428	-8.85346
GRMZM2G035008	7.95515	0.67694	-2.77683		GRMZM2G007546	4.19703	0.133847	-2.8649		GRMZM2G017685	11.4683	0.592703	-2.54822
GRMZM2G035128	3.75928	0	-2.55262		GRMZM2G007680	10.3738	0.860867	-2.82796		GRMZM2G017792	21.9395	2.35801	-2.61745
GRMZM2G038303	2.05725	0.0653004	-2.0962		GRMZM2G008353	14.6655	1.15599	-2.80302		GRMZM2G017847	1.84391	0	-2.22669
GRMZM2G039443	4.868	0	-3.85468		GRMZM2G008539	2.56688	0	-3.06895		GRMZM2G018004	12.8138	0.638986	-2.46875
GRMZM2G039454	7.3284	0.554505	-2.90298		GRMZM2G008773	29.7106	1.36833	-3.40161		GRMZM2G018070	27.6868	1.11752	-3.62589
GRMZM2G039954	12.7518	1.18106	-2.75163		GRMZM2G008864	5.30881	0	-3.36423		GRMZM2G018666	19.7913	1.39922	-2.53929
GRMZM2G040508	93.9261	0	-8.5624		GRMZM2G009045	12.5941	0.598389	-3.35604		GRMZM2G018820	35.0636	4.73006	-2.4646
GRMZM2G042438	16.3992	0	-4.29018		GRMZM2G009048	221.652	28.8724	-2.59178		GRMZM2G018984	6.1891	0.483622	-2.39126
GRMZM2G042548	15.265	0	-5.30108		GRMZM2G009125	2.92476	0.0648622	-3.12581		GRMZM2G019974	3.10677	0.0433659	-3.34039
GRMZM2G043498	6.20885	0	-3.26036		GRMZM2G009223	240.108	17.8018	-3.43852		GRMZM2G020231	4.72086	0	-2.74443
GRMZM2G043893	16.5637	0	-5.93295		GRMZM2G009442	2.50198	0	-2.35344		GRMZM2G022398	2.22764	0.0970146	-2.21112
GRMZM2G043980	11.7317	0.0640111	-5.49836		GRMZM2G009792	78.727	0	-7.13204		GRMZM2G022547	8.38907	0.238459	-3.98601
GRMZM2G043992	3.0039	0	-3.12647		GRMZM2G009869	1.94814	0	-2.97495		GRMZM2G022984	5.04764	0	-2.3311
GRMZM2G044174	12.4854	0.523424	-2.83033		GRMZM2G009995	1.00484	0.0234997	-2.49555		GRMZM2G025154	5.34872	0.0516877	-3.87772
GRMZM2G045155	15.1858	0	-4.13313		GRMZM2G010468	24.905	0.708127	-4.27271		GRMZM2G025459	8.97143	0.80757	-2.50026
GRMZM2G046163	4.6032	0	-3.27627		GRMZM2G010596	5.5893	0.320951	-2.76268		GRMZM2G026050	1.06817	0	-2.17151
GRMZM2G046348	27.457	4.71735	-2.0552		GRMZM2G010868	82.8066	11.821	-2.45733		GRMZM2G027001	5.21968	0	-2.02358
GRMZM2G047546	26.5132	0.549297	-4.81826		GRMZM2G010909	4.89721	0.356553	-2.05435		GRMZM2G027479	60.9683	0.867983	-4.61709
GRMZM2G048121	3.49881	0.0706733	-2.77022		GRMZM2G010927	3.33807	0.174066	-2.13246		GRMZM2G028104	52.7514	6.0737	-2.72736
GRMZM2G049031	9.79537	0.598523	-2.84127		GRMZM2G011347	2.97102	0.175991	-2.44723		GRMZM2G028622	21.6733	0.495737	-3.74489
GRMZM2G049538	26.4469	0	-6.40924		GRMZM2G011513	13.7227	0.646897	-2.78607		GRMZM2G028885	2.04283	0	-2.40475
GRMZM2G050234	2.43828	0	-2.29635		GRMZM2G013002	8.65219	0.735536	-2.70752		GRMZM2G029356	5.93739	0.166228	-3.13968
GRMZM2G050875	8.04886	0	-4.50784		GRMZM2G013170	121.752	0.586697	-6.92194		GRMZM2G029810	1.66018	0	-2.22669
GRMZM2G051208	13.489	1.72085	-2.11686		GRMZM2G013248	5.04358	0	-2.59996		GRMZM2G029833	2.08187	0.0441558	-2.72538
GRMZM2G051545	9.133	0.128843	-3.84587		GRMZM2G014022	23.7813	0.685614	-4.03709		GRMZM2G030138	8.10138	0.118396	-4.26751
GRMZM2G051689	2.58754	0.137983	-2.15652		GRMZM2G014392	4.11935	0.452641	-2.21728		GRMZM2G030265	8.78903	0.501441	-2.65736
GRMZM2G051866	3.02187	0	-3.53601		GRMZM2G014441	17.7298	2.51615	-2.23241		GRMZM2G030465	6.84457	0.177431	-2.97868
GRMZM2G052100	2110.98	0.429476	-10.4256		GRMZM2G014797	4.25346	0	-2.12762		GRMZM2G031317	84.5184	0.0957218	-6.98433
GRMZM2G052586	10.3899	0.733558	-2.92491		GRMZM2G014979	7.11831	0.0376791	-4.67519		GRMZM2G031536	4.48293	0.0813474	-3.50176
GRMZM2G052869	106.316	5.27277	-3.83279		GRMZM2G015136	10.8039	1.43234	-2.26433		GRMZM2G031613	3.88327	0.0503328	-3.99288
GRMZM2G053914	11.1554	0.976432	-2.46532		GRMZM2G015226	2.93478	0	-2.29244		GRMZM2G031904	14.3127	0.770592	-2.59052
GRMZM2G054397	14.1261	0.972555	-3.18482		GRMZM2G015654	4.5803	0.43494	-2.12955		GRMZM2G032107	223.761	19.9584	-3.18999
GRMZM2G054938	22.5399	1.00164	-2.84696		GRMZM2G016097	4.90898	0.0664656	-3.30363		GRMZM2G032244	21.7833	0	-3.28943
GRMZM2G054969	1.93694	0.104685	-2.13638		GRMZM2G016370	8.17342	0.212817	-3.475		GRMZM2G032759	3.80489	0	-2.88835
GRMZM2G056350	46.3609	8.29103	-2.08552		GRMZM2G017268	2.89263	0.124023	-2.14637		GRMZM2G033236	5.25911	0.08027	-3.20944
GRMZM2G056467	10.1489	1.35299	-2.01119		GRMZM2G017474	5.05732	0	-4.16374		GRMZM2G033359	6.96964	0.474267	-2.709
GRMZM2G057093	67.0076	1.24071	-4.78338		GRMZM2G017629	22.2739	0.374162	-4.29839		GRMZM2G033822	2.30096	0	-2.11413
GRMZM2G057467	8.36692	0	-3.4263		GRMZM2G017792	18.4646	1.73268	-2.73577		GRMZM2G033846	229.699	29.166	-2.69662
GRMZM2G057491	28.4163	0.0714775	-6.34913		GRMZM2G017847	2.1582	0	-2.83212		GRMZM2G034896	2.04872	0.0637306	-2.71001
GRMZM2G058081	33.2952	0.790281	-3.76842		GRMZM2G018070	31.0854	1.07382	-3.91196		GRMZM2G034947	6.71559	0	-4.34525
GRMZM2G061591	5.04831	0	-2.93947		GRMZM2G018820	69.2783	1.47901	-4.88056		GRMZM2G035008	5.8824	0.598724	-2.50946
GRMZM2G061609	8.91942	0.127859	-3.27627		GRMZM2G019443	4.22358	0.208947	-2.21143		GRMZM2G035128	4.15565	0	-2.78177
GRMZM2G061749	2.35247	0	-2.19973		GRMZM2G019641	9.83929	0.986174	-2.13924		GRMZM2G035790	15.9356	0.358968	-4.018
GRMZM2G062777	3.56143	0	-2.62886		GRMZM2G019777	1.41019	0.0566834	-2.24312		GRMZM2G035848	16.308	1.68075	-2.25116
GRMZM2G063431	84.5441	11.7035	-2.39983		GRMZM2G020666	1.89683	0.0827059	-2.12114		GRMZM2G036282	16.8871	2.69198	-2.08553
GRMZM2G063438	7.52188	0	-3.84406		GRMZM2G020761	175.705	19.515	-2.88329		GRMZM2G036351	7.24809	0.493215	-2.1397
GRMZM2G064371	38.1709	1.41945	-3.92166		GRMZM2G020940	123.956	12.6116	-2.94282		GRMZM2G036861	2.61256	0.134738	-2.23707
GRMZM2G064374	25.0355	0.0738408	-6.11887		GRMZM2G020957	2.15864	0	-2.74367		GRMZM2G037265	11.6612	1.85868	-2.14981
GRMZM2G064657	9.71377	0.736671	-2.86329		GRMZM2G021406	68.679	7.93374	-2.69072		GRMZM2G037485	240.216	34.3694	-2.58393
GRMZM2G064885	6.57551	0	-4.14184		GRMZM2G021909	4.11761	0.436168	-2.17563		GRMZM2G037650	7.88086	1.04828	-2.04203
GRMZM2G065953	10.5911	0	-3.83336		GRMZM2G021921	6.60804	0.830045	-2.1614		GRMZM2G038898	12.7847	0.987531	-2.89684
GRMZM2G066441	9.72029	0.492098	-2.86604		GRMZM2G022014	34.0284	3.83611	-2.56232		GRMZM2G039443	4.94551	0	-3.95335
GRMZM2G066805	1.53844	0	-2.41588		GRMZM2G022398	1.46867	0.0356434	-2.44037		GRMZM2G039455	13.8072	2.51093	-2.04308
GRMZM2G066870	27.7536	0.732666	-3.61283		GRMZM2G022679	7.08281	0.317276	-2.86151		GRMZM2G040298	18.3476	2.05764	-2.48696
GRMZM2G067049	1.34057	0	-2.13154		GRMZM2G022984	5.6671	0	-2.87439		GRMZM2G040508	269.052	0.203568	-8.77866
GRMZM2G067315	19.9089	1.33374	-3.06367		GRMZM2G023013	22.1576	1.33976	-2.79997		GRMZM2G040689	5.02059	0.152783	-3.01719
GRMZM2G067402	3.76918	0.111664	-2.19973		GRMZM2G023028	5.33387	0.314713	-2.26499		GRMZM2G040692	17.0789	1.60637	-2.62511
GRMZM2G067929	4.40683	0	-2.77022		GRMZM2G023081	10.7867	0.424114	-3.05392		GRMZM2G040975	14.0863	1.89791	-2.22709
GRMZM2G068259	5.53066	0.131664	-3.84609		GRMZM2G023204	7.29593	0.67032	-2.48144		GRMZM2G042107	9.55954	1.36873	-2.12884
GRMZM2G068967	22.2068	1.99136	-2.51736		GRMZM2G023387	24.2114	3.66379	-2.17724		GRMZM2G042364	9.29496	0.567959	-2.86736
GRMZM2G069503	14.0431	1.39193	-2.48915		GRMZM2G023827	1.86198	0	-2.62495		GRMZM2G042438	20.9718	0	-4.72202
GRMZM2G070011	200.987	23.3682	-2.82245		GRMZM2G023847	58.6044	4.19947	-3.21932		GRMZM2G042548	13.2802	0	-5.17243
GRMZM2G071396	175.72	0.0666649	-9.08108		GRMZM2G024104	88.1555	12.418	-2.49889		GRMZM2G042704	5.60559	0.437542	-2.66099
GRMZM2G071745	22.2183	3.4991	-2.04512		GRMZM2G024303	18.0444	2.27003	-2.35147		GRMZM2G043498	6.32542	0.173619	-2.89456
GRMZM2G073731	12.231	0.654097	-3.23932		GRMZM2G024996	81.3154	4.50213	-3.62313		GRMZM2G043605	6.62477	0.0813474	-3.52796
GRMZM2G073884	38.0307	6.44678	-2.22924		GRMZM2G025154	4.66537	0	-4.04841		GRMZM2G043992	3.94324	0	-3.60294
GRMZM2G073969	277.295	5.07563	-5.08025		GRMZM2G025175	49.3934	5.71724	-2.57901		GRMZM2G045808	6.45892	0	-3.807
GRMZM2G074462	9.06134	0.680569	-2.62496		GRMZM2G025832	13.68	0.226074	-4.24054		GRMZM2G046163	2.72894	0	-2.58454
GRMZM2G074496	27.6199	2.01707	-3.21135		GRMZM2G026203	9.2434	1.11196	-2.35866		GRMZM2G046297	74.9165	8.70147	-2.78053
GRMZM2G075901	18.0405	2.08603	-2.19872		GRMZM2G026322	2.86473	0	-3.43656		GRMZM2G046359	5.62786	0	-2.35609
GRMZM2G076613	15.357	0	-5.7684		GRMZM2G026470	50.0162	7.80834	-2.27431		GRMZM2G047546	26.1172	0.645212	-4.64673
GRMZM2G077316	11.7432	1.45191	-2.21319		GRMZM2G026804	7.90054	0	-4.79013		GRMZM2G048154	6.19185	0.138523	-2.64658
GRMZM2G077375	98.044	0.0432805	-8.32453		GRMZM2G026930	7.13382	0	-4.51064		GRMZM2G048567	2.28508	0.0621976	-2.35609
GRMZM2G078924	2.81767	0	-2.74759		GRMZM2G027068	18.2309	1.28167	-3.03803		GRMZM2G049031	10.3511	0.73499	-2.8486
GRMZM2G078946	5.15184	0	-2.81443		GRMZM2G027098	275.415	30.5996	-2.87676		GRMZM2G051338	22.6822	2.72377	-2.1131
GRMZM2G079127	61.0426	1.20116	-4.90681		GRMZM2G027479	142.239	0.273342	-6.95222		GRMZM2G051752	107.261	14.2675	-2.56909
GRMZM2G079342	2.12565	0	-2.83604		GRMZM2G028129	11.9778	1.55124	-2.28205		GRMZM2G052100	2931.27	658.044	-2.04117
GRMZM2G079754	2.80603	0	-2.93947		GRMZM2G028556	48.8529	8.80779	-2.01971		GRMZM2G052586	8.99914	1.12412	-2.27713
GRMZM2G079768	2.76442	0	-2.41588		GRMZM2G028622	33.5875	0.0728539	-5.96862		GRMZM2G052796	8.0235	0.275864	-2.56206
GRMZM2G079891	2.63536	0	-2.13154		GRMZM2G029356	7.43861	0.0407149	-4.62653		GRMZM2G052825	253.714	8.72846	-4.53719
GRMZM2G079908	284.701	57.5014	-2.09772		GRMZM2G029810	2.11212	0.0362232	-2.95537		GRMZM2G052869	280.224	3.18918	-5.87863
GRMZM2G079957	5.0344	0.353242	-2.16744		GRMZM2G029833	1.76574	0	-2.8534		GRMZM2G052920	28.5325	2.82818	-2.53196
GRMZM2G080466	12.8248	0	-4.96076		GRMZM2G030038	17.5675	2.1219	-2.44642		GRMZM2G053004	3.91777	0.247995	-2.2474
GRMZM2G080524	11.9582	1.17221	-2.38588		GRMZM2G030138	16.9936	0.0652483	-5.95141		GRMZM2G053206	107.972	14.2057	-2.61257
GRMZM2G080603	2329.58	449.962	-2.24009		GRMZM2G030265	6.30209	0.782979	-2.03534		GRMZM2G053669	136.379	7.0818	-3.94749
GRMZM2G081668	8.05947	0	-4.71456		GRMZM2G031125	10.4438	1.25939	-2.30822		GRMZM2G053914	12.8244	1.01459	-2.69
GRMZM2G081928	6.52645	0	-3.50935		GRMZM2G031317	61.6278	0.42202	-5.51971		GRMZM2G053977	12.638	0	-4.75057
GRMZM2G082112	2.46957	0	-2.02282		GRMZM2G031329	1.75854	0.0565485	-2.0189		GRMZM2G054221	23.5479	0.0577867	-6.40549
GRMZM2G082372	6.02089	0	-3.68639		GRMZM2G031432	7.15875	0.444526	-2.37701		GRMZM2G054397	12.3275	0.68246	-3.42767
GRMZM2G082522	7.66063	0	-4.4875		GRMZM2G031536	2.85799	0.0298872	-3.68248		GRMZM2G054678	24.1653	0.0514318	-6.88078
GRMZM2G083347	78.1913	9.30111	-2.71091		GRMZM2G031656	4.73214	0.596743	-2.21389		GRMZM2G054900	22.1457	1.86242	-2.89812
GRMZM2G083350	2.33222	0	-2.67752		GRMZM2G031721	16.0537	2.62257	-2.10719		GRMZM2G054938	29.5883	0.322147	-4.2467
GRMZM2G083555	9.68261	0.0469395	-4.85884		GRMZM2G031904	9.8315	0.283117	-3.01567		GRMZM2G056252	246.73	45.6911	-2.25823
GRMZM2G084369	10.5869	0	-4.85354		GRMZM2G032107	231.464	20.1813	-3.17933		GRMZM2G056369	7.7257	0.0827356	-4.27075
GRMZM2G084609	13.7292	0	-4.50784		GRMZM2G032276	4.0486	0	-3.4783		GRMZM2G056467	5.63986	0.362626	-2.22415
GRMZM2G084859	109.509	21.2047	-2.00173		GRMZM2G032682	7.11216	0.520624	-2.13109		GRMZM2G057067	24.9378	3.83449	-2.20559
GRMZM2G085303	3.34478	0	-3.27627		GRMZM2G032759	2.97195	0	-2.89506		GRMZM2G057093	52.3579	4.36091	-3.04262
GRMZM2G085336	11.8898	1.47069	-2.26594		GRMZM2G032856	16.7535	0.960419	-3.14808		GRMZM2G057491	24.0916	0.103449	-5.86619
GRMZM2G085711	2.8817	0.167032	-2.03118		GRMZM2G032899	1.57636	0	-2.5487		GRMZM2G058081	32.0604	0.889598	-3.64597
GRMZM2G086190	19.6859	0	-5.59538		GRMZM2G033555	16.1776	2.09016	-2.29128		GRMZM2G058531	2.33503	0.0873307	-2.71339
GRMZM2G087150	64.6044	4.33463	-3.45397		GRMZM2G033822	4.75647	0	-3.55829		GRMZM2G060481	74.8999	6.98084	-3.07948
GRMZM2G087901	12.4846	1.61069	-2.26545		GRMZM2G033846	261.365	35.6655	-2.56223		GRMZM2G060993	3.88485	0.199827	-2.42278
GRMZM2G088375	45.8064	8.33552	-2.13445		GRMZM2G033867	10.0814	1.13809	-2.40513		GRMZM2G061609	5.43883	0	-2.6262
GRMZM2G088648	2.8754	0.127778	-2.15028		GRMZM2G034024	7.01975	0.55281	-2.15257		GRMZM2G061884	15.8085	0	-4.49337
GRMZM2G088778	46.4714	8.82884	-2.0375		GRMZM2G034947	4.84025	0.0345879	-4.23849		GRMZM2G062396	11.4558	1.15896	-2.502
GRMZM2G090177	12.2882	1.49643	-2.16632		GRMZM2G035008	4.35316	0.63992	-2.00734		GRMZM2G062777	3.22583	0	-2.56326
GRMZM2G090245	37.5685	5.91806	-2.10105		GRMZM2G035128	2.56857	0	-2.44037		GRMZM2G063276	79.7346	12.0642	-2.38011
GRMZM2G091233	13.3783	1.20167	-2.61494		GRMZM2G035579	27.3398	3.75885	-2.2		GRMZM2G064371	39.5407	1.3011	-4.10279
GRMZM2G091742	1.27819	0	-2.13154		GRMZM2G036409	4.46037	0.0843707	-3.35981		GRMZM2G064374	17.5591	0	-6.14187
GRMZM2G092415	4.45872	0	-2.13154		GRMZM2G036631	15.2394	0.725994	-2.7705		GRMZM2G064382	22.6016	2.96565	-2.40157
GRMZM2G092804	28.4003	0	-6.10087		GRMZM2G036826	4.4914	0.354735	-2.01705		GRMZM2G064710	17.5521	1.23862	-2.27311
GRMZM2G092973	2.85481	0	-2.83604		GRMZM2G036908	15.1259	2.65738	-2.0291		GRMZM2G064885	6.19634	0	-4.13034
GRMZM2G093072	82.7416	0	-7.89896		GRMZM2G037452	68.0693	7.42343	-2.71751		GRMZM2G065928	525.82	84.1561	-2.4954
GRMZM2G093404	6.4846	0.270154	-2.70718		GRMZM2G037485	305.413	35.7216	-2.82298		GRMZM2G065953	6.56302	0	-3.20944
GRMZM2G093526	8.64191	0.331538	-3.21565		GRMZM2G037685	31.7767	1.79314	-3.42696		GRMZM2G066441	16.8948	0.58032	-3.71025
GRMZM2G094028	36.7606	0.161918	-5.80843		GRMZM2G038388	4.15625	0	-4.68117		GRMZM2G066805	1.51464	0	-2.47482
GRMZM2G094083	18.0052	3.21108	-2.04589		GRMZM2G038821	3.03394	0.220299	-2.14322		GRMZM2G066885	15.6981	0	-4.93188
GRMZM2G094375	5.11531	0.0897298	-3.52695		GRMZM2G038898	17.9453	1.52039	-2.90307		GRMZM2G067156	3.32613	0.243226	-2.13621
GRMZM2G094703	4.7927	0	-2.60388		GRMZM2G039113	2.60677	0.0335299	-3.37899		GRMZM2G067315	193.645	26.767	-2.61509
GRMZM2G095020	12.0197	0	-4.18459		GRMZM2G039443	5.13243	0	-4.37731		GRMZM2G067929	5.36416	0	-3.1392
GRMZM2G095363	3.91845	0	-2.0962		GRMZM2G039757	39.6567	6.39552	-2.24117		GRMZM2G068091	2.19447	0.0402683	-2.93883
GRMZM2G095898	17.3271	2.25362	-2.24447		GRMZM2G040508	98.7516	0.224374	-7.32064		GRMZM2G068259	4.58945	0.127038	-3.64952
GRMZM2G096090	3.86299	0.0367853	-3.87572		GRMZM2G041415	16.608	1.11741	-2.93914		GRMZM2G068763	91.3445	13.5918	-2.29675
GRMZM2G096241	2.36784	0	-2.49947		GRMZM2G041729	3.31606	0.162488	-2.40871		GRMZM2G068947	43.2944	7.71074	-2.08009
GRMZM2G096695	415.97	28.8256	-3.56224		GRMZM2G041899	2.75451	0.167387	-2.32503		GRMZM2G069503	29.9748	0.134302	-5.53473
GRMZM2G097468	13.5103	0	-2.83604		GRMZM2G042107	10.6536	1.00575	-2.6584		GRMZM2G069923	23.0308	4.18485	-2.00483
GRMZM2G098335	12.9917	1.39677	-2.36946		GRMZM2G042438	18.2055	0	-4.88626		GRMZM2G070011	69.0296	0.76079	-5.36068
GRMZM2G099984	104.081	19.0378	-2.0139		GRMZM2G042548	13.5026	0	-5.56588		GRMZM2G070659	299.136	25.1882	-3.35988
GRMZM2G099989	24.0688	3.33708	-2.27956		GRMZM2G042704	5.24906	0.643016	-2.21133		GRMZM2G070797	2.70132	0.0900335	-2.05439
GRMZM2G100067	2.76832	0	-2.74759		GRMZM2G042789	295.434	13.955	-3.92778		GRMZM2G071157	3.00073	0.0550631	-2.93883
GRMZM2G100107	5.82302	0.374118	-2.45359		GRMZM2G043141	1.40388	0.0306061	-2.59996		GRMZM2G071307	20.8169	1.0207	-3.34209
GRMZM2G100412	72.498	7.35012	-2.87974		GRMZM2G043498	4.36407	0	-3.19105		GRMZM2G071310	5.39763	0.0816213	-3.22308
GRMZM2G100709	5.56359	0.326026	-2.19867		GRMZM2G043605	4.46126	0.0597744	-3.31902		GRMZM2G071396	342.636	0.192967	-9.20473
GRMZM2G101769	106.882	21.708	-2.0052		GRMZM2G043893	3.07978	0	-3.9331		GRMZM2G071664	1.76536	0	-2.05439
GRMZM2G101958	484.038	62.181	-2.73439		GRMZM2G043921	9.03589	0.0721896	-4.07586		GRMZM2G071688	11.3313	0.418679	-3.49204
GRMZM2G102079	6.69152	0.1512	-3.42914		GRMZM2G044132	1265.27	229.953	-2.26394		GRMZM2G073427	10.705	0.288375	-3.75737
GRMZM2G102912	17.1946	1.53751	-2.27667		GRMZM2G044137	54.4398	7.84103	-2.32377		GRMZM2G073693	36.1728	4.54973	-2.49247
GRMZM2G103182	8.15855	0.196861	-3.51212		GRMZM2G044481	13.3634	0.720488	-3.43639		GRMZM2G073884	41.309	4.62159	-2.81792
GRMZM2G103382	6.2156	0.233052	-3.30798		GRMZM2G044493	13.2116	0.304817	-3.5214		GRMZM2G073969	108.752	1.63243	-4.80248
GRMZM2G103452	3.02713	0.0714267	-3.09112		GRMZM2G044788	7.29018	0.369177	-2.49301		GRMZM2G074083	382.142	82.2917	-2.04076
GRMZM2G103610	4.74893	0.368798	-2.01511		GRMZM2G045808	4.41654	0	-3.62172		GRMZM2G074107	19.0196	3.33385	-2.05745
GRMZM2G103748	126.173	0.388021	-6.0584		GRMZM2G046290	3.18873	0.0525838	-3.01329		GRMZM2G074307	20.5479	2.14613	-2.67726
GRMZM2G104673	3.93648	0	-2.02282		GRMZM2G046359	7.08832	0	-3.06895		GRMZM2G074462	23.0861	2.13413	-2.82423
GRMZM2G104789	1.46272	0	-2.05997		GRMZM2G046459	2.90962	0.028569	-3.77467		GRMZM2G074631	15.755	2.26008	-2.25418
GRMZM2G105189	5.95959	0.0696931	-3.5751		GRMZM2G046574	108.489	20.7013	-2.03868		GRMZM2G075438	16.0342	1.629	-2.69318
GRMZM2G105250	7.27734	1.09108	-2.07699		GRMZM2G046848	6.92773	0.35931	-2.91297		GRMZM2G075884	11.0659	0	-5.28731
GRMZM2G105417	15.9246	0	-4.0149		GRMZM2G046911	66.7484	11.9877	-2.12088		GRMZM2G076613	10.7099	0	-5.31943
GRMZM2G106376	14.9179	1.15091	-2.93378		GRMZM2G047139	23.9572	2.21566	-2.89626		GRMZM2G077375	96.7575	0.0835195	-7.91466
GRMZM2G107299	2.99979	0	-2.47214		GRMZM2G047368	449.063	12.4538	-4.80344		GRMZM2G077655	5.21036	0.435358	-2.40595
GRMZM2G107591	13.2797	0.176157	-3.93582		GRMZM2G047546	7.64826	0.457172	-3.27478		GRMZM2G078164	3.90916	0.18505	-2.08675
GRMZM2G107739	9.31482	0.443501	-3.44594		GRMZM2G048567	2.59381	0	-2.91544		GRMZM2G078924	2.04855	0	-2.35609
GRMZM2G107839	33.3437	5.82978	-2.05015		GRMZM2G048836	40.9074	2.46218	-3.53281		GRMZM2G078946	5.07214	0	-2.87112
GRMZM2G108003	12.7008	0.0842392	-4.40312		GRMZM2G049790	103.601	6.21709	-3.52513		GRMZM2G079082	4.03338	0	-4.43007
GRMZM2G108847	167.969	8.09375	-3.72839		GRMZM2G050286	2.62799	0.0662801	-2.38299		GRMZM2G079127	43.3477	0	-7.00816
GRMZM2G109668	6.59444	0	-2.3869		GRMZM2G050514	98.8194	17.0748	-2.2046		GRMZM2G079342	2.20802	0.0792531	-2.49837
GRMZM2G109830	184.38	7.95031	-4.22349		GRMZM2G050875	10.5421	0.246544	-3.81585		GRMZM2G079348	1308.93	136.172	-3.1461
GRMZM2G110843	15.0555	0.849573	-3.37705		GRMZM2G051338	15.0414	0.934003	-2.37701		GRMZM2G079559	284.828	56.1713	-2.12023
GRMZM2G112795	49.6171	5.74636	-2.50802		GRMZM2G051528	6.73617	0.175929	-3.33948		GRMZM2G079682	10.5393	1.50556	-2.17365
GRMZM2G113053	3.35038	0	-2.35735		GRMZM2G051689	7.25065	0.489138	-2.87955		GRMZM2G079754	3.8826	0	-3.4946
GRMZM2G113400	2.19523	0.0552183	-2.44429		GRMZM2G051806	3.40362	0.0364829	-3.64634		GRMZM2G079957	3.02609	0	-2.90537
GRMZM2G113415	6.43121	0	-4.05232		GRMZM2G051866	1.44036	0	-2.89506		GRMZM2G080045	5.46	0.466857	-2.25774
GRMZM2G113583	5.87279	0	-2.6534		GRMZM2G052266	21.4924	2.71389	-2.38911		GRMZM2G080466	4.34861	0.111841	-2.99032
GRMZM2G114588	82.5042	9.6755	-2.66623		GRMZM2G053206	19.7028	0.882849	-3.53316		GRMZM2G080603	2170.69	269.364	-2.8886
GRMZM2G114841	27.0813	0.630838	-4.40315		GRMZM2G053284	6.99892	0.695311	-2.41006		GRMZM2G081668	5.07317	0.0416342	-4.11579
GRMZM2G114893	3.22724	0	-2.44429		GRMZM2G053720	74.8654	6.86841	-3.05635		GRMZM2G081816	2.13123	0.0446232	-2.74443
GRMZM2G115773	9.37462	0.343581	-3.2828		GRMZM2G054123	55.5368	4.07412	-3.32765		GRMZM2G082034	86.0297	6.99177	-3.26082
GRMZM2G116520	117.456	20.0225	-2.17997		GRMZM2G054221	12.3795	0.0424619	-5.8447		GRMZM2G082112	2.52862	0	-2.14311
GRMZM2G116803	15.69	1.27413	-2.84533		GRMZM2G054397	6.46533	0.543263	-2.76518		GRMZM2G082372	9.63862	0	-4.44762
GRMZM2G117016	10.9393	0	-3.39752		GRMZM2G054938	30.3654	0.946858	-3.46339		GRMZM2G082522	7.19512	0	-4.47067
GRMZM2G117482	7.05814	0	-4.52791		GRMZM2G055507	6.60832	0.959252	-2.06026		GRMZM2G083150	7.00686	0.120455	-3.03477
GRMZM2G118119	4.50051	0	-2.52629		GRMZM2G055704	38.8718	0.979543	-4.47869		GRMZM2G083328	6.25582	0.414189	-2.49667
GRMZM2G119150	7.93799	0.291931	-2.89182		GRMZM2G055752	42.7325	0.982774	-4.41293		GRMZM2G083347	109.064	14.72	-2.60847
GRMZM2G119186	16.7604	0.102028	-4.52791		GRMZM2G056329	112.71	20.606	-2.06898		GRMZM2G083555	8.31956	0	-4.71238
GRMZM2G119370	32.5497	2.52907	-2.82775		GRMZM2G056431	23.8218	3.47755	-2.26201		GRMZM2G084369	13.5425	0.248504	-4.06603
GRMZM2G119465	19.1098	0.140753	-4.25048		GRMZM2G056513	15.811	0.142218	-4.44602		GRMZM2G084609	17.0713	0	-4.89824
GRMZM2G119485	4.41577	0.105123	-2.52629		GRMZM2G056986	20.0879	2.60993	-2.2524		GRMZM2G084859	126.34	16.4917	-2.56859
GRMZM2G119802	9.46465	0.485299	-3.18722		GRMZM2G057006	5.77909	0.54906	-2.28675		GRMZM2G084958	33.5006	1.46548	-3.76996
GRMZM2G122013	14.7886	0	-5.61113		GRMZM2G057093	34.5357	0.439822	-4.70105		GRMZM2G085086	12.1099	1.34409	-2.19137
GRMZM2G122057	10.9584	0	-5.01389		GRMZM2G057352	7.7235	0.325719	-2.63202		GRMZM2G085246	26.2177	4.87281	-2.08807
GRMZM2G122276	22.7835	0.924418	-3.06425		GRMZM2G057491	22.5161	0	-6.91747		GRMZM2G085303	2.1812	0	-2.72538
GRMZM2G122431	15.047	0.296939	-4.24588		GRMZM2G057841	84.0533	12.1044	-2.27778		GRMZM2G085974	32.5364	1.73154	-3.33642
GRMZM2G122581	6.5231	0	-3.80074		GRMZM2G059042	7.33471	0.82896	-2.25686		GRMZM2G086190	6.68381	0	-4.10107
GRMZM2G122762	6.9878	0.508133	-2.329		GRMZM2G059339	3.79274	0.12838	-2.4997		GRMZM2G086730	3.40646	0.0946935	-3.32935
GRMZM2G123831	108.185	17.0146	-2.23964		GRMZM2G059799	9.14978	0.788646	-2.7279		GRMZM2G087625	6.68576	0.449333	-2.61406
GRMZM2G125196	2.32307	0	-2.02282		GRMZM2G059836	85.7239	9.68878	-2.6744		GRMZM2G087875	24.2296	4.2416	-2.05218
GRMZM2G125775	10.1195	1.19538	-2.07069		GRMZM2G059991	103.851	14.9563	-2.42045		GRMZM2G087901	21.2523	0.188375	-4.99352
GRMZM2G125823	5.95754	0	-4.41033		GRMZM2G060216	2.05163	0.194039	-2.01986		GRMZM2G088356	40.0827	5.64469	-2.45362
GRMZM2G126048	5.44573	0.0543817	-4.34988		GRMZM2G060311	10.1755	0.066777	-4.36253		GRMZM2G088524	24.5537	4.27964	-2.04297
GRMZM2G126706	8.03706	0.714306	-2.44271		GRMZM2G060993	4.56622	0.550627	-2.02182		GRMZM2G088778	46.9745	8.42126	-2.14373
GRMZM2G127418	17.1903	0.241871	-4.30011		GRMZM2G061314	6.19492	0.0441457	-4.78462		GRMZM2G089812	137.053	16.6352	-2.78691
GRMZM2G127665	35.2072	6.82992	-2.05764		GRMZM2G061465	6.46761	0.84731	-2.05526		GRMZM2G090245	78.9925	5.1814	-3.38047
GRMZM2G128078	40.8733	3.36265	-3.0021		GRMZM2G061591	5.06315	0	-3.39361		GRMZM2G090616	5.90422	0	-2.93883
GRMZM2G129031	5.98021	0.0731422	-3.50935		GRMZM2G061609	4.6514	0.0906502	-2.7663		GRMZM2G092169	28.9399	0.32108	-4.79719
GRMZM2G129058	15.8152	0.984464	-3.23392		GRMZM2G061884	8.34625	0	-3.9331		GRMZM2G092415	4.00182	0	-2.05439
GRMZM2G129166	4.75606	0	-2.62886		GRMZM2G062156	5.44025	0.196194	-3.09834		GRMZM2G092804	18.33	0	-5.53991
GRMZM2G129815	83.2716	3.17465	-4.03571		GRMZM2G062245	1.96775	0	-2.44037		GRMZM2G092973	1.69454	0.0532196	-2.14311
GRMZM2G130877	18.6452	0	-4.45992		GRMZM2G062396	11.6967	0.162211	-4.26512		GRMZM2G093072	84.4101	0.425913	-6.24402
GRMZM2G131262	1.24338	0	-2.13154		GRMZM2G062600	6.87019	0.247185	-2.86737		GRMZM2G093404	8.93801	0	-4.28797
GRMZM2G131554	1.92394	0	-2.16604		GRMZM2G062777	1.96278	0	-2.19582		GRMZM2G093781	3.86206	0	-2.97152
GRMZM2G133720	1.59181	0.0505266	-2.0962		GRMZM2G062946	4.398	0.471416	-2.15805		GRMZM2G093951	4.98351	0.317922	-2.23582
GRMZM2G134716	26.2	0.0779654	-6.106		GRMZM2G063276	69.0055	4.2662	-3.48438		GRMZM2G094028	61.6698	0.104153	-6.94542
GRMZM2G136960	232.86	43.4612	-2.15684		GRMZM2G063438	11.6194	0.363261	-3.39091		GRMZM2G094375	53.1715	4.84831	-3.06338
GRMZM2G137293	10.0102	0.0963542	-4.4034		GRMZM2G063566	7.88994	0.84571	-2.22772		GRMZM2G094541	11.9671	0.0314213	-5.76885
GRMZM2G137569	14.9017	0.141396	-4.87298		GRMZM2G063917	3.72755	0.405513	-2.23207		GRMZM2G094990	7.33493	0	-3.87772
GRMZM2G137596	11.0235	0	-3.76738		GRMZM2G064096	7.6779	0.848227	-2.11313		GRMZM2G095020	6.94976	0.178739	-2.99032
GRMZM2G137861	294.499	54.8384	-2.2395		GRMZM2G064371	44.7142	2.46561	-3.55462		GRMZM2G095464	6.12309	0	-3.40168
GRMZM2G137891	10.9873	0	-4.29799		GRMZM2G064374	10.0938	0	-5.71007		GRMZM2G095634	5.63747	0	-4.14476
GRMZM2G138632	3.22281	0	-2.72462		GRMZM2G064885	3.39381	0	-3.62172		GRMZM2G095898	14.2298	1.29107	-2.62519
GRMZM2G139157	4.27968	0.21735	-2.80221		GRMZM2G065012	2.63592	0.254287	-2.35269		GRMZM2G095968	8.68886	0.481765	-3.01004
GRMZM2G141009	12.0355	1.55275	-2.05981		GRMZM2G065451	1.7762	0.100424	-2.19476		GRMZM2G096367	16.2401	1.48526	-2.85914
GRMZM2G141081	13.9251	1.85098	-2.23021		GRMZM2G065655	10.2237	1.43459	-2.11021		GRMZM2G096407	14.1931	0.462745	-3.78627
GRMZM2G141873	2.7651	0.0460786	-3.05455		GRMZM2G065696	24.8905	4.08287	-2.07392		GRMZM2G096683	46.3116	4.2111	-2.99944
GRMZM2G143669	5.78033	0	-3.92697		GRMZM2G065953	5.26471	0	-3.25645		GRMZM2G096695	617.836	45.1247	-3.54967
GRMZM2G144483	67.2748	5.51692	-3.12213		GRMZM2G065989	166.838	13.0586	-3.31874		GRMZM2G097468	36.5497	0	-4.36999
GRMZM2G145045	7.72785	1.06576	-2.10551		GRMZM2G066441	20.3131	0.155062	-5.1328		GRMZM2G097827	14.6012	1.37166	-2.38807
GRMZM2G145204	5.85256	0	-3.26036		GRMZM2G066805	1.34789	0	-2.67361		GRMZM2G098102	9.07375	0.128859	-3.85972
GRMZM2G146192	4.16324	0.0698141	-3.59294		GRMZM2G066870	36.0094	4.93477	-2.26149		GRMZM2G098517	7.63935	0.769307	-2.54035
GRMZM2G146694	8.13126	0.790429	-2.36002		GRMZM2G066885	16.4503	0	-5.36917		GRMZM2G098677	5.65028	0.0300577	-4.74586
GRMZM2G147774	1.96812	0	-2.13154		GRMZM2G066923	17.6508	1.84083	-2.63552		GRMZM2G098697	6.63243	0.0370949	-4.67315
GRMZM2G147780	9.7447	0.735347	-2.90693		GRMZM2G067049	1.99308	0.0884009	-2.37477		GRMZM2G099049	17.6246	2.06614	-2.39256
GRMZM2G147787	10.6031	0.322728	-3.3023		GRMZM2G067315	844.583	13.1911	-5.65495		GRMZM2G099092	1717.99	289.412	-2.43035
GRMZM2G148726	7.4162	0	-3.1439		GRMZM2G067402	3.26209	0.0791679	-2.44037		GRMZM2G099454	95.2399	3.28838	-4.41273
GRMZM2G149236	5.13766	0	-2.49947		GRMZM2G067424	2.23973	0	-2.87439		GRMZM2G099984	135.078	24.0208	-2.12175
GRMZM2G149273	23.4416	0.0949881	-5.11905		GRMZM2G067426	1.18472	0.0653081	-2.04892		GRMZM2G099989	32.5684	5.32509	-2.16805
GRMZM2G149323	5.14563	0.0857486	-3.05455		GRMZM2G067929	2.74762	0	-2.52238		GRMZM2G100158	39.98	6.69551	-2.21451
GRMZM2G149422	6.40323	0.0646701	-3.7897		GRMZM2G068091	1.44926	0	-2.69735		GRMZM2G100372	10.2996	0.837227	-2.44666
GRMZM2G149800	25.6169	3.91231	-2.11824		GRMZM2G068259	5.85768	0.280044	-3.51725		GRMZM2G100412	59.0087	2.98255	-3.73838
GRMZM2G150474	12.1459	0	-4.27443		GRMZM2G068519	26.9323	4.75007	-2.00231		GRMZM2G100568	15.1615	0	-5.67763
GRMZM2G151553	4.96784	0.303801	-2.2689		GRMZM2G069503	28.7327	0.0986857	-5.84276		GRMZM2G100709	7.41572	0.235927	-2.9518
GRMZM2G152025	53.3714	10.2922	-2.05578		GRMZM2G069923	22.9739	3.18755	-2.32577		GRMZM2G100719	36.2439	1.18046	-3.41183
GRMZM2G152089	37.6918	5.73409	-2.06291		GRMZM2G070011	8.85038	1.2197	-2.01063		GRMZM2G102183	7.62358	0.302614	-3.12205
GRMZM2G152466	21.7809	3.21262	-2.27618		GRMZM2G070279	13.5792	2.17312	-2.10534		GRMZM2G102808	6.0876	0.301271	-2.79786
GRMZM2G152808	24.1299	2.23328	-2.84657		GRMZM2G070375	2.73187	0	-2.74367		GRMZM2G102903	2.46441	0	-2.19937
GRMZM2G153152	4.15315	0	-2.44429		GRMZM2G070639	1.45228	0.0727795	-2.19209		GRMZM2G102912	20.6446	0	-4.44762
GRMZM2G153378	3.31441	0	-2.13154		GRMZM2G070659	149.338	24.8238	-2.31777		GRMZM2G102933	6.02601	0.144726	-2.54166
GRMZM2G153393	13.1058	1.2432	-2.7488		GRMZM2G070837	5.44721	0.287448	-2.68865		GRMZM2G103182	9.47889	0.189943	-3.80777
GRMZM2G153445	27.544	0	-4.45992		GRMZM2G071157	3.30287	0	-3.45061		GRMZM2G103342	60.1581	8.18723	-2.54897
GRMZM2G153536	2.73473	0.118885	-2.46204		GRMZM2G071307	13.8597	2.01926	-2.04681		GRMZM2G103382	5.06384	0.324803	-2.94916
GRMZM2G154036	10.9964	1.28596	-2.24544		GRMZM2G071374	11.1201	0.796737	-2.92651		GRMZM2G103452	3.01722	0	-3.63392
GRMZM2G154223	528.949	49.0594	-3.18594		GRMZM2G071396	234.492	0.141793	-9.02642		GRMZM2G103748	103.732	2.05913	-4.50784
GRMZM2G154278	20.6965	1.00699	-3.06379		GRMZM2G071688	14.9487	0.153824	-4.82877		GRMZM2G104124	6.23215	0	-2.6667
GRMZM2G154565	35.1266	0.279159	-5.13024		GRMZM2G071771	54.1831	2.72545	-3.53741		GRMZM2G104673	4.0306	0	-2.14311
GRMZM2G155877	8.1719	0	-3.2116		GRMZM2G072223	2.29374	0	-2.0189		GRMZM2G105302	1.76739	0.0836636	-2.08675
GRMZM2G156218	63.7399	4.6408	-3.24479		GRMZM2G072388	22.7526	2.74872	-2.42041		GRMZM2G105417	38.1166	0	-5.35705
GRMZM2G156632	22.408	0.974127	-2.87944		GRMZM2G072406	3.72049	0.204509	-2.37079		GRMZM2G106376	11.0969	1.11047	-2.57737
GRMZM2G156692	5.85704	0	-4.1591		GRMZM2G072669	1.74898	0.0368794	-2.64949		GRMZM2G107299	3.5003	0	-2.78177
GRMZM2G156748	5.19577	0	-4.61178		GRMZM2G073377	6.28547	0.394379	-2.27723		GRMZM2G107591	8.32588	0.169967	-3.32935
GRMZM2G157298	4.40307	0	-2.57848		GRMZM2G073401	5.13123	0.225003	-2.39183		GRMZM2G107739	9.46768	0.456445	-3.48039
GRMZM2G157990	16.4828	0	-4.8798		GRMZM2G073693	39.5149	5.74606	-2.30254		GRMZM2G108103	41.8857	0.374567	-5.35874
GRMZM2G158232	6.52014	0	-2.91936		GRMZM2G073814	27.1718	1.99715	-3.20857		GRMZM2G108123	8.30162	0	-4.52127
GRMZM2G158831	2.82781	0	-2.97887		GRMZM2G073969	99.1309	0.359854	-6.03261		GRMZM2G108153	30.9959	1.59615	-3.58164
GRMZM2G159008	1.72956	0	-2.05997		GRMZM2G074238	29.4773	2.70289	-2.89815		GRMZM2G108600	12.0168	1.1002	-2.82419
GRMZM2G160515	15.716	1.2429	-2.07276		GRMZM2G074462	41.5454	6.87581	-2.17957		GRMZM2G108723	24.6786	0.237081	-3.88632
GRMZM2G160560	16.2054	2.20873	-2.17555		GRMZM2G074496	6.77981	0.420609	-3.00249		GRMZM2G108766	5.95517	0.677408	-2.15504
GRMZM2G160853	8.40629	1.21374	-2.07102		GRMZM2G074546	151.077	27.2166	-2.22765		GRMZM2G109286	2.99102	0	-2.51972
GRMZM2G160927	55.7844	6.07978	-2.84131		GRMZM2G074631	28.5784	0.510989	-4.84295		GRMZM2G109627	4.54908	0.220127	-2.51331
GRMZM2G161491	4.47546	0.0466129	-3.74469		GRMZM2G074672	11.3498	0.217893	-3.9209		GRMZM2G109830	264.722	10.8921	-4.34738
GRMZM2G162127	27.5879	0.468519	-4.02582		GRMZM2G075283	19.5079	3.03313	-2.068		GRMZM2G109879	6.65903	0.910255	-2.02268
GRMZM2G162266	7.22322	0	-4.42468		GRMZM2G075794	3.92517	0	-3.05063		GRMZM2G110192	344.048	64.9086	-2.24945
GRMZM2G162486	103.073	19.9832	-2.06211		GRMZM2G075884	7.08338	0.0893244	-4.22564		GRMZM2G110511	2.10594	0.0554726	-2.40475
GRMZM2G163178	20.4345	0	-5.11462		GRMZM2G076152	20.2836	2.84183	-2.30705		GRMZM2G110843	9.34841	0.683101	-2.96056
GRMZM2G164224	17.2338	2.25147	-2.32573		GRMZM2G076613	9.53179	0	-5.51999		GRMZM2G112244	95.4149	19.1381	-2.01294
GRMZM2G164502	1.66142	0.0750821	-2.12505		GRMZM2G077316	15.971	1.16365	-2.97383		GRMZM2G112951	2.90395	0	-2.6667
GRMZM2G165644	19.0697	0	-5.92792		GRMZM2G077375	98.1441	6.04499	-3.63334		GRMZM2G113053	4.85547	0	-2.98759
GRMZM2G165769	9.26418	0.747007	-2.67392		GRMZM2G077530	87.0681	6.26788	-3.2388		GRMZM2G113415	4.52037	0.104715	-3.14397
GRMZM2G165839	20.3591	0	-4.96568		GRMZM2G077655	3.52712	0.203575	-2.48588		GRMZM2G114186	11.7419	0.964837	-2.11668
GRMZM2G165867	9.84236	0	-3.7897		GRMZM2G077858	1.97675	0.0577868	-2.16212		GRMZM2G114398	6.39919	0	-3.06539
GRMZM2G166644	48.1913	0.989063	-4.8319		GRMZM2G078368	62.5415	0	-5.97348		GRMZM2G114588	199.585	3.69898	-5.17393
GRMZM2G166906	12.7705	1.7025	-2.22589		GRMZM2G078469	2.18045	0.066777	-2.64852		GRMZM2G114841	16.0548	1.7792	-2.55262
GRMZM2G167126	8.08431	0.48989	-2.4706		GRMZM2G078472	8.53716	0.228296	-3.88437		GRMZM2G114893	3.74084	0	-2.74443
GRMZM2G167164	5.14795	0.212805	-2.71872		GRMZM2G078500	20.4411	2.55902	-2.36823		GRMZM2G115182	12.0832	1.57617	-2.18859
GRMZM2G167794	15.4134	2.38445	-2.00667		GRMZM2G078595	20.3095	0.317801	-4.21913		GRMZM2G117193	11.2256	1.01605	-2.69653
GRMZM2G168474	6.87447	0.733175	-2.22259		GRMZM2G078924	2.96241	0	-3.27236		GRMZM2G117378	2.0946	0.0657844	-2.14311
GRMZM2G168833	8.65372	0.897298	-2.26439		GRMZM2G078946	3.22899	0	-2.57457		GRMZM2G117482	7.31068	0.0829125	-4.18731
GRMZM2G169013	5.25501	0.296016	-2.49532		GRMZM2G079034	54.2489	2.9963	-3.59411		GRMZM2G117930	6.57803	0	-3.31513
GRMZM2G169033	17.0392	0.290695	-4.33187		GRMZM2G079127	95.8359	0.212902	-7.14775		GRMZM2G117989	26.6389	2.0457	-3.02091
GRMZM2G169440	9.98229	0.841302	-2.36482		GRMZM2G079200	22.4164	0.809671	-3.86931		GRMZM2G118286	25.5049	3.48045	-2.44593
GRMZM2G170016	45.3587	2.57178	-3.51328		GRMZM2G079342	4.05211	0	-4.23036		GRMZM2G118378	3.05516	0	-2.17151
GRMZM2G170017	18.2903	1.06346	-3.11682		GRMZM2G079348	584.058	126.525	-2.01565		GRMZM2G118809	178.33	26.2652	-2.53213
GRMZM2G170276	24.615	3.74	-2.00576		GRMZM2G079682	5.57891	0.717594	-2.11263		GRMZM2G118821	5.13205	0	-3.4946
GRMZM2G170558	6.80222	0	-2.91936		GRMZM2G079754	2.89787	0.0358406	-3.43656		GRMZM2G119116	14.8959	1.64466	-2.41982
GRMZM2G171373	17.7165	2.77559	-2.1047		GRMZM2G079768	1.64072	0	-2.09229		GRMZM2G119127	14.5929	1.50589	-2.50456
GRMZM2G173718	196.697	41.668	-2.00355		GRMZM2G079891	3.01739	0	-2.78858		GRMZM2G119186	17.6615	1.47664	-2.64618
GRMZM2G174570	12.282	1.37265	-2.15309		GRMZM2G080045	6.93424	0.720401	-2.38101		GRMZM2G119214	6.19554	0.140531	-2.6262
GRMZM2G174730	5.10626	0.453827	-2.02887		GRMZM2G080466	36.1945	0.410906	-5.13011		GRMZM2G119322	3.67484	0.117677	-2.11413
GRMZM2G175549	6.8288	0	-3.74469		GRMZM2G080487	88.543	0.160295	-6.76891		GRMZM2G119370	27.8389	0.899024	-3.42428
GRMZM2G176568	7.72598	0.294282	-2.38102		GRMZM2G080839	11.3905	1.04101	-2.65411		GRMZM2G119465	18.1282	0.814841	-2.85675
GRMZM2G177182	21.9609	0	-5.89996		GRMZM2G081053	6.4638	0.387234	-3.10908		GRMZM2G119485	3.04322	0.101429	-2.05439
GRMZM2G177458	1.77417	0	-2.26486		GRMZM2G081626	40.0632	3.34103	-3.08213		GRMZM2G119802	6.59445	0.975514	-2.00345
GRMZM2G177508	98.6996	19.3224	-2.00034		GRMZM2G081668	2.11681	0	-3.20769		GRMZM2G120621	24.2139	0.96304	-3.76036
GRMZM2G177991	15.0767	0.246619	-3.62933		GRMZM2G081928	2.24392	0.0565934	-2.38299		GRMZM2G120951	3.10125	0	-2.40475
GRMZM2G179317	12.0553	0.552459	-3.26458		GRMZM2G082034	82.5369	6.90011	-3.18214		GRMZM2G121208	4.80482	0.24911	-2.41105
GRMZM2G180903	7.25742	0.780259	-2.24921		GRMZM2G082112	2.08691	0	-2.22874		GRMZM2G121210	3.39279	0.311288	-2.153
GRMZM2G181135	12.8285	0.800776	-3.01271		GRMZM2G082372	3.02149	0	-3.12255		GRMZM2G121700	33.1582	6.26134	-2.00232
GRMZM2G181546	15.7953	0.0903754	-4.61802		GRMZM2G082434	138.51	24.7191	-2.21169		GRMZM2G122013	12.6311	0	-5.45572
GRMZM2G181568	14.3874	1.65626	-2.41445		GRMZM2G082522	2.35213	0	-3.20769		GRMZM2G122057	9.42085	0.0460647	-4.86815
GRMZM2G303118	2.97848	0.0219379	-4.25048		GRMZM2G082709	3.48896	0.0690418	-2.74367		GRMZM2G122072	17.59	2.90273	-2.20616
GRMZM2G303147	11.846	0	-2.99815		GRMZM2G083150	8.46392	0.531064	-2.27723		GRMZM2G122503	1.93742	0	-2.02358
GRMZM2G306282	22.0262	3.65554	-2.05215		GRMZM2G083285	5.86079	0	-3.27236		GRMZM2G122581	13.9453	1.45102	-2.49243
GRMZM2G306679	9.74992	0.105675	-3.68639		GRMZM2G083347	75.5258	4.14157	-3.70995		GRMZM2G123585	1.03387	0	-2.05439
GRMZM2G308687	124.964	15.4418	-2.70505		GRMZM2G083555	8.6933	0	-5.14568		GRMZM2G123896	410.852	72.6435	-2.33434
GRMZM2G309380	1.53952	0	-2.57848		GRMZM2G083732	2.74007	0.261953	-2.11948		GRMZM2G124026	12.9787	0.974534	-2.25078
GRMZM2G310069	6.05658	0	-4.06154		GRMZM2G083788	47.3637	8.83067	-2.06374		GRMZM2G124460	3.80739	0.349607	-2.471
GRMZM2G311036	7.56275	0	-4.02435		GRMZM2G083935	58.9209	5.0703	-3.09598		GRMZM2G124797	3.98955	0	-2.54166
GRMZM2G311165	17.7534	0.18206	-3.76738		GRMZM2G084369	7.92153	0.219122	-3.48803		GRMZM2G125151	5.54548	0.435411	-2.38416
GRMZM2G312732	24.4901	3.77503	-2.03611		GRMZM2G084407	36.0434	3.63199	-2.82463		GRMZM2G125196	7.45605	0.298817	-2.79181
GRMZM2G312736	14.5954	1.34549	-2.38854		GRMZM2G084609	24.7544	0	-5.80605		GRMZM2G125268	10.4513	1.69913	-2.0299
GRMZM2G313101	19.0008	2.34035	-2.10517		GRMZM2G084779	21.4361	2.405	-2.66311		GRMZM2G125432	1.40253	0.0908944	-2.21238
GRMZM2G313529	3.82496	0.106234	-2.29635		GRMZM2G084859	161.648	5.01127	-4.41625		GRMZM2G125823	16.5857	0.0379367	-5.96839
GRMZM2G315394	2.69055	0	-2.52629		GRMZM2G085086	19.7992	0.705456	-3.46476		GRMZM2G126002	46.8721	8.61644	-2.07553
GRMZM2G315767	19.0791	1.55472	-2.85373		GRMZM2G085236	16.1699	0.684668	-3.91772		GRMZM2G126048	5.97595	0.0787063	-4.24114
GRMZM2G317033	13.664	0	-3.62563		GRMZM2G085303	2.85427	0	-3.49194		GRMZM2G126096	3.09546	0	-3.18175
GRMZM2G317426	20.6024	1.11135	-2.64339		GRMZM2G085336	10.3282	1.27441	-2.27442		GRMZM2G126408	3.5396	0	-2.40475
GRMZM2G318652	13.2521	0.62145	-2.85065		GRMZM2G085974	18.3616	0.63617	-3.30885		GRMZM2G127418	17.2906	0.525087	-3.64065
GRMZM2G319138	50.8907	4.92909	-3.05059		GRMZM2G086190	10.0975	0	-5.07035		GRMZM2G127546	14.5412	1.91958	-2.27389
GRMZM2G319573	7.52592	1.23344	-2.09088		GRMZM2G086231	7.97855	0	-4.19743		GRMZM2G127665	30.6881	4.45935	-2.45446
GRMZM2G319955	3.81206	0	-2.02282		GRMZM2G086761	12.4082	0.950015	-2.33579		GRMZM2G129058	14.2497	2.49341	-2.00654
GRMZM2G320135	7.8449	1.05463	-2.10418		GRMZM2G086897	10.8071	0.379803	-3.03404		GRMZM2G129166	4.68248	0	-2.68651
GRMZM2G320152	18.7057	0.835646	-3.63621		GRMZM2G087259	23.3109	3.19169	-2.31003		GRMZM2G129300	46.4567	0.647675	-4.64749
GRMZM2G320298	38.2414	5.55319	-2.28309		GRMZM2G087479	1.43922	0	-2.19582		GRMZM2G129357	10.827	1.58441	-2.01938
GRMZM2G320786	2.39814	0	-2.97887		GRMZM2G087556	10.7941	0	-3.24038		GRMZM2G129815	71.7996	7.27485	-2.8421
GRMZM2G322817	122.847	17.4064	-2.45215		GRMZM2G087625	6.28893	0.0990516	-3.90124		GRMZM2G130173	67.6346	5.34016	-3.04711
GRMZM2G324956	87.5514	10.0117	-2.65046		GRMZM2G087662	15.9333	2.15731	-2.1628		GRMZM2G130877	19.2526	0	-4.58077
GRMZM2G325477	73.4053	9.51287	-2.51246		GRMZM2G087875	11.042	1.06522	-2.57481		GRMZM2G131262	2.528	0.111584	-2.4683
GRMZM2G326465	9.09979	0.275713	-2.72145		GRMZM2G088469	278.335	51.3891	-2.18647		GRMZM2G131431	28.9908	3.7449	-2.23937
GRMZM2G328213	1.97163	0	-2.26486		GRMZM2G088524	31.6154	2.32621	-3.15754		GRMZM2G131554	17.2543	0.11249	-4.99137
GRMZM2G328742	2.26439	0.0548866	-2.49947		GRMZM2G088778	71.4671	5.40106	-3.30254		GRMZM2G133558	3.87097	0	-3.56059
GRMZM2G330455	2.78801	0	-2.41588		GRMZM2G089400	15.6548	0.697022	-2.99873		GRMZM2G133613	5.20886	0.229914	-2.64932
GRMZM2G332548	2.6088	0.181142	-2.07852		GRMZM2G089698	118.117	12.4057	-2.90724		GRMZM2G134341	9.24635	0.885903	-2.59803
GRMZM2G333022	71.1512	4.57774	-3.35448		GRMZM2G090122	12.2835	0.759607	-2.19469		GRMZM2G134476	9.36447	1.28517	-2.036
GRMZM2G337581	4.22148	0	-2.85732		GRMZM2G090177	50.7488	4.52299	-2.96229		GRMZM2G134716	23.8601	0	-6.50657
GRMZM2G338696	7.38823	0	-4.72619		GRMZM2G090419	15.7039	1.93692	-2.22508		GRMZM2G134957	133.092	26.5956	-2.10672
GRMZM2G338884	5.56336	0	-2.62886		GRMZM2G090616	3.4041	0	-2.49555		GRMZM2G137535	19.1514	0.838429	-3.7548
GRMZM2G341366	105.16	18.4363	-2.19123		GRMZM2G091124	296.571	37.0295	-2.71759		GRMZM2G137891	14.4385	0	-4.7693
GRMZM2G345687	4.17543	0.0902671	-3.49401		GRMZM2G091169	3.42259	0.0478516	-3.25645		GRMZM2G139157	4.76725	0.681568	-2.06658
GRMZM2G345700	48.2183	4.43637	-2.86527		GRMZM2G091233	5.12455	0.134521	-3.15218		GRMZM2G140989	11.3065	0.882402	-2.96519
GRMZM2G346701	5.65244	0.0704256	-3.48221		GRMZM2G092169	24.1385	2.12338	-2.85387		GRMZM2G141026	2.38938	0	-2.17151
GRMZM2G346839	7.57408	0.0952582	-3.46842		GRMZM2G092363	64.0554	9.72296	-2.32068		GRMZM2G141081	25.57	1.62836	-3.30318
GRMZM2G347174	14.9773	0.353397	-3.92735		GRMZM2G092679	6.83307	0.395016	-2.55339		GRMZM2G141873	2.01452	0	-2.6667
GRMZM2G351810	2.99495	0	-2.26486		GRMZM2G092752	3.70228	0.252536	-2.23679		GRMZM2G142019	2.46118	0.210168	-2.05936
GRMZM2G353822	14.8961	1.03162	-2.74483		GRMZM2G092758	111.918	8.51689	-3.0417		GRMZM2G142068	3.97253	0.349637	-2.07418
GRMZM2G356579	3.79329	0.449988	-2.24213		GRMZM2G092973	2.24981	0	-2.93556		GRMZM2G143187	24.4046	4.45761	-2.00401
GRMZM2G359924	2.75934	0	-2.89897		GRMZM2G093032	136.107	25.4417	-2.13999		GRMZM2G143669	6.12264	0	-4.08622
GRMZM2G367898	3.09795	0	-2.77022		GRMZM2G093272	18.5521	0.450244	-4.22356		GRMZM2G144224	33.2911	2.24602	-3.19939
GRMZM2G373527	16.0032	0	-2.97887		GRMZM2G093404	8.9345	0.143651	-3.87111		GRMZM2G144483	95.7558	11.1497	-2.75645
GRMZM2G376416	27.2283	1.69551	-3.40777		GRMZM2G093736	3.22536	0.0556867	-3.4938		GRMZM2G144782	3.66471	0.139186	-2.69067
GRMZM2G377250	6.40514	0	-4.35899		GRMZM2G093781	2.5737	0	-2.74367		GRMZM2G145045	6.08664	0.571285	-2.4763
GRMZM2G380286	30.9361	0.114245	-6.06349		GRMZM2G093838	16.4875	0	-5.62282		GRMZM2G145204	5.31108	0	-3.19565
GRMZM2G380738	13.9323	0.331675	-3.35251		GRMZM2G093951	8.46346	0	-4.61411		GRMZM2G146004	13.6968	0	-4.24847
GRMZM2G380955	3.86582	0	-2.52629		GRMZM2G094028	50.7232	0.191329	-6.28262		GRMZM2G146192	1.09302	0	-2.17151
GRMZM2G381025	15.336	1.7286	-2.42516		GRMZM2G094328	3.08356	0.141652	-2.32235		GRMZM2G146475	48.889	3.2853	-3.24297
GRMZM2G381766	1.60163	0	-2.19973		GRMZM2G094360	2.00911	0.0527395	-2.32325		GRMZM2G146694	9.30636	1.30741	-2.06584
GRMZM2G386608	18.1712	2.79826	-2.0218		GRMZM2G094703	4.59626	0	-2.99424		GRMZM2G147775	14.1254	1.80762	-2.36864
GRMZM2G391596	30.4899	1.97406	-3.14716		GRMZM2G095020	6.17757	0	-3.65848		GRMZM2G148074	6.52461	0.752161	-2.01769
GRMZM2G394203	11.6801	0.17898	-3.72494		GRMZM2G095126	242.422	42.8261	-2.25509		GRMZM2G148090	73.5326	9.7559	-2.58737
GRMZM2G396357	6.31541	0	-4.63663		GRMZM2G095363	10.1464	0	-3.95297		GRMZM2G148495	74.8602	11.9133	-2.26703
GRMZM2G396477	30.7751	0	-6.57754		GRMZM2G095464	3.98012	0	-3.13998		GRMZM2G149236	6.25376	0	-2.87112
GRMZM2G396482	12.2744	0.926243	-2.05827		GRMZM2G095898	26.7459	3.69487	-2.30531		GRMZM2G149273	84.9081	0.274951	-6.27428
GRMZM2G398781	8.81656	0.0513266	-4.59286		GRMZM2G095968	10.4333	1.57692	-2.08205		GRMZM2G149323	3.14094	0	-2.40475
GRMZM2G399844	30.3721	0.132539	-5.99863		GRMZM2G096090	3.83216	0.130401	-3.0816		GRMZM2G150363	20.9933	0.121006	-5.44009
GRMZM2G402987	1.60504	0	-2.62886		GRMZM2G096367	14.9495	2.10479	-2.29524		GRMZM2G150474	11.854	0	-4.31371
GRMZM2G403121	2.59789	0	-2.57848		GRMZM2G096591	20.566	2.25983	-2.62271		GRMZM2G151332	7.95701	1.09118	-2.07143
GRMZM2G404608	12.5253	0.618445	-2.45462		GRMZM2G096695	1226.83	79.3146	-3.70483		GRMZM2G151921	23.3449	2.2569	-2.66389
GRMZM2G405307	4.60488	0	-2.47214		GRMZM2G096952	8.71537	0.47763	-3.23929		GRMZM2G152089	59.1065	2.7663	-3.59107
GRMZM2G408005	5.67105	0	-3.09096		GRMZM2G097132	4.83187	0.355146	-2.1956		GRMZM2G152451	26.2871	1.83171	-2.94299
GRMZM2G408038	2.88962	0	-2.55262		GRMZM2G097468	32.6608	0	-4.57618		GRMZM2G152466	17.6905	1.51013	-2.93344
GRMZM2G409205	11.8738	0.532084	-2.98699		GRMZM2G097981	15.1569	1.66107	-2.26529		GRMZM2G153103	40.6678	0.843918	-4.33239
GRMZM2G409724	3.96024	0.0926243	-2.55262		GRMZM2G097989	3.65014	0.154782	-2.44184		GRMZM2G153152	4.19691	0	-2.54166
GRMZM2G413835	9.80351	0.933538	-2.5975		GRMZM2G098335	19.3244	2.37669	-2.37959		GRMZM2G153184	1608.35	339.414	-2.12612
GRMZM2G414002	14.4973	2.71659	-2.05047		GRMZM2G098517	11.5794	1.03227	-2.81694		GRMZM2G153445	22.3171	0	-4.22832
GRMZM2G414503	22.1655	2.27307	-2.60248		GRMZM2G098643	2.52576	0.11107	-2.56985		GRMZM2G153977	9.34946	0.157413	-3.61125
GRMZM2G415901	2.9303	0	-2.3869		GRMZM2G098677	2.23224	0.0220865	-3.76346		GRMZM2G154036	10.1426	1.48892	-2.00107
GRMZM2G417485	3.3513	0	-3.07286		GRMZM2G098697	5.53092	0	-4.77902		GRMZM2G154078	13.9313	1.35428	-2.42469
GRMZM2G419739	8.75885	0.23928	-3.461		GRMZM2G098875	23.185	0.384574	-4.69079		GRMZM2G154278	18.0263	1.16593	-2.87147
GRMZM2G422175	3.70215	0.0850952	-2.57848		GRMZM2G098892	1.22964	0	-2.05605		GRMZM2G154505	102.024	11.9081	-2.72309
GRMZM2G422340	64.9264	3.73354	-3.70611		GRMZM2G099049	33.6189	1.36115	-3.83004		GRMZM2G154565	17.3586	0.134675	-4.739
GRMZM2G426147	36.6526	2.45576	-3.2703		GRMZM2G099092	597.64	77.1327	-2.69318		GRMZM2G155216	386.466	70.6064	-2.29426
GRMZM2G426158	11.5583	0	-4.06154		GRMZM2G099363	27.2425	4.31643	-2.2191		GRMZM2G155370	8.96793	1.3597	-2.07067
GRMZM2G426467	1.71424	0	-2.02282		GRMZM2G099454	150.825	3.89631	-4.83434		GRMZM2G155397	2.16795	0	-2.40475
GRMZM2G427090	11.9647	1.19818	-2.38506		GRMZM2G099598	7.78495	0.958387	-2.23885		GRMZM2G156206	2.53057	0.123367	-2.0428
GRMZM2G427468	58.5004	8.49939	-2.35697		GRMZM2G099984	250.231	31.0182	-2.64136		GRMZM2G156692	4.85737	0.354538	-2.29285
GRMZM2G427805	7.29737	0.0452487	-4.50109		GRMZM2G100158	50.8094	3.3846	-3.41767		GRMZM2G156748	3.9512	0	-4.28797
GRMZM2G429617	3.08904	0.0722483	-2.55262		GRMZM2G100412	180.38	7.1105	-4.24074		GRMZM2G157458	22.8982	2.6369	-2.32833
GRMZM2G430807	14.9781	0.164346	-4.21266		GRMZM2G100709	3.0999	0.115574	-2.35561		GRMZM2G157760	1.91055	0	-2.97152
GRMZM2G433684	3.95133	0.224158	-2.48481		GRMZM2G100719	18.6894	1.85872	-2.30764		GRMZM2G157990	17.4027	0	-5.03218
GRMZM2G434252	19.5497	0.166801	-5.02721		GRMZM2G101024	95.0086	10.8628	-2.70212		GRMZM2G158163	16.2333	0	-3.66424
GRMZM2G437481	34.461	0	-5.4592		GRMZM2G101958	874.721	153.557	-2.29037		GRMZM2G158831	3.54602	0.0478609	-3.38962
GRMZM2G438178	5.5743	0.0316228	-4.63045		GRMZM2G102483	52.4118	4.27	-3.15731		GRMZM2G159008	2.59159	0	-2.74443
GRMZM2G440003	19.7416	2.72932	-2.1135		GRMZM2G102616	43.6815	5.18639	-2.39753		GRMZM2G159768	12.3696	0.149639	-3.54979
GRMZM2G443445	4.10036	0.210246	-2.21535		GRMZM2G102683	16.9291	0.414767	-4.32105		GRMZM2G160178	2.37138	0.0730717	-2.17151
GRMZM2G444546	3.83454	0	-2.16604		GRMZM2G102808	8.40866	1.17012	-2.13015		GRMZM2G160853	13.4093	0	-5.61948
GRMZM2G448692	2.70626	0	-2.97887		GRMZM2G102912	39.0608	0.0990975	-5.74183		GRMZM2G161306	84.7441	17.0144	-2.0067
GRMZM2G449123	22.4179	1.25369	-3.64252		GRMZM2G103182	9.1419	0.24425	-3.62113		GRMZM2G161491	2.56112	0	-3.0035
GRMZM2G450939	21.0874	0	-5.47651		GRMZM2G103342	28.0366	2.92398	-2.74665		GRMZM2G162127	36.6762	2.82535	-2.95966
GRMZM2G455321	54.2053	1.81567	-4.07355		GRMZM2G103382	3.45409	0.422256	-2.17313		GRMZM2G162486	102.563	19.7718	-2.09562
GRMZM2G455909	57.0095	3.38137	-3.62092		GRMZM2G103452	1.63386	0	-3.1049		GRMZM2G163172	1.66819	0	-2.05439
GRMZM2G458659	17.5878	0	-5.19212		GRMZM2G103610	3.79457	0.261472	-2.13699		GRMZM2G163912	4.64789	0.323992	-2.29134
GRMZM2G459828	1.98207	0	-2.6534		GRMZM2G103748	89.0794	1.23795	-4.69981		GRMZM2G163998	67.5548	6.14747	-2.99577
GRMZM2G462711	8.61526	0.495061	-2.3619		GRMZM2G103825	6.216	0.495291	-2.0038		GRMZM2G164454	351.866	73.879	-2.06967
GRMZM2G463267	2.94347	0	-2.99815		GRMZM2G103873	7.83418	0.535052	-2.15032		GRMZM2G165644	14.8631	0	-5.63996
GRMZM2G463280	18.4797	0	-5.70225		GRMZM2G104231	10.0716	0.694004	-2.9836		GRMZM2G165757	1.20992	0.0359267	-2.22669
GRMZM2G464782	28.84	3.36726	-2.67876		GRMZM2G104394	2.30358	0	-2.72071		GRMZM2G165839	6.17575	0.0884727	-3.30233
GRMZM2G470438	2.18531	0.103127	-2.52203		GRMZM2G104494	4.56054	0	-3.08704		GRMZM2G165867	17.5009	0	-4.70268
GRMZM2G470499	13.0615	1.91149	-2.27452		GRMZM2G104938	7.00972	0.494799	-2.31601		GRMZM2G166644	43.7238	1.16177	-4.5413
GRMZM2G471253	92.1354	12.0597	-2.37277		GRMZM2G105189	30.0018	4.7929	-2.14359		GRMZM2G166870	6.10726	0.132106	-3.2445
GRMZM2G472547	4.21271	0.18264	-2.64806		GRMZM2G105250	6.53414	0.355419	-3.25023		GRMZM2G167018	16.519	1.69575	-2.49695
GRMZM2G473001	29.2353	5.65723	-2.03283		GRMZM2G105302	2.93937	0.0922145	-2.88914		GRMZM2G167164	5.31191	0.051332	-3.87772
GRMZM2G473111	9.96037	1.24189	-2.24199		GRMZM2G105417	34.9536	0	-5.60094		GRMZM2G167253	4.72992	0.439613	-2.45316
GRMZM2G474462	35.5597	3.85748	-2.55968		GRMZM2G105429	9.46644	0.0785569	-4.02044		GRMZM2G167520	6.88049	0.823389	-2.17495
GRMZM2G479987	3.94285	0.438033	-2.16197		GRMZM2G106177	12.0069	1.23173	-2.17266		GRMZM2G167794	5.55206	0.338333	-2.30394
GRMZM2G480074	1.38665	0	-2.16604		GRMZM2G106213	11.3996	0.634754	-3.2776		GRMZM2G168833	6.28576	0.556566	-2.06522
GRMZM2G502467	3.83306	0.100197	-2.3869		GRMZM2G106493	4.77353	0	-3.24038		GRMZM2G168976	12.1646	1.14753	-2.49913
GRMZM2G502560	24.9886	0.463977	-4.02582		GRMZM2G107076	87.7521	16.452	-2.09194		GRMZM2G168985	38.8168	3.79175	-2.93784
GRMZM2G523621	8.6981	0	-3.22804		GRMZM2G107228	2.79037	0.0886208	-2.5945		GRMZM2G169033	56.5034	10.9788	-2.08112
GRMZM2G533147	30.7153	0.249683	-4.64923		GRMZM2G107299	3.67388	0	-3.22412		GRMZM2G169220	5.13709	0	-3.03477
GRMZM2G543920	5.28099	0	-2.3869		GRMZM2G107306	4.00859	0.380652	-2.12955		GRMZM2G169440	10.3475	0.147589	-3.85337
GRMZM2G545336	18.2804	0.041306	-5.96518		GRMZM2G107591	9.17568	0.124892	-3.84196		GRMZM2G169966	1.53055	0	-2.17151
GRMZM2G555972	5.59225	0.298212	-2.15652		GRMZM2G107739	7.25222	0.482134	-3.06744		GRMZM2G170008	70.8145	11.8812	-2.19251
GRMZM2G570790	9.79935	0.612374	-2.55439		GRMZM2G108133	98.7477	17.8648	-2.1761		GRMZM2G170016	45.1538	0	-6.66868
GRMZM2G590027	5.03286	0	-2.23266		GRMZM2G108600	8.66326	0.873978	-2.62338		GRMZM2G170253	47.3895	6.26826	-2.5005
GRMZM2G700828	6.32748	0.0606868	-3.86525		GRMZM2G108714	4.55709	0.325645	-2.43847		GRMZM2G170586	3.98587	0	-2.72538
GRMZM2G701180	10.2082	0.558319	-2.69256		GRMZM2G108847	136.936	6.85413	-3.66355		GRMZM2G171108	6.0514	0	-2.56326
GRMZM2G702599	163.892	4.95519	-4.69246		GRMZM2G109405	35.6695	4.19516	-2.63356		GRMZM2G171210	1.58029	0	-2.25352
GRMZM5G802899	4.10133	0	-2.87831		GRMZM2G109448	2.14449	0	-2.74367		GRMZM2G171373	16.491	2.27383	-2.27704
GRMZM5G804941	16.0879	0	-2.85732		GRMZM2G109830	143.436	7.34472	-3.94666		GRMZM2G171548	9.49824	0.389422	-2.99203
GRMZM5G809743	52.0324	1.3535	-3.40186		GRMZM2G110369	4.31332	0.0436855	-3.72932		GRMZM2G172214	126.662	20.9869	-2.35943
GRMZM5G811373	5.81336	0.543229	-2.45657		GRMZM2G110511	3.01054	0.122284	-2.50593		GRMZM2G172365	3.25172	0	-2.80009
GRMZM5G812371	6.06319	0.416656	-2.09409		GRMZM2G110714	1.21153	0	-2.89506		GRMZM2G172396	1.55237	0.0272607	-3.0035
GRMZM5G813143	23.1603	0.149884	-4.98042		GRMZM2G111428	2.46917	0.0417895	-2.97495		GRMZM2G172485	3.95496	0.322951	-2.12602
GRMZM5G814441	6.02105	0.107026	-2.95929		GRMZM2G111462	1.92576	0.0182135	-3.82945		GRMZM2G172826	614.227	84.5252	-2.7156
GRMZM5G816042	50.8141	0	-4.2585		GRMZM2G111975	11.9571	0.782979	-2.88593		GRMZM2G172834	4.28894	0.304542	-2.07619
GRMZM5G817046	12.624	0.320566	-2.98279		GRMZM2G112244	66.7157	5.18758	-3.16533		GRMZM2G172900	17.7017	3.02039	-2.08469
GRMZM5G823318	15.6239	0	-5.64828		GRMZM2G112247	5.3607	0	-4.02983		GRMZM2G173718	216.244	45.9662	-2.0298
GRMZM5G826666	10.9721	0	-4.8746		GRMZM2G112284	4.4556	0.464681	-2.23731		GRMZM2G174570	8.74679	0.378404	-2.67896
GRMZM5G827207	4.55615	0	-2.16604		GRMZM2G112377	8.83756	0.458628	-3.22699		GRMZM2G174834	1.62871	0.0483622	-2.22669
GRMZM5G827611	10.0981	0	-2.13154		GRMZM2G112538	52.4307	3.57811	-3.22937		GRMZM2G175232	6.03802	0	-3.30233
GRMZM5G834335	23.0766	2.49683	-2.47433		GRMZM2G112951	2.52623	0	-2.83212		GRMZM2G175288	1.68728	0.0372374	-2.6667
GRMZM5G836994	30.6606	5.40903	-2.03699		GRMZM2G113053	4.2838	0	-3.17422		GRMZM2G176085	52.2142	5.68489	-2.76483
GRMZM5G838592	7.20905	0	-3.07286		GRMZM2G113135	134.81	23.196	-2.17586		GRMZM2G176433	14.7454	0.457819	-3.29814
GRMZM5G839920	22.1971	0.123816	-5.46639		GRMZM2G113203	6.76015	0.957283	-2.26359		GRMZM2G176723	6.39411	0.135617	-2.72538
GRMZM5G841920	7.32895	0	-2.32716		GRMZM2G113480	35.3319	5.22369	-2.1194		GRMZM2G177182	21.8972	0.150257	-5.18753
GRMZM5G842855	8.37595	0	-2.05997		GRMZM2G113486	15.084	0.901312	-3.15582		GRMZM2G177458	2.91369	0	-3.08047
GRMZM5G843237	12.5807	0	-3.71		GRMZM2G113532	8.0095	0.235931	-2.98225		GRMZM2G177508	152.499	24.6215	-2.3373
GRMZM5G843555	4.07798	0.0787906	-3.38516		GRMZM2G114050	23.0362	1.37816	-2.70202		GRMZM2G178797	5.16838	0.652421	-2.07008
GRMZM5G844243	14.8783	0	-2.19973		GRMZM2G114588	92.2729	0.388289	-6.22446		GRMZM2G179063	6.11815	0.624489	-2.10905
GRMZM5G846719	10.5303	0.668497	-2.31715		GRMZM2G114893	5.54834	0.0575534	-3.69433		GRMZM2G180155	2.25328	0	-2.78177
GRMZM5G847707	28.9207	0	-2.6534		GRMZM2G114988	26.5198	1.46192	-3.51734		GRMZM2G180244	10.1865	0.849618	-2.91018
GRMZM5G848503	3.06793	0	-2.0962		GRMZM2G115182	18.1165	1.57512	-2.79637		GRMZM2G180254	14.5006	0.232742	-4.51074
GRMZM5G853742	9.12334	0	-3.62563		GRMZM2G115342	41.4045	6.63122	-2.24251		GRMZM2G180262	4.16556	0.0958163	-2.60553
GRMZM5G854284	19.7391	0.119073	-4.54113		GRMZM2G115658	5.1412	0.453829	-2.44581		GRMZM2G180552	1.16827	0	-2.64658
GRMZM5G855375	14.9859	1.03784	-2.74483		GRMZM2G115773	5.72877	0	-4.66921		GRMZM2G180903	12.1083	1.25474	-2.52625
GRMZM5G856142	29.1279	1.59981	-2.99842		GRMZM2G116520	54.3327	2.00195	-3.91227		GRMZM2G181266	1.55682	0	-2.30571
GRMZM5G856338	25.9367	3.95376	-2.15354		GRMZM2G117193	16.5046	1.46073	-2.84496		GRMZM2G301823	289.38	53.5899	-2.19269
GRMZM5G856738	19.0902	2.18675	-2.53492		GRMZM2G117482	7.72057	0.0304622	-5.10185		GRMZM2G303147	22.5379	2.57257	-2.09991
GRMZM5G857620	20.1687	1.32906	-2.88427		GRMZM2G117706	125.056	16.6792	-2.56212		GRMZM2G303536	6.5971	0	-2.08458
GRMZM5G858609	3.23763	0.0644214	-2.79249		GRMZM2G117878	32.7856	5.84322	-2.03074		GRMZM2G304132	5.08309	0.209279	-2.57138
GRMZM5G859148	3.21808	0.107254	-2.02282		GRMZM2G117930	3.89572	0.0686427	-2.91544		GRMZM2G308910	5.49123	0.1121	-2.78177
GRMZM5G863023	4.4514	0	-2.23266		GRMZM2G117989	12.115	1.45308	-2.27722		GRMZM2G309269	34.6513	3.89162	-2.39482
GRMZM5G865081	10.7455	0.220389	-2.74759		GRMZM2G118286	19.0276	3.27244	-2.07014		GRMZM2G309380	6.02102	0.239001	-3.12205
GRMZM5G866269	3.87825	0	-2.29635		GRMZM2G118809	138.566	5.78161	-4.15161		GRMZM2G309624	2.12747	0.0956274	-2.44134
GRMZM5G867918	11.4823	0.665546	-2.03118		GRMZM2G118821	6.11396	0.568493	-2.25111		GRMZM2G309899	8.40301	0.96304	-2.21269
GRMZM5G870970	16.6968	0	-3.39752		GRMZM2G119116	14.6412	2.01417	-2.16838		GRMZM2G311036	9.06941	0.815896	-2.45194
GRMZM5G873681	20.779	1.46569	-3.12163		GRMZM2G119127	14.9612	1.97251	-2.23747		GRMZM2G311165	13.6603	0	-3.46046
GRMZM5G874568	15.4633	0	-2.72462		GRMZM2G119150	6.23534	0.258719	-2.78871		GRMZM2G311465	35.0375	5.21475	-2.27654
GRMZM5G876112	10.4864	0.263773	-2.44429		GRMZM2G119186	33.4613	0.651025	-4.2105		GRMZM2G313750	6.15971	0.299792	-2.95018
GRMZM5G876389	31.7869	0.294282	-4.90871		GRMZM2G119370	18.8559	0.566234	-3.36755		GRMZM2G315767	15.3579	0	-5.19338
GRMZM5G878615	9.39476	1.43615	-2.08895		GRMZM2G119465	9.07715	0.199583	-3.13845		GRMZM2G316721	6.25737	0.232254	-2.44868
GRMZM5G883813	5.55206	0	-3.6006		GRMZM2G119485	3.65044	0	-2.69735		GRMZM2G318220	10.9234	1.32357	-2.26895
GRMZM5G884600	98.8578	18.5406	-2.04147		GRMZM2G119755	36.4434	1.7898	-3.47805		GRMZM2G319138	31.4736	1.99374	-3.5663
GRMZM5G885061	6.02884	0	-3.77858		GRMZM2G119802	4.81492	0.286725	-2.70889		GRMZM2G319573	4.76383	0.230914	-3.35885
GRMZM5G885867	3.74359	0.107714	-3.07362		GRMZM2G119967	74.5108	4.84043	-3.1288		GRMZM2G319955	4.42865	0	-2.3311
GRMZM5G888894	9.11897	0	-2.19973		GRMZM2G119975	201.592	30.2141	-2.40053		GRMZM2G320135	4.10191	0.339191	-2.10728
GRMZM5G889776	27.7531	0	-2.93947		GRMZM2G121070	9.16741	0.539489	-3.04274		GRMZM2G321041	3.9428	0.0946935	-2.54166
GRMZM5G890438	18.4784	0	-4.20966		GRMZM2G121468	34.5328	5.91232	-2.0014		GRMZM2G325650	47.6991	6.37311	-2.52034
GRMZM5G892308	9.33754	0.303617	-2.05997		GRMZM2G121700	10.1829	0.911881	-2.61589		GRMZM2G325898	5.10513	0.0700622	-3.36522
GRMZM5G892973	7.12521	0	-3.63799		GRMZM2G121747	9.44283	0.309451	-3.00534		GRMZM2G326465	8.14457	0.266025	-2.63794
GRMZM5G894029	12.6802	1.65811	-2.30603		GRMZM2G121928	4.19449	0.0856383	-2.69735		GRMZM2G328171	20.4774	0.344768	-4.06151
GRMZM5G895899	26.9157	0	-4.86411		GRMZM2G122013	9.33817	0	-5.38755		GRMZM2G328213	3.30406	0	-3.11013
GRMZM5G896883	5.54363	0	-3.54918		GRMZM2G122057	8.63145	0	-5.11071		GRMZM2G328224	17.8226	0.453908	-3.8392
GRMZM6G911845	7.07077	0	-2.67752		GRMZM2G122072	7.37633	0.661946	-2.76612		GRMZM2G330751	9.45256	0.371091	-3.40344
zma-MIR167g	13.9599	0	-2.19973		GRMZM2G122503	5.30968	0	-3.8822		GRMZM2G331253	33.5516	6.22666	-2.02616
					GRMZM2G122577	8.64427	0.832019	-2.10934		GRMZM2G332505	42.7987	7.45611	-2.20573
					GRMZM2G122762	24.087	2.24161	-2.82339		GRMZM2G332548	1.47686	0.0349553	-2.56326
					GRMZM2G123896	185.727	34.2752	-2.1713		GRMZM2G332801	34.0226	0	-5.62976
					GRMZM2G124026	29.0888	1.87974	-3.07752		GRMZM2G333022	72.8337	8.52562	-2.64871
					GRMZM2G124353	25.6319	1.09468	-3.83207		GRMZM2G337706	75.3243	11.6804	-2.30978
					GRMZM2G124797	5.36423	0	-3.34933		GRMZM2G338696	5.17	0.0378626	-4.28146
					GRMZM2G125151	2.88536	0	-3.59668		GRMZM2G338884	4.96608	0	-2.54166
					GRMZM2G125196	7.80977	0	-4.26258		GRMZM2G342401	24.4093	0.134675	-4.69291
					GRMZM2G125268	4.78713	0.397258	-2.53707		GRMZM2G342738	49.4783	2.67325	-3.434
					GRMZM2G125487	4.58161	0.533317	-2.19547		GRMZM2G343442	18.1691	2.54337	-2.36057
					GRMZM2G125775	32.1915	2.05823	-3.24504		GRMZM2G345687	6.22182	0.0870953	-4.15243
					GRMZM2G125823	26.0932	0	-6.99259		GRMZM2G346861	39.9993	3.74255	-2.96042
					GRMZM2G126048	4.24147	0.0578337	-4.11171		GRMZM2G347174	14.5629	0.213112	-4.39519
					GRMZM2G126199	6.27218	0.838718	-2.00822		GRMZM2G347708	101.93	7.67278	-3.37297
					GRMZM2G126397	26.9468	0.617561	-3.91371		GRMZM2G350693	15.9251	0.751675	-2.68227
					GRMZM2G126408	5.53939	0	-3.43656		GRMZM2G351977	460.836	20.987	-4.18021
					GRMZM2G126541	47.3058	4.31458	-2.97761		GRMZM2G356076	3.72686	0.522447	-2.00468
					GRMZM2G127251	3.98968	0.169645	-2.61981		GRMZM2G356579	4.1144	0.248101	-2.97434
					GRMZM2G127418	3.29964	0	-3.36423		GRMZM2G358051	7.68189	1.35577	-2.01906
					GRMZM2G127798	157.543	30.7982	-2.10366		GRMZM2G358540	16.4503	1.61488	-2.56245
					GRMZM2G127948	95.7003	13.8064	-2.47042		GRMZM2G363008	11.4441	0.602898	-2.62264
					GRMZM2G128078	64.1558	6.66455	-2.81054		GRMZM2G366130	4.25889	0.102285	-2.54166
					GRMZM2G129031	6.57148	0.103713	-3.62542		GRMZM2G366411	3.6117	0.06819	-3.44374
					GRMZM2G129058	4.65761	0.261739	-2.65482		GRMZM2G368047	3.76663	0.08094	-2.70609
					GRMZM2G129166	8.44597	0.524456	-2.37701		GRMZM2G368765	2.87128	0	-2.25352
					GRMZM2G129189	78.8078	2.32607	-4.39816		GRMZM2G369703	1.30787	0	-2.64658
					GRMZM2G129357	25.5971	0.512263	-4.418		GRMZM2G372058	34.0533	0	-7.19548
					GRMZM2G129420	7.78863	0.0936282	-3.4783		GRMZM2G373527	14.9264	0	-2.95526
					GRMZM2G130079	11.2568	1.48159	-2.0484		GRMZM2G375116	28.2509	3.81281	-2.52654
					GRMZM2G130173	167.225	10.5328	-3.5074		GRMZM2G377250	3.82891	0.126753	-2.8933
					GRMZM2G130728	96.5999	5.15173	-3.77199		GRMZM2G378852	11.2815	1.35006	-2.17495
					GRMZM2G130877	14.0943	0	-4.49717		GRMZM2G379780	1.50094	0	-2.14311
					GRMZM2G131262	2.2948	0	-3.49194		GRMZM2G380286	11.3168	0.257205	-3.93699
					GRMZM2G131554	22.9094	0.0826579	-5.77146		GRMZM2G380738	14.3046	0.106673	-4.25513
					GRMZM2G132303	2.0827	0.0744137	-2.41914		GRMZM2G380765	6.60539	0.0609467	-3.94515
					GRMZM2G132704	9.07561	1.34089	-2.12516		GRMZM2G380776	6.18478	0	-2.22669
					GRMZM2G132875	105.039	8.52828	-3.23659		GRMZM2G380955	3.09919	0.0887968	-2.27984
					GRMZM2G133430	36.7741	6.28686	-2.01791		GRMZM2G381025	18.6644	2.07045	-2.53641
					GRMZM2G133558	3.58494	0.239098	-2.27038		GRMZM2G384884	149.671	1.10527	-6.36981
					GRMZM2G133802	6.6194	0.709523	-2.29802		GRMZM2G386584	5.46461	0	-2.93883
					GRMZM2G134049	2.78962	0	-2.09229		GRMZM2G387360	102.299	18.5313	-2.08681
					GRMZM2G134054	24.8799	1.15438	-3.72739		GRMZM2G387381	2.90843	0	-3.26324
					GRMZM2G134219	13.4764	0	-4.09386		GRMZM2G390641	18.7077	2.77749	-2.29289
					GRMZM2G134332	31.0946	1.64742	-3.53452		GRMZM2G391269	2.00543	0	-2.38063
					GRMZM2G134716	26.9019	0.0276381	-7.04908		GRMZM2G391596	36.2605	0.259731	-5.12533
					GRMZM2G135002	2.85077	0.168204	-2.26499		GRMZM2G392076	7.62973	0.596511	-2.25036
					GRMZM2G135013	4.39574	0.220288	-2.82426		GRMZM2G392737	5.8839	0.436784	-2.11378
					GRMZM2G135165	39.5066	3.67835	-2.89865		GRMZM2G394203	23.1045	0.259037	-4.47526
					GRMZM2G135722	21.0036	1.09673	-3.50381		GRMZM2G396357	7.16618	0	-4.89398
					GRMZM2G135862	1.99706	0.0842211	-2.17117		GRMZM2G396477	28.1401	0.0878714	-6.05712
					GRMZM2G136032	11.5999	0.275455	-3.71149		GRMZM2G397055	26.5949	2.3935	-2.87636
					GRMZM2G136042	6.54115	0.294183	-2.66931		GRMZM2G397785	1.09356	0	-2.11413
					GRMZM2G136486	2.0385	0.0570009	-2.22874		GRMZM2G398781	6.30734	0	-4.18016
					GRMZM2G136750	19.9418	0.551621	-3.48803		GRMZM2G399136	55.1153	9.67645	-2.08396
					GRMZM2G136960	354.347	38.9456	-2.88839		GRMZM2G399844	27.2106	0.0639407	-6.46818
					GRMZM2G137569	7.93012	0.0751858	-4.64076		GRMZM2G399921	21.5003	0.810302	-3.11572
					GRMZM2G137751	2.74965	0	-2.29244		GRMZM2G400390	3.70026	0.0554409	-3.23658
					GRMZM2G138632	3.29329	0	-3.20769		GRMZM2G401026	64.7552	10.5462	-2.25821
					GRMZM2G139157	3.86365	0.211885	-2.94399		GRMZM2G402987	1.47487	0.0688191	-2.10824
					GRMZM2G140231	2.62047	0.0312094	-3.49194		GRMZM2G403121	1.86977	0	-2.17151
					GRMZM2G140901	1.54828	0	-2.69735		GRMZM2G405575	3.33221	0.098945	-2.22669
					GRMZM2G140989	4.21942	0.552334	-2.07207		GRMZM2G405844	2.86523	0	-2.19937
					GRMZM2G141026	2.90219	0	-2.83212		GRMZM2G408005	3.4317	0	-2.42849
					GRMZM2G141081	32.4081	1.15793	-4.05526		GRMZM2G408038	3.19429	0.130418	-2.30717
					GRMZM2G141320	5.21504	0.0409019	-4.10279		GRMZM2G408949	8.21311	0	-2.02358
					GRMZM2G141353	8.64481	0.377847	-2.8978		GRMZM2G409724	7.38754	0.446849	-2.31498
					GRMZM2G142019	1.20063	0.038608	-2.57603		GRMZM2G413315	7.93415	0	-2.35609
					GRMZM2G142315	154.659	15.2602	-2.98879		GRMZM2G413835	5.8031	0.430787	-2.58073
					GRMZM2G142661	15.6406	2.07566	-2.28733		GRMZM2G415793	9.38393	0.353118	-3.01604
					GRMZM2G142718	6.09956	0.373601	-2.39742		GRMZM2G417004	7.4248	0	-4.72683
					GRMZM2G143035	2.39765	0	-2.57457		GRMZM2G417208	2.97846	0	-2.38063
					GRMZM2G143050	36.1702	5.58565	-2.16232		GRMZM2G418689	1.14501	0	-2.22669
					GRMZM2G143258	1.25829	0	-2.12762		GRMZM2G419739	7.80343	0	-4.59133
					GRMZM2G143522	1.90323	0.0322112	-2.97495		GRMZM2G419994	3.34277	0	-2.85369
					GRMZM2G143669	5.74152	0	-4.36253		GRMZM2G424873	18.0751	1.44349	-3.04404
					GRMZM2G144034	29.4267	1.75793	-3.32671		GRMZM2G425482	45.8866	6.2585	-2.41174
					GRMZM2G144224	24.1574	0.284549	-4.63245		GRMZM2G425559	2.4989	0	-2.68651
					GRMZM2G144407	3.49076	0.336752	-2.19626		GRMZM2G426023	3.58935	0.0814157	-2.6262
					GRMZM2G144483	136.184	3.59427	-4.69371		GRMZM2G426147	29.2033	4.92121	-2.11268
					GRMZM2G145045	5.48282	0.25187	-2.95267		GRMZM2G426158	6.35536	0	-3.26324
					GRMZM2G145069	20.8058	2.37989	-2.49082		GRMZM2G426271	2.71437	0.186258	-2.12721
					GRMZM2G145204	5.88999	0	-3.71774		GRMZM2G427729	1.84504	0.0493969	-2.38063
					GRMZM2G145242	7.65719	0.155279	-4.02399		GRMZM2G427805	6.17531	0.218294	-3.10788
					GRMZM2G145651	5.4539	0.530876	-2.30109		GRMZM2G428216	12.2389	0.165189	-3.38962
					GRMZM2G146192	1.07748	0.0494971	-2.04268		GRMZM2G429972	7.68344	0.376103	-3.19271
					GRMZM2G146246	337.027	59.2138	-2.27062		GRMZM2G430807	40.8772	0.0792855	-6.20685
					GRMZM2G146475	112.267	2.19459	-4.92936		GRMZM2G432266	8.38421	0	-3.08047
					GRMZM2G147221	7.63703	0.523905	-2.88508		GRMZM2G433684	8.58604	0.432563	-3.23762
					GRMZM2G147245	7.93199	0.669024	-2.66983		GRMZM2G434252	15.9644	0.362114	-4.06585
					GRMZM2G147775	20.9233	0.917125	-3.74826		GRMZM2G434935	8.10263	0.333599	-2.57138
					GRMZM2G147780	5.30778	0.32274	-2.94598		GRMZM2G436448	6.16976	0	-4.33272
					GRMZM2G148064	2.93655	0	-2.16212		GRMZM2G437481	5.48067	0.213112	-2.37966
					GRMZM2G148441	3.35634	0.110696	-2.81515		GRMZM2G438178	4.72675	0	-4.46494
					GRMZM2G148495	148.219	14.4224	-2.97276		GRMZM2G438824	4.84807	0	-2.80009
					GRMZM2G148619	2.21946	0	-2.29244		GRMZM2G440003	20.9623	1.69291	-2.77513
					GRMZM2G148925	14.3215	0.954469	-3.01498		GRMZM2G441656	149.622	13.6676	-3.10228
					GRMZM2G149091	3.29073	0	-2.62495		GRMZM2G443291	2.21407	0.0602648	-2.35609
					GRMZM2G149236	7.89381	0	-3.58399		GRMZM2G448957	4.77422	0.0708817	-3.24998
					GRMZM2G149273	89.4261	1.14487	-5.35141		GRMZM2G449123	16.1397	0.916984	-3.57917
					GRMZM2G149323	4.72644	0.121589	-2.9068		GRMZM2G450939	19.1732	0	-5.41172
					GRMZM2G150256	18.7181	3.04717	-2.08268		GRMZM2G451769	9.18799	0.568383	-2.28158
					GRMZM2G150450	1.9247	0.0603823	-2.05605		GRMZM2G451965	8.49539	1.02853	-2.47796
					GRMZM2G150474	13.3877	0.0623915	-4.86019		GRMZM2G452960	12.9387	0.147253	-4.18224
					GRMZM2G150729	4.72555	0.0482404	-3.71774		GRMZM2G453320	64.7573	4.316	-3.54616
					GRMZM2G150864	21.6217	2.64487	-2.28719		GRMZM2G455321	51.3823	0.525562	-5.01544
					GRMZM2G150876	5.44172	0.610211	-2.18724		GRMZM2G455909	48.0613	2.35207	-3.85763
					GRMZM2G151249	74.4722	6.60131	-2.99339		GRMZM2G458659	23.8617	0.196155	-4.92568
					GRMZM2G151553	3.58352	0.0861561	-3.00673		GRMZM2G459824	7.94071	0.526632	-2.4349
					GRMZM2G151921	18.4646	1.12533	-3.12694		GRMZM2G462080	3.58344	0.100901	-2.30571
					GRMZM2G152089	51.6511	6.63298	-2.37532		GRMZM2G463267	2.19792	0	-2.64658
					GRMZM2G152290	4.47804	0.448826	-2.13924		GRMZM2G469994	52.5019	0.299278	-5.18599
					GRMZM2G152328	9.99948	1.39994	-2.18952		GRMZM2G475059	33.2399	3.97211	-2.51661
					GRMZM2G152447	58.2609	1.36093	-4.68097		GRMZM2G481291	50.3575	5.95269	-2.45827
					GRMZM2G152451	12.2952	1.00946	-2.43609		GRMZM2G481531	4.08392	0.219878	-2.17298
					GRMZM2G152466	45.5638	1.66447	-4.18631		GRMZM2G495613	2.62023	0.0441156	-3.06539
					GRMZM2G152477	13.2907	1.16004	-2.82148		GRMZM2G502560	5.86612	0.0895347	-3.20944
					GRMZM2G152808	34.284	4.41319	-2.50797		GRMZM2G523621	9.51505	0	-3.43722
					GRMZM2G153206	17.5741	2.21466	-2.20443		GRMZM2G533147	74.8628	10.9614	-2.3394
					GRMZM2G153445	17.3348	0.124565	-4.23036		GRMZM2G543920	3.99632	0	-2.05439
					GRMZM2G153536	14.7004	0.561917	-3.82565		GRMZM2G545336	18.864	0.199273	-4.86834
					GRMZM2G154036	22.2568	0.911722	-3.72497		GRMZM2G552418	8.17906	0	-2.19937
					GRMZM2G154078	35.4851	0.995127	-4.16082		GRMZM2G563190	1.91982	0.0764717	-2.34387
					GRMZM2G154124	2.24601	0.117917	-2.30569		GRMZM2G574534	6.24068	0.793763	-2.22568
					GRMZM2G154211	7.70936	0.755045	-2.58531		GRMZM2G576752	53.5335	3.95927	-3.36422
					GRMZM2G154278	23.2566	0.713939	-3.68281		GRMZM2G700046	7.33288	0.855404	-2.11777
					GRMZM2G154460	3.33964	0.177506	-2.42092		GRMZM2G701180	5.89616	0.26935	-2.59851
					GRMZM2G154565	28.9279	0.0494799	-6.31226		GRMZM2G702599	424.418	12.7296	-4.82675
					GRMZM2G154735	55.3939	2.77377	-3.58364		GRMZM2G702996	7.95897	0	-2.08458
					GRMZM2G156310	19.8279	0.673371	-3.91171		GRMZM5G800586	25.915	0.51335	-4.26286
					GRMZM2G156599	1.48533	0.0842876	-2.00528		GRMZM5G802793	4.13363	0	-2.22669
					GRMZM2G156692	4.60772	0	-4.25458		GRMZM5G802899	7.55254	0.297214	-2.8187
					GRMZM2G156748	3.94966	0.148175	-3.12301		GRMZM5G804941	13.2143	0	-2.64658
					GRMZM2G156877	10.6515	0.0763268	-4.77656		GRMZM5G806441	6.15461	0	-2.87112
					GRMZM2G157113	18.248	1.63834	-2.84482		GRMZM5G809743	42.7812	0.326485	-4.22153
					GRMZM2G157458	31.9765	3.78714	-2.40729		GRMZM5G811373	11.5752	1.08323	-2.7422
					GRMZM2G157760	1.52784	0.0251949	-3.01329		GRMZM5G813143	20.3226	0	-5.32892
					GRMZM2G157990	10.5057	0	-4.66921		GRMZM5G813709	23.9759	1.00831	-2.95465
					GRMZM2G158175	25.7895	1.76656	-3.07597		GRMZM5G813768	15.9582	1.1498	-2.15828
					GRMZM2G158304	127.214	18.0769	-2.38747		GRMZM5G816042	36.7239	0	-3.86036
					GRMZM2G158831	10.8272	0	-5.38389		GRMZM5G817046	10.7953	0.154651	-3.30233
					GRMZM2G159008	1.48792	0	-2.29244		GRMZM5G818643	2.38337	0.114482	-2.34282
					GRMZM2G159119	5.48949	0.0401189	-4.20574		GRMZM5G819052	6.12355	0	-3.43722
					GRMZM2G159353	3.67813	0.0815697	-3.12581		GRMZM5G822100	2.06371	0	-2.38063
					GRMZM2G160279	1.63961	0	-3.03208		GRMZM5G822449	4.57966	0.263973	-2.07118
					GRMZM2G160515	28.1863	0.503541	-3.89571		GRMZM5G823318	16.4596	0	-5.79649
					GRMZM2G160838	5.74455	0.117286	-3.24754		GRMZM5G826666	16.5687	0.101535	-5.08113
					GRMZM2G161491	2.59498	0	-3.39361		GRMZM5G826765	2.44178	0	-2.27984
					GRMZM2G162056	9.99148	0.472487	-2.59481		GRMZM5G827611	21.271	0	-3.31513
					GRMZM2G162127	26.5348	2.90651	-2.46629		GRMZM5G830632	194.177	25.231	-2.53323
					GRMZM2G162486	188.572	14.3223	-3.36806		GRMZM5G832780	2.57118	0	-2.70609
					GRMZM2G162505	10.9634	1.17515	-2.29802		GRMZM5G832939	62.5809	6.40137	-2.85558
					GRMZM2G163015	10.4995	0	-5.19656		GRMZM5G834171	56.1246	0.482419	-4.04839
					GRMZM2G163110	1.06633	0.0236479	-2.57457		GRMZM5G838592	4.41624	0	-2.42849
					GRMZM2G163912	4.17768	0.272081	-2.37614		GRMZM5G839976	4.56096	0	-2.25352
					GRMZM2G163998	117.812	4.69787	-4.12274		GRMZM5G840582	105.218	8.294	-3.38382
					GRMZM2G164224	17.3741	2.90228	-2.04246		GRMZM5G841920	11.4271	0	-3.06539
					GRMZM2G164454	502.757	99.2152	-2.1119		GRMZM5G842855	7.72344	0	-2.02358
					GRMZM2G164542	29.364	1.80573	-3.19553		GRMZM5G843237	14.5066	0	-3.99372
					GRMZM2G165644	18.7896	0	-6.34833		GRMZM5G843555	2.69987	0.114033	-2.53359
					GRMZM2G165757	3.71482	0.316789	-2.37976		GRMZM5G844243	22.135	0	-2.87112
					GRMZM2G165839	2.57764	0	-2.38299		GRMZM5G847707	35.8484	0	-3.05016
					GRMZM2G165867	15.8347	0	-4.92702		GRMZM5G848503	5.06289	0	-2.92219
					GRMZM2G165987	8.09672	0.939012	-2.36554		GRMZM5G849600	12.2203	1.94958	-2.01882
					GRMZM2G166644	49.4919	3.50615	-3.3562		GRMZM5G852338	9.79816	1.19416	-2.2109
					GRMZM2G166906	5.60287	0.319512	-2.63309		GRMZM5G852876	26.5598	3.94946	-2.22659
					GRMZM2G167126	12.5369	1.33968	-2.42461		GRMZM5G854284	23.2149	0.114889	-4.85068
					GRMZM2G167164	7.68301	0.678941	-2.56165		GRMZM5G856142	20.536	0.701636	-3.15784
					GRMZM2G167520	9.04786	0.747389	-2.71801		GRMZM5G856738	17.9771	2.91796	-2.12321
					GRMZM2G168108	1.0478	0	-2.19582		GRMZM5G857303	6.56101	0.10609	-3.12475
					GRMZM2G168474	8.74641	0.853973	-2.50424		GRMZM5G857379	1.93086	0.0656952	-2.57756
					GRMZM2G168747	4.09631	0	-4.00148		GRMZM5G857620	17.033	0.789145	-2.96387
					GRMZM2G168976	18.7241	2.10802	-2.46266		GRMZM5G858599	9.07858	0	-2.08458
					GRMZM2G169240	43.5155	2.77797	-3.43018		GRMZM5G860607	29.7745	2.86036	-2.08455
					GRMZM2G169261	51.2369	4.03148	-3.17225		GRMZM5G863023	4.80174	0	-2.42849
					GRMZM2G169966	1.10465	0	-2.05605		GRMZM5G864363	4.83382	0	-2.17151
					GRMZM2G170016	29.7688	0	-6.43566		GRMZM5G865081	10.5467	0	-2.80009
					GRMZM2G170017	27.8435	0.323134	-4.75463		GRMZM5G865811	7.18482	0.43192	-2.42734
					GRMZM2G170253	54.6631	4.18295	-3.20126		GRMZM5G866334	133.241	19.415	-2.52487
					GRMZM2G170276	42.6261	4.70445	-2.57028		GRMZM5G867918	9.56798	0	-2.64658
					GRMZM2G170552	2.47866	0.0358226	-3.20769		GRMZM5G870970	26.1714	0.212645	-4.13034
					GRMZM2G170646	14.868	0.041305	-5.61036		GRMZM5G873681	28.922	0.518535	-4.65559
					GRMZM2G171036	1.0112	0.0317235	-2.05605		GRMZM5G876389	18.3425	0	-5.20718
					GRMZM2G171210	1.3164	0.0338646	-2.35344		GRMZM5G878615	7.30088	0	-5.0166
					GRMZM2G171236	29.2209	5.21525	-2.04627		GRMZM5G879665	24.2859	2.55494	-2.44465
					GRMZM2G172826	1044.54	80.7512	-3.48206		GRMZM5G880361	11.7417	0.0701129	-5.11869
					GRMZM2G173063	3.13713	0.110553	-2.4397		GRMZM5G883250	8.51329	0.664502	-2.66099
					GRMZM2G173967	2.79767	0.186591	-2.27038		GRMZM5G883813	12.8549	0	-4.89824
					GRMZM2G174128	12.1891	0.887035	-3.10044		GRMZM5G885061	2.68234	0	-2.6667
					GRMZM2G174315	1.80924	0.0574606	-2.5945		GRMZM5G886969	6.63095	0	-4.62771
					GRMZM2G174558	16.9977	1.29831	-2.89213		GRMZM5G888196	15.1637	1.68695	-2.42223
					GRMZM2G174730	7.17091	0.607761	-2.60023		GRMZM5G888894	10.5341	0	-2.49744
					GRMZM2G174975	8.81054	0.964482	-2.35045		GRMZM5G889620	7.80744	0.229054	-3.07096
					GRMZM2G175076	18.4085	1.78805	-2.62564		GRMZM5G889776	16.2466	0	-2.22669
					GRMZM2G175140	18.9085	2.94596	-2.15837		GRMZM5G890438	32.8293	0	-5.11869
					GRMZM2G175232	2.32249	0	-2.26095		GRMZM5G892308	103.859	0.292949	-5.66519
					GRMZM2G176721	28.2305	3.7645	-2.40581		GRMZM5G892467	20.897	0	-6.05107
					GRMZM2G176723	3.5638	0	-2.22874		GRMZM5G892973	9.19612	0	-4.08622
					GRMZM2G177151	15.1446	1.75495	-2.20214		GRMZM5G894029	8.02802	1.17062	-2.08266
					GRMZM2G177182	26.066	0.0736065	-6.1261		GRMZM5G895899	28.1124	0	-5.00084
					GRMZM2G177561	3.95192	0	-2.59996		GRMZM5G896883	3.66457	0	-3.01921
					GRMZM2G177991	8.76787	0.524548	-2.34836		GRMZM6G617209	78.4478	13.8523	-2.18489
					GRMZM2G178693	426.417	13.8128	-4.58554		GRMZM6G654251	9.05704	0	-3.6441
					GRMZM2G179063	9.43772	0.95947	-2.44483		GRMZM6G991599	29.3571	4.13004	-2.04926
					GRMZM2G179092	9.60569	0.436588	-3.10743		zma-MIR159f	38.1098	2.70603	-2.18002
					GRMZM2G179294	8.08826	0.205335	-3.20143
					GRMZM2G180082	18.3371	1.17364	-3.21698
					GRMZM2G180596	14.4944	1.37801	-2.43105
					GRMZM2G180668	39.1911	2.25716	-3.36108
					GRMZM2G180903	7.31131	0.442553	-2.88669
					GRMZM2G300135	5.22409	0.516888	-2.22644
					GRMZM2G304091	44.2464	8.2005	-2.01115
					GRMZM2G304132	8.48842	0.256299	-3.25755
					GRMZM2G304442	3.66345	0	-2.57457
					GRMZM2G305244	3.17426	0	-2.38299
					GRMZM2G306679	15.6687	0.299689	-3.79596
					GRMZM2G308860	22.0249	3.77179	-2.09825
					GRMZM2G308910	5.12314	0	-3.05063
					GRMZM2G309380	3.68643	0	-4.30957
					GRMZM2G310947	21.4488	3.80845	-2.03377
					GRMZM2G312736	21.279	0.733791	-3.51266
					GRMZM2G313104	9.37509	0.428486	-2.83181
					GRMZM2G313750	5.53749	0.0734295	-4.15236
					GRMZM2G315767	25.8802	2.20455	-2.92634
					GRMZM2G316721	10.2827	0	-4.02044
					GRMZM2G317426	11.9889	1.12561	-2.03085
					GRMZM2G318213	50.547	2.2266	-3.69492
					GRMZM2G319138	9.71677	0.610418	-3.31468
					GRMZM2G319573	3.41963	0.234937	-2.93116
					GRMZM2G320152	20.0485	1.68383	-2.96478
					GRMZM2G320298	61.0056	0.382776	-5.72741
					GRMZM2G321839	6.43811	0.462396	-2.54531
					GRMZM2G322817	33.8518	3.41508	-2.64803
					GRMZM2G323422	3.66362	0.0942475	-2.35344
					GRMZM2G324544	26.8807	2.93963	-2.30542
					GRMZM2G325168	7.70517	0	-2.93556
					GRMZM2G325462	14.599	0.454311	-3.3152
					GRMZM2G325477	58.1974	9.81622	-2.1308
					GRMZM2G325683	4.9239	0.113097	-2.52238
					GRMZM2G326235	168.443	22.3655	-2.57297
					GRMZM2G326465	8.28249	0.0977381	-3.50544
					GRMZM2G327357	1.01563	0.0272158	-2.29244
					GRMZM2G328094	48.1885	8.40908	-2.11338
					GRMZM2G328171	43.0842	0	-6.53128
					GRMZM2G328213	3.97653	0	-3.75217
					GRMZM2G328258	2.70403	0.198748	-2.04011
					GRMZM2G328742	2.05723	0	-2.81052
					GRMZM2G328785	6.17653	0.451115	-2.84149
					GRMZM2G329334	5.37153	0	-2.29244
					GRMZM2G330751	6.38101	0.190875	-3.45566
					GRMZM2G332522	3.46761	0	-3.03208
					GRMZM2G332548	2.09674	0.154112	-2.04011
					GRMZM2G334181	32.3731	3.4546	-2.62357
					GRMZM2G335218	1.75037	0	-2.38299
					GRMZM2G335618	135.413	6.71683	-3.85374
					GRMZM2G337581	2.12713	0	-2.29244
					GRMZM2G338131	17.1834	1.97758	-2.38547
					GRMZM2G338696	5.77516	0	-4.81205
					GRMZM2G338884	4.36065	0	-2.72071
					GRMZM2G340444	17.3759	2.63271	-2.06813
					GRMZM2G341309	5.56516	0.397681	-2.08243
					GRMZM2G342327	15.239	0.531725	-3.99143
					GRMZM2G342738	72.1232	13.2145	-2.01091
					GRMZM2G344993	6.93143	0.85087	-2.16702
					GRMZM2G345687	6.31889	0.0853306	-4.30386
					GRMZM2G345700	120.519	5.52035	-3.9398
					GRMZM2G345717	4.6438	0	-4.64498
					GRMZM2G346133	34.2702	0.328346	-4.80298
					GRMZM2G346839	22.4201	0.742902	-3.68309
					GRMZM2G347174	19.1139	0.0626383	-5.91072
					GRMZM2G347708	102.784	6.37338	-3.59385
					GRMZM2G348452	41.0754	3.61438	-3.06685
					GRMZM2G350165	5.43645	0.496523	-2.27777
					GRMZM2G350773	32.8214	1.6175	-3.45571
					GRMZM2G354909	6.51335	0.313192	-2.82619
					GRMZM2G356839	39.453	6.37435	-2.22143
					GRMZM2G360339	376.667	59.4798	-2.38965
					GRMZM2G363813	4.69744	0.588852	-2.13605
					GRMZM2G364272	6.63493	0.297707	-2.35751
					GRMZM2G364566	4.13256	0.263893	-2.3353
					GRMZM2G365160	23.5556	3.76613	-2.16547
					GRMZM2G368765	5.78814	0.369177	-2.25272
					GRMZM2G369839	38.3681	6.0147	-2.13064
					GRMZM2G373124	102.322	12.9547	-2.66465
					GRMZM2G373522	31.5568	2.37342	-3.10303
					GRMZM2G373527	14.0806	0	-3.24038
					GRMZM2G373928	22.6233	2.28232	-2.56113
					GRMZM2G374085	13.6389	0.746519	-3.26359
					GRMZM2G374971	52.7901	1.45851	-4.39652
					GRMZM2G375448	3.15351	0	-2.97495
					GRMZM2G376416	69.0512	11.693	-2.24535
					GRMZM2G380088	24.9637	4.21881	-2.04772
					GRMZM2G380738	9.50655	0.235152	-3.23965
					GRMZM2G381025	15.7377	0.464865	-3.85092
					GRMZM2G381638	5.1958	0	-3.69433
					GRMZM2G381766	1.17692	0	-2.19582
					GRMZM2G382273	2.30626	0.018775	-4.04841
					GRMZM2G382569	108.332	18.1578	-2.27302
					GRMZM2G384884	49.6384	7.40312	-2.37154
					GRMZM2G386584	6.70226	0	-3.60925
					GRMZM2G386608	20.5799	2.77749	-2.2484
					GRMZM2G387360	17.2337	0.844457	-2.7983
					GRMZM2G387381	5.28027	0	-4.50392
					GRMZM2G387394	3.32025	0	-3.34933
					GRMZM2G388585	1.91655	0.143603	-2.01119
					GRMZM2G390334	1.8388	0.0328497	-2.89506
					GRMZM2G391269	2.82184	0.0789049	-2.78341
					GRMZM2G391511	3.57264	0	-3.36423
					GRMZM2G391596	38.6768	0.954256	-4.34687
					GRMZM2G391684	1.36228	0.0844457	-2.0566
					GRMZM2G393453	2.09275	0	-2.32325
					GRMZM2G394203	32.4077	0.761365	-4.27082
					GRMZM2G395508	15.0688	0.038999	-5.71298
					GRMZM2G396357	2.94962	0.0505865	-3.50362
					GRMZM2G396477	26.6302	0	-6.80989
					GRMZM2G397055	20.1432	0.943723	-3.56281
					GRMZM2G398781	8.37416	0.0727795	-4.49603
					GRMZM2G399844	16.5287	0.0704759	-5.79972
					GRMZM2G399921	9.33519	0	-3.65848
					GRMZM2G401848	38.9506	3.6539	-2.7948
					GRMZM2G404608	13.8059	1.09617	-2.28157
					GRMZM2G405581	10.0325	1.06877	-2.42913
					GRMZM2G405844	2.17813	0	-2.16212
					GRMZM2G406014	5.6486	0.581246	-2.09995
					GRMZM2G408005	5.99677	0	-3.62172
					GRMZM2G410644	2.41965	0.0414974	-2.95537
					GRMZM2G413835	4.78768	0.604311	-2.09364
					GRMZM2G414503	17.6167	0.341849	-4.08824
					GRMZM2G414727	51.0872	4.64819	-2.91218
					GRMZM2G415529	6.74936	0.790328	-2.52041
					GRMZM2G418160	2.98759	0.0866802	-3.00462
					GRMZM2G418689	2.79689	0.17488	-2.36669
					GRMZM2G419739	5.14372	0.0339291	-4.35508
					GRMZM2G419777	20.3133	0.257845	-4.21607
					GRMZM2G420733	20.0913	2.73786	-2.1889
					GRMZM2G420883	30.9715	2.63243	-2.79294
					GRMZM2G421669	2.17841	0	-3.71774
					GRMZM2G421680	2.24859	0	-3.71774
					GRMZM2G425559	2.82876	0.0799676	-2.76723
					GRMZM2G426147	13.8485	0.75894	-3.23929
					GRMZM2G426158	2.19012	0	-2.05605
					GRMZM2G427468	79.3387	8.64833	-2.77424
					GRMZM2G427805	2.86821	0	-3.58399
					GRMZM2G429714	7.32002	1.00808	-2.22364
					GRMZM2G429972	5.43001	0	-4.87068
					GRMZM2G430807	49.7322	0	-6.85941
					GRMZM2G430871	9.93613	0.383414	-2.99862
					GRMZM2G431039	53.5286	3.78827	-3.36431
					GRMZM2G432266	19.1564	0.102667	-4.65714
					GRMZM2G433684	6.85731	0.0264874	-5.13266
					GRMZM2G434170	1.90544	0	-2.52238
					GRMZM2G434252	10.6421	0.0591295	-5.14584
					GRMZM2G436295	166.383	5.26188	-4.4097
					GRMZM2G436448	8.1982	0	-5.11514
					GRMZM2G437100	12.5529	1.33318	-2.29072
					GRMZM2G437481	10.7135	0	-4.20574
					GRMZM2G438178	1.32471	0	-2.97495
					GRMZM2G440003	7.73688	0.55287	-2.23771
					GRMZM2G440009	24.112	3.64437	-2.08205
					GRMZM2G441347	3.89653	0.406375	-2.23731
					GRMZM2G441656	129.938	13.9788	-2.82997
					GRMZM2G442658	25.0732	2.30713	-2.94281
					GRMZM2G444378	1.35272	0	-2.0189
					GRMZM2G444560	111.735	8.24628	-3.37493
					GRMZM2G444801	18.916	2.61272	-2.35445
					GRMZM2G447151	17.8402	1.6063	-2.41652
					GRMZM2G447785	36.7857	0	-6.49616
					GRMZM2G448456	9.14372	1.16245	-2.00123
					GRMZM2G449123	10.0868	0.888847	-2.92526
					GRMZM2G450273	124.005	8.69149	-3.33276
					GRMZM2G450939	16.931	0	-5.60094
					GRMZM2G451769	17.5338	1.92119	-2.33458
					GRMZM2G451965	7.51337	0.996969	-2.32739
					GRMZM2G452960	2.60776	0	-2.67361
					GRMZM2G453320	36.6005	2.72507	-3.2854
					GRMZM2G455075	98.7457	1.20893	-5.62479
					GRMZM2G455321	13.5608	0.643641	-3.04366
					GRMZM2G455817	41.047	6.51166	-2.2916
					GRMZM2G455909	46.8334	3.31725	-3.36179
					GRMZM2G457697	4.92236	0.490464	-2.05754
					GRMZM2G458659	39.9673	0.0960905	-6.35879
					GRMZM2G459568	2.17888	0	-2.41197
					GRMZM2G462711	8.40459	0	-4.01099
					GRMZM2G463267	3.00565	0.0361314	-3.4783
					GRMZM2G463318	65.271	10.3753	-2.1527
					GRMZM2G463574	3.54927	0.28533	-2.58393
					GRMZM2G464885	1.45855	0	-2.26095
					GRMZM2G468855	40.5475	7.20618	-2.06651
					GRMZM2G469371	5.36289	0	-3.03208
					GRMZM2G469477	19.3559	1.12148	-3.10263
					GRMZM2G472453	17.4884	0.86104	-2.79124
					GRMZM2G474153	27.1568	3.68373	-2.40988
					GRMZM2G474326	21.5501	2.85252	-2.26127
					GRMZM2G474462	40.3424	6.33343	-2.1515
					GRMZM2G475059	62.6018	3.14764	-3.71512
					GRMZM2G475536	6.61921	0.196176	-3.2849
					GRMZM2G477503	44.6426	2.94832	-3.40476
					GRMZM2G479529	9.59526	1.05038	-2.00741
					GRMZM2G480850	549.179	114.855	-2.01001
					GRMZM2G481291	70.1597	5.52512	-3.03108
					GRMZM2G493549	5.06315	0.128961	-2.9215
					GRMZM2G495613	2.44459	0	-3.33425
					GRMZM2G502467	8.28424	0.071038	-3.97258
					GRMZM2G502560	13.9124	0	-4.83898
					GRMZM2G519152	3.52446	0.0855355	-2.44037
					GRMZM2G520903	5.27561	0	-2.09229
					GRMZM2G523621	6.67568	0	-3.28807
					GRMZM2G532387	7.50821	0.482876	-2.45461
					GRMZM2G533147	33.2364	5.31064	-2.04771
					GRMZM2G543920	4.7937	0	-2.69735
					GRMZM2G545336	11.8848	0.0878558	-5.00221
					GRMZM2G551565	15.5393	1.86413	-2.11062
					GRMZM2G552469	2.32748	0	-2.0189
					GRMZM2G556667	13.6664	1.657	-2.18528
					GRMZM2G567165	8.03642	0	-3.54526
					GRMZM2G568484	13.7503	0.336885	-2.97887
					GRMZM2G574887	4.01896	0.24913	-2.0566
					GRMZM2G576752	83.3171	4.76065	-3.73095
					GRMZM2G590027	8.68294	0.103412	-3.49194
					GRMZM2G700968	13.7757	0	-3.89253
					GRMZM2G701180	5.50092	0.346359	-2.35631
					GRMZM2G702599	181.067	5.90648	-4.58741
					GRMZM2G702996	9.50459	0	-2.72071
					GRMZM2G704039	4.21306	0	-2.46823
					GRMZM5G802793	4.55773	0	-2.74367
					GRMZM5G803276	52.0197	0	-4.27841
					GRMZM5G804941	34.7901	0	-4.43497
					GRMZM5G805389	164.55	12.4657	-3.22733
					GRMZM5G805732	15.733	2.24037	-2.2204
					GRMZM5G806182	1307.39	236.925	-2.26753
					GRMZM5G806441	5.20162	0	-2.99424
					GRMZM5G807213	6.71441	0	-2.0189
					GRMZM5G807267	39.0187	4.24343	-2.7261
					GRMZM5G807333	3.5856	0	-2.32325
					GRMZM5G809743	19.2107	0.479805	-2.95047
					GRMZM5G811373	7.82501	0.59055	-2.88196
					GRMZM5G813143	16.8123	0.159398	-4.64076
					GRMZM5G813709	12.2884	0.617427	-2.50468
					GRMZM5G814441	3.83451	0.0758798	-2.74367
					GRMZM5G816042	47.5977	0	-4.60787
					GRMZM5G817046	15.0191	0.568191	-2.92529
					GRMZM5G819052	7.35843	0	-4.07586
					GRMZM5G822137	52.14	4.97637	-2.96371
					GRMZM5G822237	76.927	2.90821	-4.06507
					GRMZM5G822829	5.16404	0	-4.50392
					GRMZM5G823318	13.0795	0	-5.83311
					GRMZM5G826666	2.63919	0	-3.24038
					GRMZM5G826765	1.6786	0	-2.09229
					GRMZM5G827207	3.1958	0	-2.09229
					GRMZM5G827257	12.749	0.143218	-4.12223
					GRMZM5G827611	17.9469	0	-3.43656
					GRMZM5G828488	11.1308	0.222834	-3.72923
					GRMZM5G831408	7.98576	1.07728	-2.21624
					GRMZM5G831843	7.09853	0.326092	-2.04268
					GRMZM5G832780	2.87228	0.0811978	-2.76723
					GRMZM5G832939	114.362	8.76608	-3.29316
					GRMZM5G834171	39.134	0	-3.89253
					GRMZM5G834303	51.4184	2.83145	-3.62508
					GRMZM5G836353	29.7432	3.56463	-2.54182
					GRMZM5G837822	29.3996	0.365016	-4.55592
					GRMZM5G838592	7.78262	0	-3.63408
					GRMZM5G839530	2.16947	0	-2.19582
					GRMZM5G841920	7.91342	0	-2.89506
					GRMZM5G842508	5.28596	0	-3.9331
					GRMZM5G842855	9.30738	0	-2.67361
					GRMZM5G843237	8.35716	0.190257	-3.0872
					GRMZM5G843352	166.383	5.26188	-4.4097
					GRMZM5G843555	5.92808	0.111723	-3.81755
					GRMZM5G847707	39.7164	0	-3.57118
					GRMZM5G848503	9.71541	0	-4.24656
					GRMZM5G850092	8.74641	0.208337	-3.47464
					GRMZM5G852396	54.2916	8.50759	-2.1152
					GRMZM5G852505	16.7413	0	-2.81052
					GRMZM5G853742	4.94284	0	-3.17422
					GRMZM5G854284	15.4237	0	-4.62653
					GRMZM5G856738	15.0025	2.07816	-2.2679
					GRMZM5G858609	4.43862	0.0456738	-3.70608
					GRMZM5G860214	4.39247	0.104627	-2.46823
					GRMZM5G863023	4.40876	0	-2.67361
					GRMZM5G864363	4.42471	0	-2.41197
					GRMZM5G865081	11.176	0	-3.25645
					GRMZM5G866334	115.866	16.0295	-2.53304
					GRMZM5G867918	14.5516	0.471862	-2.84024
					GRMZM5G868917	3.61967	0.0831401	-2.52238
					GRMZM5G869984	6.90311	0.543625	-2.65209
					GRMZM5G870970	14.8203	0	-3.67053
					GRMZM5G871093	18.2566	2.54229	-2.13652
					GRMZM5G873459	8.41167	0.263893	-2.05605
					GRMZM5G873681	55.7171	0.20783	-6.3988
					GRMZM5G874578	19.1748	0	-3.81865
					GRMZM5G876389	19.546	0	-5.6686
					GRMZM5G877929	13.6405	0	-3.08704
					GRMZM5G878558	24.4352	4.29024	-2.1009
					GRMZM5G878615	5.43078	0	-4.95685
					GRMZM5G879665	13.4141	1.51978	-2.17198
					GRMZM5G881568	4.43151	0.401929	-2.19814
					GRMZM5G881887	6.91866	0.287071	-2.78871
					GRMZM5G883813	2.74332	0.0452388	-3.01329
					GRMZM5G885061	2.87453	0.0434988	-3.13998
					GRMZM5G886335	2.27257	0.073078	-2.0189
					GRMZM5G886969	4.72182	0.028118	-4.50392
					GRMZM5G889776	29.2127	0	-3.46451
					GRMZM5G890438	34.4862	0	-5.55942
					GRMZM5G892467	17.4331	0	-6.15815
					GRMZM5G892973	6.55575	0.0565934	-3.9628
					GRMZM5G893912	256.364	51.8869	-2.06321
					GRMZM5G895899	43.5699	0	-6.00477
					GRMZM5G896114	2.34837	0	-2.38299
					GRMZM5G896728	6.01723	0.303519	-2.36545
					GRMZM5G896883	5.01928	0.0467834	-3.85077
					GRMZM5G897988	4.83187	0.443932	-2.26894
					GRMZM6G107785	68.7933	8.28053	-2.53548
					GRMZM6G208469	2.68133	0.078384	-2.16212
					GRMZM6G617209	106.457	6.02621	-3.68688
					GRMZM6G911845	4.19016	0	-2.35344
					zma-MIR159a	21.6171	0.579277	-2.84642
