# Supplementary material for: Association of the molecular regulation of ear leaf senescence/stress response and photosynthesis/metabolism with heterosis at the reproductive stage in maize
Source: Sci Rep. 2016 Jul 20;6:29843. doi: 10.1038/srep29843 (PMC4951735; doi:10.1038/srep29843)
Supplement: Supplementary Dataset 2 [file srep29843-s3.xls]

## Sheet: Sheet1
Table S1 Expression values of detected transcripts and fold change ratios between samples pairwise.
	Log2(RPKM)									Fold change ratios identified using GFOLD
Transcripts	B73_S0	Mo17_S0	BM_S0	B73_S1	Mo17_S1	BM_S1	B73_S2	Mo17_S2	BM_S2	B73_S1/B73_S0	BM_S0/B73_S0	BM_S0/Mo17_S0	B73_S1/B73_S0	Mo17_S1/Mo17_S0	BM_S1/BM_S0	B73_S2/B73_S0	Mo17_S2/Mo17S0	BM_S2/BM_S0
AC148152.3_FG001	0	0	0	0	0.0891196	0	0	0.485134	0.107434	0	0	0	0	0	0	0	0.126749	0
AC148152.3_FG005	0.106025	0	0	0	0	0	0	0	0	0	0	0	0	0	0	0	0	0
AC148152.3_FG006	0	0	0.463749	0	0	0.275728	0	0	0.164076	0	0	0	0	0	0	0	0	0
AC148152.3_FG008	55.6108	31.1652	62.2132	42.9076	34.6197	60.4389	36.2029	47.0259	59.2572	-0.593198	0.335578	1.02808	-0.0764488	0.24887	0.00551502	-0.32781	0.599061	-0.026848
AC148167.6_FG001	30.1363	21.743	24.1256	18.4961	28.0796	27.7048	21.2411	25.1088	23.9	-0.168692	0	0.114011	-0.335745	0.417058	0.171388	-0.153129	0.144917	0
AC149475.2_FG002	1.43133	1.69616	1.92067	3.03849	1.50319	2.13165	2.50523	3.27312	2.71815	0.334187	0	0	0	0	0.303144	0	0	0
AC149475.2_FG003	19.6566	14.7349	10.7638	22.8579	11.8231	9.8848	14.4916	10.8119	15.761	-0.00302193	-0.280468	0	0.150594	0	0	0	0	0.151249
AC149475.2_FG005	7.86998	6.48867	5.27362	3.43105	6.79918	6.76067	8.60265	5.89989	6.12854	0	-0.066778	0	-0.765311	0.0765146	0.277437	0.0946539	0	0
AC149475.2_FG007	1.89015	2.51985	2.86457	5.39233	2.52216	0.745136	2.27688	4.57657	1.39355	0	0	0	0.799038	0	-0.141132	0	0.0323615	0
AC149810.2_FG003	20.081	19.844	10.5099	6.40003	17.2089	13.2315	15.4808	16.9554	13.7333	0	-0.477188	-0.554159	-1.27033	0	0.296059	-0.0524343	0	0.122226
AC149810.2_FG004	6.86362	16.1292	15.0796	27.9534	46.6211	24.9483	11.9114	14.3654	24.9197	0.778519	0.912538	0	1.73832	1.42863	0.533222	0.440248	0	0.296849
AC149810.2_FG008	2.11313	2.38842	2.07118	3.07181	1.60651	1.80319	4.59506	1.35906	4.50143	0	0	0	0.118961	0	0	0.716975	0	0.478956
AC149818.2_FG001	1.34421	0.286726	0.909098	2.09406	0.457389	1.02955	1.10109	0.968278	1.2253	-0.192306	0	0	0.0173581	0	0.139934	0	0	0.170205
AC149818.2_FG004	0	0	0.459796	1.46878	1.07956	0.546756	0.224901	0	0	0	0	0	0	0	0	0	0	0
AC149818.2_FG005	0.163522	0.108999	0	0.0600802	0.154558	0.0782774	0	0.210339	0	0	0	0	0	0	0	0	0	0
AC149818.2_FG006	14.2538	13.2233	18.0423	16.359	14.0974	15.5458	15.2775	14.3654	18.92	0	0.315665	0.280281	0.0721376	0	0	0	0	0
AC149818.2_FG007	0.584368	0.77905	0.282294	0.386469	0.938968	0.335683	0.414237	0.225503	0.133168	0	0	0	0	0	0	0	0	0
AC149818.2_FG008	3.96037	4.85495	3.15194	2.64258	3.52813	3.53014	4.37416	3.9817	3.52703	0	0	0	0	0	0	0	0	0
AC149818.2_FG009	0.970603	0	0.607799	0.475484	0	0.2065	0.424706	0	0	0	0	0	0	0	0	0	0	0
AC149828.2_FG002	7.83054	6.07659	3.19933	6.87056	2.6512	3.24493	4.60263	4.96106	4.12822	0	-0.309031	0	0	-0.0739562	0	0	0	0
AC149828.2_FG004	0.383631	7.16012	0.926612	2.39617	3.62601	4.77472	0.755393	5.67486	1.74847	1.99381	0	-1.03271	0.430917	0	0.76222	0	0	0
AC149828.2_FG005	0	0.129842	0.15683	0.214705	0.0920557	0.0932451	0.153421	0	0.221947	0	0	0	0	0	0	0	0	0
AC149829.2_FG002	0	0.394107	2.14211	0	0.279416	0	0	0	0	0	0	0	0	0	0	0	0	0
AC149829.2_FG003	9.14408	7.32079	1.51979	2.05363	4.1708	2.39399	2.97352	3.02724	1.98323	0	-1.89015	-1.6512	-1.61681	-0.214732	0.303583	-1.13322	-0.69714	0
AC149829.2_FG004	0	0	0.689694	0.209825	0	0.546756	0	0.367296	0.325354	0	0	0	0	0	0	0	0	0
AC149829.2_FG006	16.049	10.7759	9.76183	7.36003	4.70578	5.94422	11.0259	10.9247	8.87633	-0.136602	-0.125787	0	-0.617436	-0.473156	-0.164071	-0.0773425	0	0
AC150739.3_FG001	2.09827	1.35752	1.01859	1.31512	1.69159	0.91581	1.38531	1.3892	0.773499	0	-0.101264	0	0	0	0	0	0	0
AC152495.1_FG002	70.5862	26.2268	30.8683	18.0666	15.3948	29.2984	48.4498	21.0753	30.0638	-1.22032	-0.816693	0.283002	-1.67576	-0.350707	0	-0.293945	0	0
AC152495.1_FG003	62.0596	20.4097	29.9344	16.242	14.0156	42.115	50.3579	20.0317	24.7607	-1.39612	-0.682221	0.603037	-1.64937	-0.128337	0.552218	-0.0594049	0	-0.229064
AC152495.1_FG010	50.8572	21.3929	20.2467	11.0218	13.7367	18.7628	28.2274	16.1735	16.7365	-1.02649	-0.931941	0	-1.88789	-0.208267	0	-0.579908	-0.0575681	-0.189431
AC152495.1_FG011	0.22042	0.587704	0.133099	0.0809853	0.260421	0.0527571	0.43402	0	0.251151	0	0	0	0	0	0	0	0	0
AC152495.1_FG012	3.61778	10.7994	7.28191	1.21364	5.05485	5.98608	3.15918	8.90247	4.61504	1.24882	0.880985	-0.0694706	-0.77578	-0.463979	0	0	0	-0.330433
AC152495.1_FG013	0	0	0	0	0.0520841	0	0	0	0	0	0	0	0	0	0	0	0	0
AC152495.1_FG015	0.179058	1.11399	0.624711	0.043859	0.338485	0.514288	0.282061	0.614196	0.952106	0.507129	0	0	0	0	0	0	0	0
AC152495.1_FG017	1.84832	0.093573	1.05488	0.550157	0.176911	1.27678	1.60321	0.090285	0.586486	-2.23443	0	1.6692	-0.872811	0	0	0	0	-0.0842237
AC155352.2_FG001	0	0	0	0	0	0	0	0	0	0	0	0	0	0	0	0	0	0
AC155352.2_FG010	0	0	0	0	0	0	0	0.145377	0	0	0	0	0	0	0	0	0	0
AC155376.2_FG002	0	0	0	0	0.0906502	0	0	0	0	0	0	0	0	0	0	0	0	0
AC155376.2_FG004	0.278168	0.247226	0.0746533	0.272541	0.0876397	0.0887721	0	0.178904	0.0528251	0	0	0	0	0	0	0	0	0
AC155376.2_FG005	2.03317	1.1815	4.49112	3.98407	6.4057	5.49024	2.62789	5.96818	5.64307	0	0.806103	1.24903	0.528931	1.85739	0	0	1.63889	0
AC155377.1_FG001	23.7199	31.1001	19.4916	10.5135	21.6001	21.2364	21.7668	27.7766	22.5012	0.364367	0	-0.381719	-0.859965	-0.14747	0.159802	0	0	0.0187009
AC155377.1_FG002	2.97371	4.22869	2.39421	2.69504	3.88813	3.93837	3.86457	3.88885	3.84008	0	0	-0.042162	0	0	0.304886	0	0	0.0211093
AC155390.2_FG002	1.50918	0.553289	0.425277	0.831741	0.463596	0.758562	1.12923	0.339721	0.902785	-0.0982662	-0.492338	-0.202432	0	0	0	0	0	0
AC155434.2_FG001	1.13481	0.864494	1.17471	4.76507	1.53228	1.08646	3.1283	1.04265	1.5701	0	0	0	1.28545	0	0.0401093	0.609714	0	0.312749
AC155434.2_FG003	8.69287	12.3132	12.0293	16.0692	9.24338	10.5332	10.2344	14.0936	12.0715	0.254468	0.447952	0	0.782492	0	0	0.0909507	0.0463083	0
AC155434.2_FG004	11.8257	10.4202	5.6521	4.96716	7.85294	6.3469	10.3289	5.95798	6.84444	0	-0.590017	-0.4955	-0.875929	0	0.101395	0	-0.400249	0
AC155434.2_FG005	6.48681	5.27975	5.60752	10.4365	2.71064	5.16446	9.25028	2.28362	7.3134	0	0	0	0.454124	-0.0245097	0	0.252678	-0.257795	0
AC155434.2_FG006	101.403	151.341	73.6173	48.7636	49.3353	43.9459	54.3744	37.1805	49.4919	0.561963	-0.0681535	-0.754513	-0.753785	-1.22714	-0.452698	-0.611706	-1.69553	-0.499499
AC155496.2_FG009	10.1046	9.40827	5.768	5.87333	7.25144	6.98684	7.81125	10.0061	8.74165	0	-0.258358	-0.237781	-0.342189	0	0.14093	0	0	0.246912
AC155610.2_FG007	0.0531244	0.0708227	0.171087	0.0390373	0.552334	0.406888	0	0.273337	0.786903	0	0	0	0	0.273686	0	0	0	0.0197967
AC155610.2_FG009	72.7968	30.0507	36.8919	83.0909	50.2949	55.5439	47.732	35.6493	48.4204	-0.700333	-0.314246	0	0.0662241	0.49616	0.340894	-0.0872445	0	0
AC155622.2_FG001	50.7608	44.6936	31.109	29.9702	23.5713	24.1781	40.7761	26.4748	29.4944	0	-0.243506	-0.146461	-0.401819	-0.438714	0	0	-0.349791	0
AC155622.2_FG004	18.5306	23.6693	14.2164	6.2737	9.62853	8.91697	19.3328	12.7291	15.9185	0.0954233	0	-0.207215	-0.951634	-0.626996	-0.0990234	0	-0.312148	0
AC155624.2_FG006	18.6835	21.3933	19.2569	12.0446	12.134	9.07177	13.873	15.0388	15.8901	0.0613499	0.124264	0	-0.230358	-0.311141	-0.682283	-0.0441763	-0.0866192	-0.12475
AC155624.2_FG011	87.0857	97.7159	77.1263	52.9275	109.749	132.879	70.5199	71.6453	68.6321	0.0951621	0	-0.00723504	-0.376348	0.278534	0.803446	0	-0.0982088	-0.0704001
AC159612.1_FG007	0.221879	0.591596	0.759222	0.448369	0.0524291	0	0.524273	0.499458	1.13766	0	0.0236395	0	0	-0.242914	-0.807357	0	0	0
AC165171.2_FG002	0	0	0	0	0	0	0	0	0	0	0	0	0	0	0	0	0	0
AC165178.2_FG004	0.852162	0.961279	0.527766	0.240843	0.929362	0.690338	0.206518	0.0843184	0.44814	0.263104	0	0	0	0	0	0	-0.389851	0
AC166636.1_FG007	0.314098	0.13958	1.26444	0.153872	0.19792	0.100239	0.164928	0.673376	0.119297	0	0.0909953	0.460692	0	0	-0.608368	0	0	-0.578097
AC166636.1_FG008	15.7779	8.07379	13.6014	14.8732	2.63614	3.89087	12.8664	10.2501	8.44408	-0.427948	0	0.484549	0	-0.675181	-1.13583	0	0.00553869	-0.340991
AC166636.1_FG009	0.51731	0.0766278	0.323943	0.802504	0.244476	0.192605	1.15443	0.406644	0.163731	-0.283071	0	0	0	0	0	0.421562	0.0857238	0
AC177831.3_FG004	0.25905	0	0.291994	0.685286	0	0.496026	0.163227	0	0.1771	0	0	0	0	0	0	0	0	0
AC177833.2_FG001	0	0	0	0	0	0	0	0	0	0	0	0	0	0	0	0	0	0
AC177837.3_FG002	0	0	0	0	0	0	0	0	0	0	0	0	0	0	0	0	0	0
AC177838.2_FG015	3.56218	0.256698	1.24022	1.34417	1.36496	1.3826	4.09475	0	1.86487	-1.41707	-0.242908	0.0447767	-0.290246	0.254331	0.30957	0	0	0
AC177844.2_FG003	0	0	0	0	0	0	0	0	0	0	0	0	0	0	0	0	0	0
AC177850.2_FG003	0	1.54978	0.21599	0	0.338083	0.085613	0	0.23005	0.305671	1.28501	0	-0.425768	0	0	0	0	-0.132241	0
AC177850.2_FG005	17.2939	7.88215	7.8544	18.6819	15.9267	10.472	12.9226	6.84467	12.2946	-0.437117	-0.342224	0	0	0.667054	0.00127045	0	0	0.0100329
AC177860.4_FG002	0	0	0	0	0	0	0	0	0	0	0	0	0	0	0	0	0	0
AC177890.3_FG005	0	1.21815	1.10351	0.783348	1.15153	0.145802	0.599736	0.391782	1.04113	0.026001	0	0	0	0	0	0	0	0
AC177893.3_FG003	0.120807	0.161054	0.194529	0.355089	0.456738	0.462639	0.190301	6.99275	0	0	0	0	0	0	0	0	2.82224	0
AC177893.3_FG006	0	0.866357	0	0	0	0	0	0	0	0.026001	0	-0.0722449	0	0	0	0	0	0
AC177897.2_FG002	1.85369	1.6475	0.884417	1.1099	0.648917	1.11741	1.67631	3.26753	1.64277	0	0	0	0	0	0	0	0.205941	0
AC177897.2_FG022	0	0.17238	0	0	0.44812	0	0	0.554409	0.14733	0	0	0	0	0	0	0	0	0
AC177897.2_FG029	0	0	0	0	0	0	0	0	0	0	0	0	0	0	0	0	0	0
AC177899.2_FG009	0.888538	0.521203	0.457845	0.287286	0.571084	0.340272	0.33592	0.274303	0.202484	0	0	-0.00978718	-0.0818366	0	0	0	0	0
AC177899.2_FG012	0	0.0671325	0	0	0	0	0	0	0	0	0	0	0	0	0	0	0	0
AC177900.4_FG001	0	0	0	0	0	0	0	0	0	0	0	0	0	0	0	0	0	0
AC177905.2_FG001	0	0	0	0.26253	0	0	0	0	0	0	0	0	0	0	0	0	0	0
AC177905.2_FG003	0	0.195901	0.35493	0.215961	0	0.140686	0	0.189018	0.334868	0	0	0	0	0	0	0	0	0
AC177908.3_FG002	17.2557	20.1079	14.2986	9.44057	6.99415	6.48159	13.6406	13.1637	12.1987	0.100004	0	-0.106106	-0.469779	-0.99551	-0.720817	0	-0.200425	-0.0672546
AC177908.3_FG003	0	0	0	0	0	0	0	0	0	0	0	0	0	0	0	0	0	0
AC177908.3_FG006	0	0	0	0	0	0	0	0	0	0	0	0	0	0	0	0	0	0
AC177911.4_FG005	2.53952	4.63286	3.01313	1.76789	1.89498	2.68725	2.316	4.29814	1.21835	0	0	-0.0339063	0	0	0	0	0	0
AC177920.3_FG008	0	0	0	0	0	0	0	0	0	0	0	0	0	0	0	0	0	0
AC177922.2_FG002	0	0	0	0.178402	0	0	0.382441	0.156145	0	0	0	0	0	0	0	0	0	0
AC177924.2_FG001	0	0	0	0	0	0	0	0	0	0	0	0	0	0	0	0	0	0
AC177924.2_FG003	3.81405	1.7946	2.89015	1.48377	0.212057	1.93317	4.59441	0	3.32326	0	0	0	0	0	0	0	0	0.13339
AC177926.2_FG003	0	0	0	0	0	0	0	0	0	0	0	0	0	0	0	0	0	0
AC177930.2_FG001	0.144413	0.385047	0.232541	0	0.136496	0.13826	0.341229	0	0	0	0	0	0	0	0	0	0	0
AC177930.2_FG002	0.174499	0.465266	0.702467	1.53872	0.659732	1.67064	0.687198	0.673376	0.795311	0	0	0	0.387461	0	0	0	0	0
AC177936.6_FG008	24.5187	14.8208	17.5336	23.8362	19.5761	22.4534	15.7131	25.6617	25.6813	-0.166759	0	0	0	0.179097	0.120396	-0.0803513	0.474691	0.0894722
AC177941.3_FG001	0	0	0.0244336	0	0.057368	0.0581093	0.334636	0	0	0	0	0	0	0	0	0.723579	0	0
AC177941.3_FG006	0	0	0	0	0	0	0	0	0	0	0	0	0	0	0	0	0	0
AC177946.2_FG004	5.05718	2.10686	5.08957	18.1163	5.37744	0.756517	5.22789	11.9937	10.6241	0	0	0.0781206	1.38195	0.221729	-0.834907	0	1.36741	0.311135
AC177947.2_FG003	0.123176	0	0.396687	0.633591	0	0.353783	0.873146	0	0.421047	0	0	0	0	0	0	0	0	0
AC182105.3_FG006	0	0	0	0	0	0	0	0	0	0	0	0	0	0	0	0	0	0
AC182413.4_FG002	0	0	0	0	0	0	0.0871864	0	0	0	0	0	0	0	0	0	0	0
AC182439.4_FG004	0	0	0	0	0	0	0	0	0	0	0	0	0	0	0	0	0	0
AC182482.3_FG003	9.5595	6.31143	6.52378	12.7446	1.72104	5.70924	13.0149	3.51327	9.54373	-0.109397	0	0	0.308504	-0.995784	0	0.322583	-0.134562	0.12829
AC182615.4_FG001	0	0	0	0	0	0	0	0	0	0	0	0	0	0	0	0	0	0
AC182617.3_FG001	7.59514	8.89525	5.88643	4.4336	7.98388	6.25217	4.64033	9.31313	5.90417	0	0	0	-0.10937	0	0	-0.054098	0	0
AC182627.2_FG003	0	0	0	0	0	0	0	0	0	0	0	0	0	0	0	0	0	0
AC182831.3_FG004	0	0	0	0	0	0	0	0	0	0	0	0	0	0	0	0	0	0
AC182838.3_FG006	3.03966	0	2.61046	4.76507	0	2.52213	6.38429	0	1.84717	-0.506936	0	0.563558	0	0	0.103119	0.22497	0	0
AC183315.4_FG006	42.2841	35.1163	15.6965	69.9109	13.2674	15.4298	75.0022	23.8514	21.5227	0	-0.877186	-0.689915	0.724417	-0.817399	0	0.812231	-0.089233	0.0685711
AC183319.3_FG001	1.58854	0.962619	4.65081	8.91396	15.9701	4.8391	4.89095	4.0867	2.46821	0	0.572665	0.687231	1.50711	2.64425	0	0.542553	0.384343	0
AC183372.4_FG006	0	0	0	0	0	0	0	0	0	0	0	0	0	0	0	0	0	0
AC183412.5_FG005	0.452111	1.90336	0.747169	0.227311	0.877144	0.865696	0.374835	0.948848	1.03029	1.29648	0.0819721	-0.486736	0	-0.170941	0	0	-0.100066	0
AC183413.3_FG006	0.100111	0.266925	0.241805	0.0735643	0.094623	0.287537	0.236549	0.386319	0.342205	0	0	0	0	0	0	0	0	0
AC183509.1_FG001	0.199427	0	0.160564	0.586179	0	0	0.549758	0	0	0	0	0	0	0	0	0	0	0
AC183514.3_FG006	0	0	0.0883451	0	0	0	0	0	0	0	0	0	0	0	0	0	0	0
AC183817.2_FG002	0	0	0	0	0	0	0	0	0	0	0	0	0	0	0	0	0	0
AC183888.4_FG006	0	0	0	0	0	0	0	0	0	0	0	0	0	0	0	0	0	0
AC183888.4_FG008	0	0	0	0	0	0	0	0	0	0	0	0	0	0	0	0	0	0
AC183914.3_FG004	0	0	0	0	0.143074	0	0	0	0	0	0	0	0	0	0	0	0	0
AC183915.4_FG001	0	0	0	0	0	0	0	0	0	0	0	0	0	0	0	0	0	0
AC183927.3_FG004	0	0	0	0.0721275	0	0	0.15462	0	0	0	0	0	0	0	0	0	0	0
AC183928.4_FG001	0.0826574	0	0	0	0	0	0	0	0	0	0	0	0	0	0	0	0	0
AC183932.3_FG007	0.0365762	0	0.0294484	0	0	0.0700357	0	0	0	0	0	0	0	0	0	0	0	0
AC183938.4_FG011	0.091374	0.121815	0.147135	0.268577	0.086365	0.174962	0.215905	0.117535	0.31234	0	0	0	0	0	0	0	0	0
AC183944.4_FG003	0	0	0	0	0	0	0	0	0	0	0	0	0	0	0	0	0	0
AC183950.2_FG002	0	0	0	0	0	0	0	0	0	0	0	0	0	0	0	0	0	0
AC183950.2_FG003	0	0	0	0	0	0	0	0	0	0	0	0	0	0	0	0	0	0
AC183950.2_FG004	0.0962753	0.128349	0.0775135	0.0353729	0.0454988	0.13826	0.0379144	0	0.054849	0	0	0	0	0	0	0	0	0
AC183950.2_FG005	1.18188	1.50712	0.744701	0.7552	1.16566	1.08233	1.37608	0.793179	0.761156	0.164272	0	0	0	0	0	0	0	0
AC183968.2_FG001	0.0907142	0	0	0	0	0	0.142897	0	0	0	0	0	0	0	0	0	0	0
AC184112.4_FG010	0	0	0	0	0	0	0	0	0	0	0	0	0	0	0	0	0	0
AC184116.3_FG001	0	0.293852	0	0.161971	0	0	0	0	0.251151	0	0	0	0	0	0	0	0	0
AC184127.3_FG003	0	0	0	0	0	0	0	0	0	0	0	0	0	0	0	0	0	0
AC184130.4_FG005	0	0	0	0	0	0	0	0	0	0	0	0	0	0	0	0	0	0
AC184130.4_FG012	2.27807	1.28843	1.44507	0.963814	0.913476	1.65228	1.57678	2.48631	2.35971	0	0	0	-0.104591	0	0	0	0	0
AC184133.3_FG001	0	0.845938	0	0	0	0	0	0	0	0	0	0	0	0	0	0	0	0
AC184164.2_FG004	0	0	0	0	0	0	0	0	0	0	0	0	0	0	0	0	0	0
AC184164.2_FG006	0	0	0	0	0	0	0	0	0	0	0	0	0	0	0	0	0	0
AC184169.3_FG001	3.67725	2.45116	0.789504	2.07164	1.0427	2.93381	3.18592	1.10368	0.698321	0	-0.326661	0	0	0	0.392527	0	0	0
AC184170.4_FG002	0	3.25686	1.12395	0	2.08915	1.22514	0.0916264	0.598556	1.32552	2.04577	0.621095	-0.0312866	0	0	0.277149	0	-0.290887	0.169916
AC184171.4_FG002	0	0	0	0	0	0	0	0	0	0	0	0	0	0	0	0	0	0
AC184172.3_FG001	0	0	0	0	0	0	0.0989565	0	0	0	0	0	0	0	0	0	0	0
AC184699.3_FG005	0.25236	0.240309	0.174155	0.0794748	0.136301	0.276123	0.39753	0.185492	0.0821555	0.0186848	0	-0.287321	0	0	0	0	0	0
AC184764.3_FG003	0	0	0	0	0	0	0	0	0	0	0	0	0	0	0	0	0	0
AC184764.3_FG006	0	0	0	0	0	0	0	0	0	0	0	0	0	0	0	0	0	0
AC184765.4_FG005	0	0	0	0	0.0700601	0	0.0583814	0	0.0844578	0	0	0	0	0	0	0	0	0
AC184771.4_FG003	0	0	0	0	0	0	0	0	0	0	0	0	0	0	0	0	0	0
AC184775.2_FG002	0	0	0	0	0	0	0	0	0	0	0	0	0	0	0	0	0	0
AC184788.2_FG001	0.918067	0.679955	0	0	0	0	0.160687	0	0	0	0	0	0	0	0	0	0	0
AC184789.4_FG002	0	0	0	0	0	0	0	0	0	0	0	0	0	0	0	0	0	0
AC184794.2_FG003	0	0	0	0	0	0	0	0	0	0	0	0	0	0	0	0	0	0
AC184831.3_FG003	42.334	15.6708	20.8483	69.9153	6.52129	17.941	45.8219	8.98443	31.1546	-1.02363	-0.495056	0.246213	0.724423	-0.535914	0	0.0841265	-0.167002	0.243046
AC184831.3_FG005	0	0	0	0	0	0	0	0	0	0	0	0	0	0	0	0	0	0
AC184831.3_FG008	0	0	0	0	0	0	0	0	0	0	0	0	0	0	0	0	0	0
AC184836.3_FG002	0	0	0	0	0	0	0	0	0	0	0	0	0	0	0	0	0	0
AC184857.2_FG006	0	0.275713	0.249766	0	0.0977381	0	0	0	0.117824	0	0	0	0	0	0	0	0	0
AC184871.2_FG009	0	0	0	0	0	0	0	0	0	0	0	0	0	0	0	0	0	0
AC185108.3_FG006	0	0	0	0	0	0	0	0	0	0	0	0	0	0	0	0	0	0
AC185108.3_FG010	0.702877	0.702779	0.424427	0.258247	0.166086	0.0841163	0.207601	0.226028	0.300327	0.0890742	0	0	0	0	0	0	0	0
AC185108.3_FG011	0	0	0	0	0	0	0	0	0	0	0	0	0	0	0	0	0	0
AC185122.3_FG009	0	0	0	0	0	0	0	0	0	0	0	0	0	0	0	0	0	0
AC185126.3_FG006	0	0	0	0	0	0	0	0	0	0	0	0	0	0	0	0	0	0
AC185130.2_FG004	0.355164	0.8286	0.500414	0.782953	0.503541	0.765071	0.629405	0.685273	0.303511	0	0	0	0	0	0	0	0	0
AC185130.2_FG005	0	0	0	0	0	0	0	0.192393	0	0	0	0	0	0	0	0	0	0
AC185217.3_FG004	0	0	0	0	0	0	0	0	0	0	0	0	0	0	0	0	0	0
AC185217.3_FG007	0.681763	0	0.15683	1.07353	0	0.279735	0.460263	0.501117	0.443894	0	0	0	0	0	0	0	0	0
AC185226.4_FG001	28.7214	21.5043	14.6621	12.2899	16.6763	14.5896	16.7907	20.1578	16.8708	-0.15686	-0.521999	-0.186694	-0.874055	0	0	-0.449343	0	0
AC185252.4_FG002	0	0	0	0	0	0	0	0	0	0	0	0	0	0	0	0	0	0
AC185254.4_FG002	0.507633	0.845938	0.919593	0.559535	0.119951	0.121501	2.59886	1.46918	1.59062	0	0	0	0	0	0	0.583402	0	0
AC185256.3_FG002	0	0	0	0	0	0	0	0.102285	0	0	0	0	0	0	0	0	0	0
AC185256.3_FG003	0	0	0	0	0	0	0	0	0	0	0	0	0	0	0	0	0	0
AC185261.4_FG002	0	0	0	0	0	0	0	0	0	0	0	0	0	0	0	0	0	0
AC185265.3_FG003	0	0	0	0	0	0	0	0	0	0	0	0	0	0	0	0	0	0
AC185276.2_FG004	2.16412	0	1.45199	3.09216	0	0.920852	2.27269	0	1.09593	-0.796131	0	0.460692	0	0	0	0	0	0
AC185276.2_FG006	0.603068	1.20597	0.728317	0.221576	0	0.866061	0.949983	1.16359	0.343574	0	0	0	0	0	0	0	0	0
AC185281.5_FG006	0	0	0	0	0	0	0	0	0	0	0	0	0	0	0	0	0	0
AC185300.4_FG002	6.9294	4.19906	10.031	12.6012	1.52161	2.88151	8.26935	11.5243	7.33724	-0.0357302	0.397927	0.880835	0.6468	-0.354041	-1.08427	0	1.05141	-0.0906372
AC185305.3_FG003	1.88459	1.25622	5.56354	6.00101	9.50015	3.9093	2.7213	3.63623	5.01046	0	0.0489578	0.206248	0.09619	1.12085	0	0	0	0
AC185415.3_FG005	6.44829	7.16377	7.78751	6.61869	7.01385	7.34946	7.69886	5.52964	6.70588	0	0.170538	0	0	0	0	0.0393917	0	0
AC185422.3_FG005	1.41281	1.88349	0.649993	0.889862	0.476915	0.966155	0.397416	0.129807	0.574923	0	0	0	0	0	0	0	-0.782056	0
AC185427.5_FG004	0	0	0	0	0	0	0	0	0	0	0	0	0	0	0	0	0	0
AC185443.3_FG004	0	0	0	0	0	0	0	0	0	0	0	0	0	0	0	0	0	0
AC185460.3_FG004	0	0	0.130523	0	0	0	0	0	0.0923586	0	0	0	0	0	0	0	0	0
AC185466.3_FG001	7.46372	4.14593	3.80584	4.57046	2.70425	1.66733	9.01386	7.04045	12.8982	0	0	0	0	0	0	0	0.103185	1.05185
AC185471.3_FG005	0	0	0	0.142401	0	0	0	0	0	0	0	0	0	0	0	0	0	0
AC185473.3_FG005	0	0	0	0	0.416673	0.211028	0	0	0	0	0	0	0	0	0	0	0	0
AC185475.3_FG001	1.21391	1.94198	1.46602	1.42722	3.09787	2.67303	1.72098	2.02989	1.38315	0	0	-0.228427	0	0	0	0	0	0
AC185478.4_FG005	0	0	0.0793374	0	0	0	0	0	0.224558	0	0	0	0	0	0	0	0	0
AC185478.4_FG007	0	0	0	0	0	0	0	0	0	0	0	0	0	0	0	0	0	0
AC185487.4_FG001	0.186132	0	0	0	0	0	0	0	0	0	0	0	0	0	0	0	0	0
AC185500.3_FG001	0	0.178187	0.107612	0	0.126332	0	0	0	0	0	0	0	0	0	0	0	0	0
AC185501.3_FG001	0.147811	0	0.119006	0.434462	0.139708	0.566053	0	0.570389	0	0	0	0	0	0	0	0	0	0
AC185501.3_FG006	0.179485	0.23928	0	0	0.678582	0.343675	0.141366	0.230872	0.818034	0	0	0	0	0	0	0	0	0
AC185504.4_FG002	0	0	0	0	0	0	0	0	0	0	0	0	0	0	0	0	0	0
AC185522.2_FG002	0	0	0	0	0	0	0	0	0	0	0	0	0	0	0	0	0	0
AC185530.2_FG004	0	0	0	0	0	0	0	0	0	0	0	0	0	0	0	0	0	0
AC185586.4_FG003	0	0	0	0	0	0	0	0	0	0	0	0	0	0	0	0	0	0
AC185587.3_FG003	0	0	0	0	0	0	0	0	0	0	0	0	0	0	0	0	0	0
AC185588.2_FG002	0	0.293852	0.0887326	0	0.416673	0.105514	0	0.141763	0.125575	0	0	0	0	0	0	0	0	0
AC185593.3_FG003	0.588934	0.523424	2.37082	2.01957	0.742199	1.12768	0.927717	0.252516	3.35522	0	0.0909953	0	0	0	0	0	0	0
AC185605.3_FG003	0	0	0	0	0	0	0	0	0	0	0	0	0	0	0	0	0	0
AC185610.3_FG001	0	0	0	0	0	0	0	0	0	0	0	0	0	0	0	0	0	0
AC185611.3_FG001	0	0	0	0	0	0	0	0	0	0	0	0	0	0	0	0	0	0
AC185623.4_FG010	0	0	0	0	0	0	0	0	0	0	0	0	0	0	0	0	0	0
AC185623.4_FG012	0	0	0	0	0	0	0	0	0	0	0	0	0	0	0	0	0	0
AC185628.3_FG010	0	0	0	0.0718468	0	0	0	0	0	0	0	0	0	0	0	0	0	0
AC185642.4_FG001	0.230531	0	0.185606	0	0	0	0	0.296533	0	0	0	0	0	0	0	0	0	0
AC185648.3_FG007	0.112429	0.149884	0.0452596	0	0.584461	0	0.221379	0.0723088	0	0	0	0	0	0	0	0	0	0
AC185649.2_FG003	0	0	0	0	0	0	0	0	0	0	0	0	0	0	0	0	0	0
AC185655.3_FG004	0	0	0	0	0	0	0	0	0	0	0	0	0	0	0	0	0	0
AC185655.3_FG005	0	0.132408	0	0	0	0	0	0	0	0	0	0	0	0	0	0	0	0
AC185656.3_FG002	0	0	1.12395	0	0.188495	0	0	0	0	0	0	0	0	0	0	0	0	0
AC185660.3_FG003	0	0	0	0	0	0	0	0	0	0	0	0	0	0	0	0	0	0
AC186009.3_FG001	0.0854688	0	0.137626	0.12561	0	0	0.0673174	0	0	0	0	0	0	0	0	0	0	0
AC186013.3_FG001	0	0	0	0	0	0	0	0	0	0	0	0	0	0	0	0	0	0
AC186145.3_FG002	0	0	0	0	0	0	0	0	0	0	0	0	0	0	0	0	0	0
AC186147.3_FG008	0	0	0	0	0	0	0	0.0726338	0	0	0	0	0	0	0	0	0	0
AC186156.3_FG004	0	0	0	0	0	0	0.0970162	0	0	0	0	0	0	0	0	0	0	0
AC186156.3_FG005	0.492703	2.62738	1.48758	1.35769	0.34927	0.707566	1.64928	0.158441	1.12279	0.453558	0	0	0	-0.464426	0	0	-0.995518	0
AC186164.3_FG001	0.299141	0	0.240846	1.3189	0	0.859187	2.1205	0.192393	0.511271	0	0	0	0	0	0	0.610311	0	0
AC186166.3_FG008	0.534635	1.71059	0.344358	1.02145	0	0	1.09484	0.275081	0.487339	0	0	0	0	-0.885372	0	0	0	0
AC186189.3_FG004	0	0	0	0	0	0	0	0	0	0	0	0	0	0	0	0	0	0
AC186189.3_FG005	0	0	0	0	0	0	0	0	0	0	0	0	0	0	0	0	0	0
AC186195.4_FG001	0.0420198	0.560186	0.135325	0	0.0397163	0	0.198575	0.0540502	0.0478782	0.854692	0	0	0	-0.585141	0	0	-0.232182	0
AC186231.4_FG002	0	0	0	0	0	0	0	0	0	0	0	0	0	0	0	0	0	0
AC186233.3_FG007	0.0621976	0.124378	0	0.0457046	0	0.0595476	0.171459	0.0800051	0.106304	0	0	0	0	0	0	0	0	0
AC186283.4_FG002	0	0	0	0	0	0	0	0	0	0	0	0	0	0	0	0	0	0
AC186284.3_FG007	0	0.181731	0.0365842	0.0333899	0.343586	0.130509	0.0715779	0.0584485	0.103549	0	0	0	0	0	0	0	0	0
AC186287.7_FG005	0.102354	0	0	0.0376062	0	0	0	0	0.058312	0	0	0	0	0	0	0	0	0
AC186309.3_FG002	0	0	0	0	0	0	0	0	0	0	0	0	0	0	0	0	0	0
AC186309.3_FG006	0	0	0	0	0	0	0.0853073	0	0	0	0	0	0	0	0	0	0	0
AC186310.4_FG004	0	0	0	0	0	0	0	0	0	0	0	0	0	0	0	0	0	0
AC186322.4_FG003	0	0	0	0	0.190766	0	0	0	0	0	0	0	0	0	0	0	0	0
AC186322.4_FG005	0	0	0	0	0	0	0	0	0	0	0	0	0	0	0	0	0	0
AC186329.3_FG006	0.665638	0	0.401941	0.244565	0	0.318639	0.524273	0	0.758442	0	0	0	0	0	0	0	0	0
AC186337.3_FG003	0	0	0	0	0	0	0	0	0	0	0	0	0	0	0	0	0	0
AC186375.3_FG001	0	0	0	0	0	0	0	0	0	0	0	0	0	0	0	0	0	0
AC186404.3_FG002	0	0	0	0	0	0	0	0	0	0	0	0	0	0	0	0	0	0
AC186406.4_FG006	0	0	0	0	0	0	0	0	0	0	0	0	0	0	0	0	0	0
AC186408.5_FG005	0	0	0	0	0	0	0	0	0	0	0	0	0	0	0	0	0	0
AC186412.4_FG011	0	0	0	0	0	0	0	0	0	0	0	0	0	0	0	0	0	0
AC186417.3_FG004	0	0	0	0	0	0	0	0	0	0	0	0	0	0	0	0	0	0
AC186417.3_FG006	0	0	0.185606	0	0	0	0	0	0	0	0	0	0	0	0	0	0	0
AC186424.4_FG009	0	0	0	0	0	0	0	0	0	0	0	0	0	0	0	0	0	0
AC186431.5_FG001	0	0	0	0	0	0	0	0	0	0	0	0	0	0	0	0	0	0
AC186433.4_FG001	0	0	0	0.0905129	0	0	0	0	0	0	0	0	0	0	0	0	0	0
AC186493.4_FG002	0	0	0	0	0	0	0	0	0	0	0	0	0	0	0	0	0	0
AC186500.3_FG001	0	0	0	0	0	0	0	0	0	0	0	0	0	0	0	0	0	0
AC186506.3_FG001	0	0	0	0	0	0	0	0	0	0	0	0	0	0	0	0	0	0
AC186512.3_FG007	15.2479	16.9051	17.8509	42.0171	42.2801	39.4747	22.5486	45.0307	37.584	0	0.199704	0	1.3752	1.28806	1.05184	0.436198	1.27821	0.749483
AC186519.4_FG002	0	0	0	0	0	0	0	0	0	0	0	0	0	0	0	0	0	0
AC186524.3_FG005	0	0	0	0	0	0	0	0	0	0	0	0	0	0	0	0	0	0
AC186524.3_FG006	0	0	0	0	0	0	0	0	0	0	0	0	0	0	0	0	0	0
AC186563.4_FG004	0	0	0	0	0	0	0	0	0	0	0	0	0	0	0	0	0	0
AC186577.3_FG006	0.312795	0	0	0.306467	0	0.0998226	0.164243	0	0.118802	0	0	0	0	0	0	0	0	0
AC186579.3_FG007	0	0	0	0	0	0	0	0	0	0	0	0	0	0	0	0	0	0
AC186581.3_FG003	0	0	0	0	0	0	0	0	0	0	0	0	0	0	0	0	0	0
AC186583.3_FG004	0	0	0	0	0	0	0	0	0	0	0	0	0	0	0	0	0	0
AC186585.4_FG002	0	0	0	0	0	0	0	0	0	0	0	0	0	0	0	0	0	0
AC186590.3_FG005	0	0	0	0	0	0	0.131942	0.430961	0.190875	0	0	0	0	0	0	0	0	0
AC186590.3_FG006	0	0	0.134874	0	0	0	0	0	0	0	0	0	0	0	0	0	0	0
AC186592.3_FG002	0.115265	0.384164	0.116004	0.0635251	0.24513	0.0551772	0.0907858	0.148266	0.16417	0	0	0	0	0	0	0	0	0
AC186592.3_FG003	0	0	0	0	0	0	0	0	0	0	0	0	0	0	0	0	0	0
AC186602.4_FG003	0	0	0	0	0	0	0	0	0	0	0	0	0	0	0	0	0	0
AC186603.6_FG003	13.3183	6.93564	9.59194	22.6698	4.32719	6.57465	13.8908	8.96719	10.0179	-0.458828	0	0.24513	0.698433	0	-0.0267964	0	0.0985591	0
AC186606.4_FG003	0.415565	0.775614	0.602247	0.183221	0.0785569	0.318288	0.0654619	0.320726	0.473504	0	0	-0.187785	0	-0.0188281	0	0	0	0
AC186611.4_FG005	0	0	0	0	0	0	0	0	0	0	0	0	0	0	0	0	0	0
AC186613.4_FG003	0	0	0	0	0	0	0	0	0	0	0	0	0	0	0	0	0	0
AC186619.3_FG001	0	0	0	0	0	0.074712	0	0	0	0	0	0	0	0	0	0	0	0
AC186647.3_FG001	0	0	0	0	0	0	0	0	0	0	0	0	0	0	0	0	0	0
AC186653.4_FG005	0	0	0	0	0	0	0	0	0	0	0	0	0	0	0	0	0	0
AC186656.4_FG004	0	0	0	0	0	0	0.181572	0	0	0	0	0	0	0	0	0	0	0
AC186656.4_FG012	0	0	0	0	0	0	0	0	0	0	0	0	0	0	0	0	0	0
AC186663.3_FG006	0	0	0	0	0	0	0	0	0	0	0	0	0	0	0	0	0	0
AC186667.3_FG007	0	0	0.13137	0	0	0	0	0	0	0	0	0	0	0	0	0	0	0
AC186669.3_FG002	0.30458	0.355294	0.153265	0.16786	0.287883	0.364504	0.209908	0.34281	0.260283	0.311467	0	0	0	-0.0419158	0	0	0	0
AC186684.4_FG001	0	0	0.100154	0	0	0.119095	0	0.16001	0.141739	0	0	0	0	0	0	0	0	0
AC186691.4_FG006	0	0	0	0	0	0	0	0	0	0	0	0	0	0	0	0	0	0
AC186743.4_FG003	0	0.299099	0	0	0	0	0	0	0	0	0	0	0	0	0	0	0	0
AC186781.4_FG006	0.318074	0.141347	0.170726	0.15582	0.200425	0	0.167015	0.13638	0.120807	0	0	0	0	0	0	0	0	0
AC186782.4_FG003	0	0	0	0	0	0	0	0	0	0	0	0	0	0	0	0	0	0
AC186785.4_FG002	0	0	0	0	0	0	0	0	0	0	0	0	0	0	0	0	0	0
AC186789.4_FG001	0	0	0	0	0	0	0	0	0	0	0	0	0	0	0	0	0	0
AC186800.3_FG005	0	0	0	0	0	0	0	0	0	0	0	0	0	0	0	0	0	0
AC186807.4_FG002	0	0	0	0	0	0	0	0	0	0	0	0	0	0	0	0	0	0
AC186815.3_FG003	0	0	0	0	0	0	0	0	0	0	0	0	0	0	0	0	0	0
AC186828.3_FG001	0	0	0	0	0	0	0	0	0	0	0	0	0	0	0	0	0	0
AC186845.4_FG009	0.237055	0	0.381718	0.348389	0	0	1.12026	0.304925	0	0	0	0	0	0	0	0	0	0
AC186897.4_FG016	0	0	0	0.76936	0	0	0.13744	0.224459	0	0	0	0	0	0	0	0	0	0
AC186902.4_FG006	0	0	0	0	0	0	0	0	0	0	0	0	0	0	0	0	0	0
AC186902.4_FG009	0	0	0	0	0	0	0	0	0	0	0	0	0	0	0	0	0	0
AC186904.4_FG007	0	0	0	0	0	0	0	0	0	0	0	0	0	0	0	0	0	0
AC186905.3_FG013	1.54294	0	1.06479	1.13379	2.08337	0.422057	1.56247	1.70116	0.753452	0	0	0	0	0.116017	0	0	0	0
AC187037.4_FG008	0	0	0	0	0.188495	0	0	0	0	0	0	0	0	0	0	0	0	0
AC187046.3_FG009	0	0	0	0	0	0	0	0	0	0	0	0	0	0	0	0	0	0
AC187056.3_FG002	0	0	0	0	0	0	0	0	0	0	0	0	0	0	0	0	0	0
AC187065.3_FG003	0	0	0.115606	0	0	0.13747	0	0	0.163607	0	0	0	0	0	0	0	0	0
AC187067.4_FG001	0	0	0	0	0	0	0	0	0	0	0	0	0	0	0	0	0	0
AC187072.4_FG001	0	0	0	0	0	0	0	0	0	0	0	0	0	0	0	0	0	0
AC187072.4_FG002	0	0	0	0	0	0	0	0	0	0	0	0	0	0	0	0	0	0
AC187080.3_FG006	0	0	0.0435076	0	0	0	0.0425619	0	0.0307862	0	0	0	0	0	0	0	0	0
AC187080.3_FG007	0	0.0496283	0.0299719	0	0	0.0712807	0.0879613	0	0	0	0	0	0	0	0	0	0	0
AC187082.3_FG003	0	0	0	0	0	0	0.0682459	0	0	0	0	0	0	0	0	0	0	0
AC187086.3_FG004	0	0	0	0	0	0	0	0	0	0	0	0	0	0	0	0	0	0
AC187088.3_FG002	0	0	0	0	0	0	0	0	0	0	0	0	0	0	0	0	0	0
AC187090.3_FG003	0	0	0	0	0	0	0	0	0	0	0	0	0	0	0	0	0	0
AC187090.3_FG011	2.77485	0.231206	0.97742	0.55224	1.31137	0.498118	0.364257	0.148721	0.724562	-1.48027	-0.357866	0.130436	-1.07368	0.662911	0	-1.2375	0	0
AC187092.6_FG003	0	0	0	0	0	0	0	0	0	0	0	0	0	0	0	0	0	0
AC187096.5_FG001	0	0	0	0	0	0	0	0	0	0	0	0	0	0	0	0	0	0
AC187098.4_FG011	5.04374	8.96541	5.3047	4.80815	5.41148	4.65484	6.22728	6.60469	5.59162	0.499002	0	-0.188183	0	-0.0607559	0	0.0655322	0	0
AC187099.5_FG005	0	0	0	0	0	0	0	0	0	0	0	0	0	0	0	0	0	0
AC187142.3_FG007	0	0	0	0	0	0	0	0	0	0	0	0	0	0	0	0	0	0
AC187157.4_FG001	0	0	0	0.189705	0.162674	0	0	0	0	0	0	0	0	0	0	0	0	0
AC187157.4_FG002	7.98801	7.40507	9.66831	10.4179	11.6002	5.82439	5.41657	6.87269	6.08789	0	0.207034	0.168053	0.224096	0.516664	-0.196105	0	0	-0.33632
AC187157.4_FG005	0.526544	2.02789	1.24825	2.36451	2.26721	1.06423	1.152	2.03189	0.733278	1.13306	0.629115	0	1.51599	0	0	0.390406	0	0
AC187160.3_FG003	0	0	0	0	0	0	0	0	0	0	0	0	0	0	0	0	0	0
AC187207.3_FG006	0.720512	0.180103	0.39882	0.463271	0.12769	0.215567	0.461088	0	0.102621	0	0	0	0	0	0	0	0	0
AC187209.5_FG003	0.0679131	0	0	0	0	0	0.05349	0	0	0	0	0	0	0	0	0	0	0
AC187209.5_FG010	0.676085	0.600881	0.453611	0.0828011	0.426015	0.75516	0.443751	0	0.513564	0	0	-0.00731288	0	0	0	0	0	0
AC187212.3_FG011	0	0	0	0	0	0	0	0	0	0	0	0	0	0	0	0	0	0
AC187222.4_FG001	0.0910429	0	0	0	0	0	0	0	0	0	0	0	0	0	0	0	0	0
AC187235.3_FG003	0	0	0	0	0	0	0	0	0	0	0	0	0	0	0	0	0	0
AC187243.3_FG005	1.50221	0.728242	0.659708	1.00351	0.516312	0.261492	0.537807	0.175663	0	0	0	0	0	0	0	0	0	0
AC187262.4_FG007	0	32.3027	6.8641	1.20899	0.565485	4.00954	0	9.81205	6.4761	5.09703	3.02702	-1.54547	0.244899	-3.79418	0	0	-1.01607	0
AC187263.4_FG001	8.87668	0	5.27766	14.0492	12.7787	3.92238	8.82004	0	4.35692	-2.74759	0	2.25011	0.343581	3.6377	0	0	0	0
AC187279.3_FG003	0.230531	0.307331	0.556818	1.1858	0.435786	0	0.181572	2.07573	0.788014	0	0	0	0	0	0	0	0	0
AC187279.3_FG004	0	0.21337	0	0	0.453829	0	0	0	0	0	0	0	0	0	0	0	0	0
AC187283.3_FG005	0	0	0	0	0	0	0	0	0	0	0	0	0	0	0	0	0	0
AC187393.3_FG001	0	0	0	0	0	0	0	0.271614	0	0	0	0	0	0	0	0	0	0
AC187404.3_FG003	0	0	0	0.0942073	0.0605877	0	0	0.0824542	0	0	0	0	0	0	0	0	0	0
AC187404.3_FG006	0	0	0	0	0	0	0	0	0	0	0	0	0	0	0	0	0	0
AC187460.4_FG002	0	0	0	0	0	0	0	0	0	0	0	0	0	0	0	0	0	0
AC187469.3_FG005	0	0	0	0	0	0	0	0	0	0	0	0	0	0	0	0	0	0
AC187485.3_FG001	0	0.21337	0	0	0	0	0.126059	0	0	0	0	0	0	0	0	0	0	0
AC187551.3_FG002	2.32373	0.787597	0.602492	0.492005	1.97299	1.43288	1.36492	1.01323	1.34629	-0.512108	-0.795908	-0.209319	-1.15191	0.613988	0.472579	0	0	0.117976
AC187560.5_FG003	0	0	0.183919	0.16786	0.86365	0.218702	0.719684	0.293837	0.260283	0	0	0	0	0	0	0	0	0
AC187567.4_FG004	0.50593	1.12413	0.271558	0.495695	0.796992	0.484374	0.132828	0	0.576467	0	0	0	0	0	0	0	0	0
AC187782.4_FG009	3.69527	0.492634	1.78509	3.53	0	4.59918	1.16419	1.42597	0.842094	0	0	0	0	0	0	0	0	0
AC187789.3_FG001	0	0	0	0	0	0	0	0	0	0	0	0	0	0	0	0	0	0
AC187800.4_FG003	0	0	0	0	0	0	0	0	0	0	0	0	0	0	0	0	0	0
AC187802.3_FG008	0	0	0	0	0	0	0	0	0	0	0	0	0	0	0	0	0	0
AC187809.3_FG005	0	0	0	0	0	0	0	0	0	0	0	0	0	0	0	0	0	0
AC187813.3_FG002	0	0	0	0	0	0	0	0	0	0	0	0	0	0	0	0	0	0
AC187818.3_FG004	0	0	0	0	0	0	0	0	0	0	0	0	0	0	0	0	0	0
AC187826.3_FG007	0	0	0	0	0	0	0	0	0	0	0	0	0	0	0	0	0	0
AC187843.3_FG001	0	0	0	0	0	0	0	0	0	0	0	0	0	0	0	0	0	0
AC187843.3_FG006	0	1.70696	3.47922	0	0	5.20985	0	0	7.84166	0.512465	1.90026	0	0	-0.242914	0	0	0	0.288563
AC187843.3_FG010	0	0	0	0	0	0	0	0	0	0	0	0	0	0	0	0	0	0
AC187870.3_FG002	0	0	0	0	0	0	0	0	0	0	0	0	0	0	0	0	0	0
AC187872.3_FG005	0	0	0	0	0	0	0	0	0	0	0	0	0	0	0	0	0	0
AC187879.3_FG001	0	0	0	0	0	0	0	0	0	0	0	0	0	0	0	0	0	0
AC187885.3_FG002	0	0	0	0	0	0	0	0	0	0	0	0	0	0	0	0	0	0
AC187887.3_FG008	0	0	0	0	0	0	0	0	0	0	0	0	0	0	0	0	0	0
AC187891.3_FG006	0	0	0	0	0	0	0	0	0	0	0	0	0	0	0	0	0	0
AC187895.2_FG001	0	0	0	0	0	0	0	0	0	0	0	0	0	0	0	0	0	0
AC187895.2_FG002	0	0	0	0	0	0	0	0	0	0	0	0	0	0	0	0	0	0
AC187896.3_FG006	0	0	0	0	0	0	0	0	0	0	0	0	0	0	0	0	0	0
AC187899.3_FG002	0	0	0	0	0	0	0	0	0	0	0	0	0	0	0	0	0	0
AC187901.4_FG004	0	0	0	0	0	0	0	0	0	0	0	0	0	0	0	0	0	0
AC187903.3_FG004	0	0	0	0	0	0	0	0	0	0	0	0	0	0	0	0	0	0
AC187910.5_FG002	0	0	0	0	0	0	0	0	0	0	0	0	0	0	0	0	0	0
AC188000.3_FG003	0	0.242747	0	0	0	0	0	0	0	0	0	0	0	0	0	0	0	0
AC188001.3_FG009	0	0	0	0	0	0	0	0	0	0	0	0	0	0	0	0	0	0
AC188003.3_FG012	0.205966	0	0	0	0	0	0.162224	0	0	0	0	0	0	0	0	0	0	0
AC188023.3_FG005	25.0415	15.7711	23.7072	43.338	25.5459	25.7933	24.3481	16.4387	19.5794	-0.231454	0	0.427554	0.738034	0.615327	0.0115489	0	0	-0.0455593
AC188023.3_FG011	0	0	0	0	0	0	0	0	0	0	0	0	0	0	0	0	0	0
AC188036.3_FG003	0	0	0	0	0	0	0	0	0	0	0	0	0	0	0	0	0	0
AC188128.3_FG002	0	0	0	0	0	0	0	0	0	0	0	0	0	0	0	0	0	0
AC188134.2_FG011	0.41706	0	0	0	0	0	0	0	0	0	0	0	0	0	0	0	0	0
AC188195.2_FG003	0	0	0	0	0	0	0	0	0	0	0	0	0	0	0	0	0	0
AC188195.2_FG004	0	0	0	0	0	0	0	0	0	0	0	0	0	0	0	0	0	0
AC188195.2_FG005	0	0	0	0	0	0	0	0	0	0	0	0	0	0	0	0	0	0
AC188296.3_FG004	0	0	1.07899	0.246195	0	0.160382	0.263884	0	0	0	0	0	0	0	0	0	0	0
AC188582.3_FG002	0	0	0	0	0	0	0	0	0	0	0	0	0	0	0	0	0	0
AC188583.4_FG003	0	0.183055	0	0	0.129783	0	0	0.176623	0	0	0	0	0	0	0	0	0	0
AC188612.3_FG009	0	0	0	0	0	0	0	0	0	0	0	0	0	0	0	0	0	0
AC188710.4_FG006	0.0304027	0.182391	0	0.0223408	0.0431041	0.0436611	0	0.0195536	0.0346415	0	0	-0.110501	0	0	0	0	0	0
AC188718.3_FG005	0.150767	0	0	0	0	0	0	0	0.0572624	0	0	0	0	0	0	0	0	0
AC188718.3_FG011	0	0	0	0	0	0	0	0	0	0	0	0	0	0	0	0	0	0
AC188718.3_FG015	0	0	0	0.0514335	0	0.0670118	0	0	0	0	0	0	0	0	0	0	0	0
AC188721.3_FG001	0	0	0.292145	0.0666593	0	0	0.428692	0	0.103362	0	0	0	0	0	0	0	0	0
AC188722.3_FG002	0	0	0	0	0	0	0	0	0	0	0	0	0	0	0	0	0	0
AC188723.3_FG001	0	0	0	0	0	0	0	0	0	0	0	0	0	0	0	0	0	0
AC188724.3_FG006	0	0	0	0	0	0	0	0	0	0	0	0	0	0	0	0	0	0
AC188727.3_FG003	0	0	0	0	0	0	0	0	0	0	0	0	0	0	0	0	0	0
AC188735.3_FG001	0	0	0	0	0	0	0	0	0	0	0	0	0	0	0	0	0	0
AC188744.3_FG009	0	0	0	0	0	0	0	0	0	0	0	0	0	0	0	0	0	0
AC188745.3_FG001	0	0	0	0	0	0	0	0	0	0	0	0	0	0	0	0	0	0
AC188752.3_FG008	1.48282	0.160283	0.35493	0.824577	0.0378794	1.15106	1.54669	0.257752	0.776284	-1.07846	-0.50496	0	0	0	0.530482	0	0	0
AC188753.3_FG004	0	0	0	0	0	0	0	0	0	0	0	0	0	0	0	0	0	0
AC188755.3_FG001	0	0	0	0	0	0	0	0	0	0	0	0	0	0	0	0	0	0
AC188756.2_FG004	0	0	0	0	0	0	0	0	0	0	0	0	0	0	0	0	0	0
AC188757.4_FG004	0.0941118	0.25093	0	0	0	0.0901021	0	0.121056	0	0	0	0	0	0	0	0	0	0
AC188831.3_FG005	1.47811	1.53264	0.528916	0.724104	4.9674	0.314474	1.29355	2.11255	3.36837	0.141542	0	0	0	0.309251	0	-0.024869	0	0.583513
AC188838.3_FG005	10.0696	1.97054	4.94619	12.6266	1.57172	2.29959	7.96745	1.48539	5.36835	-1.64067	-0.374691	0.854878	0.222168	0	-0.408534	0	0	0
AC188964.3_FG002	0	0	0	0	0	0	0	0	0	0	0	0	0	0	0	0	0	0
AC188978.3_FG008	0	0	0	0	0	0	0	0	0	0	0	0	0	0	0	0	0	0
AC189048.2_FG001	0	0	0	0	0	0	0	0	0	0	0	0	0	0	0	0	0	0
AC189052.3_FG003	0	0	0	0	0	0	0	0	0	0	0	0	0	0	0	0	0	0
AC189056.3_FG001	0	0	0	0	0	0	0	0	0	0	0	0	0	0	0	0	0	0
AC189060.4_FG007	0	0	0	0	0	0	0	0	0	0	0	0	0	0	0	0	0	0
AC189078.3_FG004	0	0	0	0	0.147518	0	0	0	0	0	0	0	0	0	0	0	0	0
AC189084.3_FG002	0	0	0	0	0	0	0	0	0	0	0	0	0	0	0	0	0	0
AC189280.3_FG001	0	0.157273	0	0	0.223008	0.112945	0	0.91048	0	0	0	0	0	0	0	0	0	0
AC189694.3_FG003	0.717938	0	0	0	0	0.114558	0.0942443	0.153914	0.136339	0	0	0	0	0	0	0	0	0
AC189750.4_FG004	575.213	875.976	228.54	259.328	235.663	289.759	197.76	261.207	257.903	0.653784	-0.994956	-1.70868	-0.918086	-1.57751	0.433995	-1.31682	-1.51629	0.0403023
AC189752.3_FG003	0	0	0	0	0	0	0	0	0	0	0	0	0	0	0	0	0	0
AC189753.3_FG002	0	0	0	0	0	0	0	0	0	0	0	0	0	0	0	0	0	0
AC189770.3_FG002	0	0	0	0	0	0	0	0	0	0	0	0	0	0	0	0	0	0
AC189771.3_FG001	0	0	4.88335	0	0	0	0	0	0	0	2.29562	1.77498	0	0	-1.92266	0	0	-1.89239
AC189792.3_FG005	0.124395	0	0.500768	0.182818	0.117576	0	0.0979767	0.32002	0.141739	0	0	0	0	0	0	0	0	0
AC189795.3_FG001	0	0	0	0	0	0	0	0	0	0	0	0	0	0	0	0	0	0
AC189796.3_FG004	0	0	0	0	0	0	0	0	0	0	0	0	0	0	0	0	0	0
AC189879.3_FG003	0.255105	0.374102	0.123235	0.131221	0.12056	0.26866	0.140649	0.0656285	0.145336	0	0	0	0	0	0	0	0	0.169916
AC189883.3_FG002	0	0	0	0	0	0	0	0	0	0	0	0	0	0	0	0	0	0
AC190035.1_FG005	0	0	0	0	0	0	0	0	0	0	0	0	0	0	0	0	0	0
AC190225.2_FG001	0	0	0	0	0	0	0	0	0	0	0	0	0	0	0	0	0	0
AC190480.1_FG007	0	0	0	0	0	0	0	0	0	0	0	0	0	0	0	0	0	0
AC190485.1_FG004	0	0	0	0	0	0	0	0	0	0	0	0	0	0	0	0	0	0
AC190491.1_FG002	0.638843	0	0.514348	0.46944	0	0	0.503169	0	0.970548	0	0	0	0	0	0	0	0	0
AC190496.1_FG002	0.932964	0	0.375576	0	0.088182	0.714572	0.661343	0	0.212608	0	0	0	-0.613928	0	0	0	0	0
AC190498.1_FG007	0	0	0	0	0.212057	0	0	0	0	0	0	0	0	0	0	0	0	0
AC190507.1_FG007	0.15511	0.620354	0.249766	0.113979	0.293214	0.594006	0.244337	0.199519	0	0	0	0	0	0	0	0	0	0
AC190526.3_FG004	0.853859	0	0.294627	1.07561	0	0.350348	0.960743	0	0.416959	0	0	0	0	0	0	0	0	0
AC190544.2_FG004	4.47482	0	1.38569	4.80587	0.325347	0.659103	2.71114	0.442768	1.56883	-0.27678	0	0	0	0	0	0	0	0
AC190549.3_FG004	1.24748	0	0	1.17859	0	0	0.421092	0.229234	0	0	0	0	0	0	0	0	0	0
AC190560.2_FG002	0	0	0.323697	0	0.570009	0.192458	0	1.81003	0	0	0	0	0	0	0	0	0	0
AC190565.2_FG003	0	0	0	0	0	0	0	0	0	0	0	0	0	0	0	0	0	0
AC190570.3_FG003	0	0	0	0	0	0	0	0	0	0	0	0	0	0	0	0	0	0
AC190572.4_FG001	0	0	0	0	0	0	0	0	0	0	0	0	0	0	0	0	0	0
AC190576.2_FG002	0.167519	0	0	0	0	0	0	0	0	0	0	0	0	0	0	0	0	0
AC190587.3_FG005	0.178634	0	0.0239704	0.17502	0	0	0.187595	0.0765925	0.0678464	0	0	0	0	0	0	0	0	0
AC190589.2_FG002	0	0	0	0	0	0	0	0	0	0	0	0	0	0	0	0	0	0
AC190590.3_FG001	0	0	0	0.422049	0.271433	0.13747	0	0	0.654427	0	0	0	0	0	0	0	0	0
AC190609.3_FG001	1.48906	1.48885	3.04714	1.55012	3.16672	3.38583	1.12395	1.67596	3.11055	0	0.519879	0.327842	0	0.453557	0	0	0	0
AC190609.3_FG002	175.696	70.9206	113.704	167.496	147.575	138.291	112.547	130.874	184.97	-1.03872	-0.213874	0.672261	0	1.13533	0.298064	-0.344496	0.858205	0.500624
AC190609.3_FG003	6.40139	6.75078	2.61542	4.28267	6.14078	5.3054	3.4616	3.31823	3.37478	0	-0.309031	-0.459592	0	0	0.454968	-0.0808198	-0.0706927	0
AC190609.3_FG004	3.76014	3.32581	3.90066	1.96602	2.76803	2.3538	3.98674	2.92991	1.85382	0	0	0	-0.246124	0	-0.0795986	0	0	-0.569671
AC190609.3_FG005	0	0	0	0	0	0	0	0	0	0	0	0	0	0	0	0	0	0
AC190613.3_FG001	1.77404	2.78865	1.72678	0.486424	4.62994	2.81386	3.39935	2.04354	2.23257	0.1863	0	0	-0.911258	0.545143	0.368712	0.622602	0	0
AC190614.3_FG004	0	0	0	0	0	0	0	0	0	0	0	0	0	0	0	0	0	0
AC190623.3_FG001	2010.15	917.797	4370.71	2807.31	3526.98	4420.12	2793.98	2030.58	2495.85	-0.992436	1.37438	2.38362	0.63225	2.15746	0.146609	0.611354	1.2646	-0.848108
AC190623.3_FG002	0	0	0	0	0	0	0	0	0	0	0	0	0	0	0	0	0	0
AC190628.4_FG007	12.1678	14.9011	9.88769	4.8033	18.3477	15.0358	10.074	20.9293	12.1231	0.147739	0	-0.181132	-0.886841	0.350243	0.542653	0	0.441115	0
AC190630.2_FG001	0	0	0	0	0	0	0	0	0	0	0	0	0	0	0	0	0	0
AC190632.2_FG004	3.15559	2.02553	2.54064	1.54588	1.9884	1.23084	2.11721	1.65369	2.9297	0	0	0	0	0	0	0	0	0
AC190634.1_FG005	0	0	0.12886	0	0	0	0.126059	0	0	0	0	0	0	0	0	0	0	0
AC190636.3_FG005	8.67427	25.2391	17.9031	13.2541	13.079	8.56833	5.15116	16.9137	16.7081	1.27089	0.977882	-0.0428365	0.430701	-0.376006	-0.56365	-0.129769	-0.092096	0
AC190638.3_FG001	0	0	0	0	0	0	0	0	0	0	0	0	0	0	0	0	0	0
AC190643.4_FG011	0	0	0	0	0	0	0	0	0	0	0	0	0	0	0	0	0	0
AC190652.3_FG001	0	0.395659	0.159299	0	0.0935054	0.0947136	0	0.254504	0.112721	0	0	0	0	0	0	0	0	0
AC190665.3_FG006	0	0	0	0	0	0	0	0	0	0	0	0	0	0	0	0	0	0
AC190671.4_FG003	0	0	0	0	0	0	0	0	0	0	0	0	0	0	0	0	0	0
AC190677.3_FG003	0	0	0	0	0	0	0	0	0	0	0	0	0	0	0	0	0	0
AC190685.3_FG005	0	0	0	0	0	0	0	0	0	0	0	0	0	0	0	0	0	0
AC190688.3_FG006	0	0.198611	0.239894	0	0.469375	0.047544	0	0.319388	0.226333	0	0	0	0	0	0	0	0	0
AC190693.1_FG009	0	0	0	0	0	0	0	0	0	0	0	0	0	0	0	0	0	0
AC190695.3_FG003	0	0	0	0	0	0	0	0	0	0	0	0	0	0	0	0	0	0
AC190701.3_FG001	0	0	0	0	0	0	0	0	0	0	0	0	0	0	0	0	0	0
AC190716.3_FG001	0	0	0	0	0	0	0	0	0	0	0	0	0	0	0	0	0	0
AC190734.2_FG003	0	0	0	0	0	0	0	0	0	0	0	0	0	0	0	0	0	0
AC190740.2_FG004	0	0	0	0	0	0.236629	0	0.105974	0.0938727	0	0	0	0	0	0	0	0	0
AC190743.3_FG012	1.2358	1.23562	0.497485	0.454049	0.584025	0.295786	0.243336	0.794804	0.704045	0	0	0	0	0	0	0	0	0
AC190744.2_FG010	0	0	0	0	0	0	0	0	0	0	0	0	0	0	0	0	0	0
AC190749.3_FG006	0	0	0	0	0	0	0	0	0	0	0	0	0	0	0	0	0	0
AC190750.2_FG014	2.23811	1.76311	1.67909	1.79414	1.49041	1.60706	1.60253	1.70116	1.79669	0	0	0	0	0	0	0	0	0
AC190751.4_FG008	0	0	0	0.532634	0	0	0.190301	0	0	0	0	0	0	0	0	0	0	0
AC190756.4_FG007	0	0	0	0	0	0	0	0	0	0	0	0	0	0	0	0	0	0
AC190757.3_FG001	0	0	0	0	0	0	0	0	0	0	0	0	0	0	0	0	0	0
AC190763.3_FG002	0	0	0	0.113979	0	0	0.122169	0	0	0	0	0	0	0	0	0	0	0
AC190771.2_FG003	0	0	0	0	0	0	0	0	0	0	0	0	0	0	0	0	0	0
AC190772.4_FG011	2.86267	4.02838	2.81698	0	0.751594	0.456783	1.12735	3.47769	0.18121	0	0	-0.189966	-1.56359	-0.252198	-0.353924	0	0	-1.18105
AC190788.2_FG004	1.04699	0.1994	0.240846	0.109909	0	0.143198	1.53147	0.192393	0.511271	0	0	0	-0.0476149	0	0	0	0	0
AC190788.2_FG005	7.28559	3.56795	3.71102	2.29442	2.67016	3.98582	3.86457	4.78137	3.55772	-0.0313348	0	0	-0.624126	-0.0626268	0	0	0	0
AC190789.3_FG005	0	0	0	0	0	0	0	0	0	0	0	0	0	0	0	0	0	0
AC190792.2_FG006	4.77429	0.502487	2.9335	4.61616	0.831263	0.721717	6.23426	2.10093	2.14734	-1.11993	0	0.6496	0	0	-0.137467	0	0	0
AC190799.2_FG010	0	0	0	0	0	0	0	0	0	0	0	0	0	0	0	0	0	0
AC190807.2_FG001	0	0	0	0	0	0	0	0	0	0	0	0	0	0	0	0	0	0
AC190809.2_FG002	0	0	0	0	0	0	0	0	0	0	0	0	0	0	0	0	0	0
AC190811.1_FG003	0	0	0	0	0	0	0	0	0	0	0	0	0	0	0	0	0	0
AC190812.3_FG006	0	0	0	0	0	0	0	0	0	0	0	0	0	0	0	0	0	0
AC190816.3_FG007	0.73157	0.890483	0.307307	0.257103	0.300638	0.152261	0.701464	0.245484	0.978534	0.135771	0	-0.0312866	0	0	0	0	0	0.347359
AC190832.2_FG003	0	0	0	0	0	0	0	0	0	0	0	0	0	0	0	0	0	0
AC190832.2_FG006	0	0	0	0	0	0	0	0	0	0	0	0	0	0	0	0	0	0
AC190834.3_FG005	0	0	0	0	0	0	0	0	0	0	0	0	0	0	0	0	0	0
AC190841.2_FG007	0	0	0.374649	0.341938	0.219911	0	1.09952	0.299278	0	0	0	0	0	0	0	0	0	0
AC190851.3_FG003	0	0	0	0	0	0	0	0	0	0	0	0	0	0	0	0	0	0
AC190858.3_FG004	0	0.217527	0.13137	0	0.154223	0.234324	0	0	0.0929584	0	0	0	0	0	0	0	0	0
AC190858.3_FG005	0	0	0	0	0	0.111894	0	0	0.133168	0	0	0	0	0	0	0	0	0
AC190883.2_FG005	0	0	0	0	0	0	0	0	0	0	0	0	0	0	0	0	0	0
AC190885.4_FG006	0.620441	0.41357	0.333021	0.227959	0.586429	0.099001	0.407228	0	0.353471	0	0	0	0	0	0	0	0	0
AC190909.3_FG004	7.76076	16.9704	11.4681	4.1728	72.6376	22.5622	8.38615	39.9308	22.9696	0.886588	0.521809	-0.106624	-0.312028	2.13956	0.884581	0	1.16236	0.681768
AC190913.3_FG002	0	0	0	0	0	0	0	0	0	0	0	0	0	0	0	0	0	0
AC190915.3_FG007	2.4989	2.77617	1.11774	0.714102	11.5471	2.25952	2.62426	11.2502	3.32185	0.241077	0	0	0	1.39678	0	0	1.23657	0
AC190922.3_FG007	3.67725	5.31084	3.20736	1.23848	1.01374	1.17352	2.53425	0.788343	2.09496	0	0	0	-0.0115431	-0.43366	0	0	-0.641878	0
AC190925.2_FG002	3.61213	2.93117	1.39088	1.73106	4.15631	2.25537	1.73174	1.21208	1.25261	0	0	0	0	0	0	0	0	0
AC190932.3_FG008	0	0	0.0977345	0	0	0	0	0	0	0	0	0	0	0	0	0	0	0
AC190933.3_FG004	22.1988	1.2331	3.35115	11.1014	0.291416	1.32831	11.8991	0.198295	2.45912	-2.51612	-1.75468	0	-0.380738	0	0	-0.294262	0	0
AC190934.3_FG003	0	0	0	0	0	0	0	0	0	0	0	0	0	0	0	0	0	0
AC190978.3_FG007	0	0	0	0	0	0	0	0	0	0	0	0	0	0	0	0	0	0
AC190985.3_FG006	0.782528	0.695484	0.210011	0.127783	0.739631	0.416215	0.753302	0.223682	0.396279	0	0	0	0	0	0	0	0	0
AC190990.2_FG005	0	0	0	0	0	0	0	0	0	0	0	0	0	0	0	0	0	0
AC190999.2_FG004	0.213854	0.484668	0.258269	0.141431	0.26277	0.245691	0.218968	0.220065	0.0731009	0	0	0	0	0	0.0807513	0	0	0
AC191009.3_FG004	23.9857	28.6265	20.9667	32.397	3.23869	2.62443	11.1551	10.5781	14.0553	0	0	0	0.20983	-1.96612	-1.79327	-0.402686	-0.616496	-0.0951765
AC191012.2_FG001	0.793511	0.352622	0	0.874641	0.250004	0.506468	0.729153	1.0207	0.602762	0	0	0	0	0	0	0	0	0
AC191040.2_FG002	0	0	0	0	0	0.0918216	0	0	0	0	0	0	0	0	0	0	0	0
AC191042.4_FG001	1.94869	1.41289	1.70656	0.954634	0.355448	0.490964	0.861662	2.1548	1.16862	0	0	0	-0.150694	-0.417246	-0.690664	-0.275811	0.0157212	0
AC191048.2_FG006	1.88182	1.47573	2.13896	1.38281	1.25553	0.423916	1.3078	0.569551	0.756771	0	0	0	0	0	-0.226991	0	0	0
AC191049.3_FG007	0	0	0	0.139884	0.359854	0.182252	0	0	0	0	0	0	0	0	0	0	0	0
AC191050.3_FG003	0	0.297506	0.0718687	0	0.928078	0.170922	0	0.574104	0.254273	0	0	0	0	0.0313837	0	0	0	0
AC191064.3_FG007	0	0	0	0.0455917	0	0.0594006	0	0	0	0	0	0	0	0	0	0	0	0
AC191067.3_FG005	0	0	0	0	0	0	0	0	0	0	0	0	0	0	0	0	0	0
AC191069.3_FG004	8.14957	9.8639	4.05772	7.24928	5.169	4.41449	3.54723	6.069	7.57525	0	-0.104641	-0.473534	0	-0.0541906	0	-0.392655	0	0.186987
AC191069.3_FG007	0	0	0	0	0	0	0	0	0	0	0	0	0	0	0	0	0	0
AC191070.3_FG006	0	0	0	0	0.0702673	0	0	0	0	0	0	0	0	0	0	0	0	0
AC191071.3_FG001	0	0	0	0	0	0	0.0369931	0	0	0	0	0	0	0	0	0	0	0
AC191073.2_FG001	0	0	0	0	0	0	0	0	0	0	0	0	0	0	0	0	0	0
AC191073.2_FG003	0	0	0.11971	0.109258	0	0.142351	0.117108	0.191255	0	0	0	0	0	0	0	0	0	0
AC191097.3_FG007	20.4705	101.075	45.0838	97.8944	55.6905	40.13	48.4546	66.3159	57.2624	2.11948	1.13812	-0.793145	2.17838	-0.40667	0	1.1302	-0.238892	0.0622802
AC191098.3_FG002	0	0	0	0	0	0	0	0	0	0	0	0	0	0	0	0	0	0
AC191107.4_FG001	0	0	0	0	0	0	0	0	0	0	0	0	0	0	0	0	0	0
AC191107.4_FG002	0	0	0	0	0	0	0	0	0	0	0	0	0	0	0	0	0	0
AC191113.2_FG002	22.0774	34.3125	16.3322	24.797	20.687	25.1159	25.7978	43.9462	20.5067	0.535455	0	-0.699425	0.169612	-0.277977	0.580092	0.211987	0.356113	0.0480763
AC191115.3_FG002	0	0	1.01155	0	0.508936	1.26014	0	0.307829	1.63607	0	1.51194	0.991301	0	0	0	0	0	0
AC191147.3_FG002	0	0	0	0	0	0	0	0	0	0	0	0	0	0	0	0	0	0
AC191246.3_FG004	0	0	0	0	0	0	0	0	0	0	0	0	0	0	0	0	0	0
AC191246.3_FG006	1.07278	0.495061	0.0664402	0.242557	0.428989	0.316023	0.0649961	0.212296	0	0	-1.40332	0	-0.31985	0	0	-1.55048	0	0
AC191251.3_FG005	0.748652	0.537419	0.973686	0.211589	1.90511	0.99243	0.272149	1.48153	0.524941	0	0	0	0	0.455595	0.0822026	0	0	0
AC191253.3_FG004	0	0	0	0	0	0	0	0	0	0	0	0	0	0	0	0	0	0
AC191254.3_FG001	0	0.683656	0.206439	0	0.363526	0.736446	0	1.31927	0.292155	0	0	0	0	0	0	0	0	0
AC191264.3_FG002	0	0	0	0	1.20086	0	0	0.363169	0	0	0	0	0	0	0	0	0	0
AC191264.3_FG003	0.159037	0.21202	0	0.116865	0.300638	0	0.125261	0.20457	0.36242	0	0	0	0	0	0	0	0	0
AC191279.2_FG001	0	0	0	0	0	0	0	0	0	0	0	0	0	0	0	0	0	0
AC191279.2_FG003	0	0	0	0	0	0	0	0	0	0	0	0	0	0	0	0	0	0
AC191283.3_FG004	24.7315	10.5675	5.87147	3.72788	2.62228	4.47753	17.4188	6.42362	12.8253	-0.754583	-1.39657	-0.186849	-2.09345	-1.09862	0	-0.0618803	-0.0113904	0.611876
AC191297.3_FG004	0.22042	0	0.177465	0.647882	0.208337	0.211028	0.173608	0.283527	0.502301	0	0	0	0	0	0	0	0	0
AC191305.3_FG002	0	0	0	0	0	0	0	0	0	0	0	0	0	0	0	0	0	0
AC191317.3_FG009	2.55537	0	0.342899	2.71232	0	0.135917	2.12449	0	0.485274	-0.796131	-0.456592	0	0	0	0	-0.00493797	0	0
AC191328.3_FG002	0	0	0	0	0	0	0	0	0	0	0	0	0	0	0	0	0	0
AC191330.3_FG001	0	0	0	0	0	0	0	0	0	0	0	0	0	0	0	0	0	0
AC191338.3_FG002	0	0	0	0	0	0	0	0	0	0	0	0	0	0	0	0	0	0
AC191360.3_FG004	2.01643	0	0.999064	2.27959	3.22536	1.18801	2.80988	0.997594	3.88818	-0.27678	0	0	0	1.37944	0	0	0	0.203081
AC191360.3_FG015	0	0	0	0	0	0	0	0	0	0	0	0	0	0	0	0	0	0
AC191361.4_FG006	0	0	0	0	0	0	0	0	0	0	0	0	0	0	0	0	0	0
AC191362.3_FG002	0	0	0	1.30033	0	0.338834	1.39375	0	0.403256	0	0	0	0	0	0	0	0	0
AC191380.3_FG001	0	0	0	0	0	0	0	0	0	0	0	0	0	0	0	0	0	0
AC191401.3_FG009	0.77615	0	0.546785	0.213876	0	0.464426	0.458486	0.124796	0.22109	0	0	0	0	0	0	0	0	0
AC191401.3_FG013	0	0.738951	0.446273	0	0.69854	0.353783	0	0.950648	0.842094	0	0	0	0	0	0	0	0	0
AC191410.4_FG004	0	0	0	0	0	0	0	0	0	0	0	0	0	0	0	0	0	0
AC191412.3_FG005	0	0	0	0	0.0816164	0	0	0	0	0	0	0	0	0	0	0	0	0
AC191418.3_FG003	0	0	0	0	0	0	0	0	0	0	0	0	0	0	0	0	0	0
AC191421.3_FG001	0.492703	0	0.132229	0.241368	0	1.41513	0.646775	0	0.561396	0	0	0	0	0	0	0	0	0
AC191523.3_FG001	0	0	0	0	0	0	0	0	0	0	0	0	0	0	0	0	0	0
AC191526.3_FG001	0	0.0673349	0	0	0	0.120891	0.0994538	0.129938	0.143875	0	0	0	0	0	0	0	0	0
AC191526.3_FG004	0.667111	2.96452	2.86457	0.653616	0.21018	0.425792	0.175144	0.858107	0	0	0.200149	0	0	-0.585141	-0.192453	0	0	-0.680963
AC191534.3_FG003	0.0962753	0	0	0	0	0	0	0	0	0	0	0	0	0	0	0	0	0
AC191539.4_FG001	0	0.555234	0	0	0	0	0	0.178575	0	0	0	0	0	0	0	0	0	0
AC191541.4_FG005	0	0	0	0	0	0	0	0	0	0	0	0	0	0	0	0	0	0
AC191548.3_FG005	0	0	0	0	0	0.14759	0	0	0	0	0	0	0	0	0	0	0	0
AC191551.3_FG003	0.0632943	0.0843807	0	0.558125	0	0.181793	0.249261	0	0.216357	0	0	0	0.387461	0	0	0	0	0
AC191562.3_FG008	0	0	0	0	0	0	0	0	0	0	0	0	0	0	0	0	0	0
AC191564.3_FG003	0	0	0	0	0	0	0	0	0	0	0	0	0	0	0	0	0	0
AC191568.3_FG010	0.280758	0	0	0.103154	0	0	0.331698	0	0	0	0	0	0	0	0	0	0	0
AC191575.2_FG001	0.817609	1.59866	6.53888	0.160214	4.0185	4.38353	0.386381	1.89305	6.76963	0	2.39408	1.46085	-0.101237	0.79677	0	0	0	0
AC191577.3_FG004	0	0	0	0	0	0	0	0	0	0	0	0	0	0	0	0	0	0
AC191578.3_FG003	0	0	0	0	0.193881	0	0	0	0	0	0	0	0	0	0	0	0	0
AC191589.3_FG003	0.628196	0.167496	0.303466	0.27697	0.831263	0.360859	0.0989565	0.646441	0.858935	0	0	0	0	0	0	0	0	0
AC191598.3_FG007	0.483228	0.644214	0.389058	0.118363	1.21797	1.07949	0.126867	0.414385	0.5506	0	0	0	0	0	0	0	0	0
AC191601.1_FG003	0.0908783	0	0	0.0333899	0	0.304522	0.608413	0.642934	0.0517743	0	0	0	0	0	0.186947	0.517392	0.626645	0
AC191622.3_FG003	0	0	0	0	0	0.192458	0.15833	0	0	0	0	0	0	0	0	0	0	0
AC191622.3_FG005	0	1.09474	0	0	0.155231	0	0.129355	0	0	0	0	0	0	0	0	0	0	0
AC191650.3_FG003	0	0	0	0	0	0	0	0	0	0	0	0	0	0	0	0	0	0
AC191654.3_FG004	0	0.19822	0	0	0	0	0	0	0	0	0	0	0	0	0	0	0	0
AC191676.3_FG011	0.385101	0	0.232541	0.353729	0.0909976	0.0921734	0.151657	0.247679	0.109698	0	0	0	0	0	0	0	0	0
AC191686.3_FG002	0.471147	0	0	0.230808	0	0	0.247391	0	0.178945	0	0	0	0	0	0	0	0	0
AC191691.3_FG011	0	0	0	0	0	0	0	0	0	0	0	0	0	0	0	0	0	0
AC191692.3_FG001	0	0	0	0	0	0	0	0	0	0	0	0	0	0	0	0	0	0
AC191704.3_FG007	0	0	0.280987	0.256453	0	0	0.274879	0	0	0	0	0	0	0	0	0	0	0
AC191708.3_FG001	0	0	0	0	0	0	0	0	0	0	0	0	0	0	0	0	0	0
AC191708.3_FG002	0	0	0	0	0	0	0	0	0	0	0	0	0	0	0	0	0	0
AC191731.3_FG001	0	0	0	0	0	0	0	0	0	0	0	0	0	0	0	0	0	0
AC191735.3_FG009	0	0	0	0	0	0	0	0	0	0	0	0	0	0	0	0	0	0
AC191748.3_FG001	0	0	0	0	0	0	0	0	0	0	0	0	0	0	0	0	0	0
AC191771.3_FG008	7.92493	12.3689	9.80427	7.66993	9.31745	8.14245	6.69859	10.1939	9.25007	0.0213826	0	0	0	0	0	0	0	0
AC191778.3_FG001	0	0	0	0	0	0	0	0	0	0	0	0	0	0	0	0	0	0
AC191782.3_FG001	0	0	0	0	0	0	0	0	0	0	0	0	0	0	0	0	0	0
AC191790.3_FG005	0	0	0	0	0	0	0	0	0	0	0	0	0	0	0	0	0	0
AC191804.4_FG002	0	0.388771	0.352184	0.42858	0.137816	0.209396	0.0574216	0.375111	0.249208	0	0	0	0	0	0	0	0	0
AC191927.2_FG002	0	0	0	0	0	0	0	0	0	0	0	0	0	0	0	0	0	0
AC191961.3_FG009	0.0641016	0	0	0	0.181763	0	0.050488	0	0.0730387	0	0	0	0	0	0	0	0	0
AC192175.3_FG001	0	0	0	0	0	0	0	0	0	0	0	0	0	0	0	0	0	0
AC192177.3_FG008	0	0	0	0	0	0	0	0	0	0	0	0	0	0	0	0	0	0
AC192204.3_FG005	0.600666	0	0.403009	0.809207	0.662361	0.191691	1.02505	0.257546	1.02662	0	0	0	0	0	0	0	0	0
AC192240.3_FG005	0	0	0	0	0	0	0	0	0	0	0	0	0	0	0	0	0	0
AC192244.3_FG007	14.8356	12.3613	9.40631	11.0379	3.06739	6.12528	9.12883	2.62393	8.24071	0	0	0	0	-1.09862	0	-0.133397	-1.29234	0
AC192330.1_FG004	0	0	0	0	0	0	0	0	0	0	0	0	0	0	0	0	0	0
AC192356.3_FG003	0	0	0	0	0	0	0	0	0	0	0	0	0	0	0	0	0	0
AC192362.3_FG002	10.8126	5.6847	8.70548	8.50492	6.04555	8.45649	8.75615	3.52604	7.28794	-0.0998485	0	0.0536046	0	0	0	0	0	0
AC192362.3_FG003	13.303	6.44214	9.15432	7.26889	7.68394	9.8515	11.3285	7.38581	6.34809	-0.535014	0	0.252493	-0.355556	0.0585514	0	0	0	-0.184655
AC192367.2_FG002	0.425896	0	0.1143	0.20864	0.134183	0	0.111815	0.18261	0	0	0	0	0	0	0	0	0	0
AC192368.3_FG009	0	0	0	0	0	0	0	0	0	0	0	0	0	0	0	0	0	0
AC192372.3_FG003	0.866477	2.31028	1.04643	0.79589	0.614234	0.41478	1.53553	0.557277	1.97456	0	0	0	0	0	0	0	0	0
AC192381.3_FG004	0	0	0.301956	0	0	0	0	1.20605	0	0	0	0	0	0	0	0	0	0
AC192405.3_FG001	0	0	0	0	0	0	0	0	0	0	0	0	0	0	0	0	0	0
AC192451.3_FG001	68.3279	57.2621	77.5855	73.7221	111.849	89.5925	62.25	86.2983	92.593	-0.00324597	0.334369	0.462521	0.159944	1.07912	0.239198	0	0.598798	0.0612702
AC192608.3_FG004	0	0	0	0.140951	0.1813	0	0.302157	0	0	0	0	0	0	0	0	0	0	0
AC193318.3_FG006	0	0	0	0.0726954	0	0	0	0	0	0	0	0	0	0	0	0	0	0
AC193319.3_FG004	0.154159	0.411032	0.37235	0.33984	0.145708	0	0.121419	0	0.175651	0	0	0	0	0	0	0	0	0
AC193324.3_FG002	0.564906	0.585747	0.320058	0	0.949224	0.560868	0.263664	1.13033	0.715184	0	0	0	-2.19333	0.0935892	0	0	0.234007	0.117976
AC193335.3_FG001	0	0	0	0	0	0	0	0	0	0	0	0	0	0	0	0	0	0
AC193353.3_FG002	0.16641	0	0.267961	0.0611412	0	0	0.262136	0	0.18961	0	0	0	0	0	0	0	0	0
AC193379.3_FG001	6.48709	7.21257	3.96363	3.5422	1.35716	1.91476	5.69505	3.19922	3.44743	0	-0.107162	-0.352157	-0.369276	-1.64947	-0.44955	0	-0.593499	0
AC193402.3_FG004	0.389579	0	0.548904	0.823036	0	0.606093	3.06842	0	0.665841	0	0	0.350096	0	0	0.295764	1.68014	0	0.210558
AC193423.3_FG003	0	0	0	0	0	0	0	0	0.107233	0	0	0	0	0	0	0	0	0
AC193430.3_FG008	0	0.131369	0.158675	0	0	0	0	0.126753	0	0	0	0	0	0	0	0	0	0
AC193440.3_FG009	0	0	0	0	0	0	0	0	0	0	0	0	0	0	0	0	0	0
AC193464.3_FG001	0	0	0	0	0	0	0	0	0	0	0	0	0	0	0	0	0	0
AC193466.3_FG001	0.153219	0	0.37008	0.225179	0	0.293381	0.241357	0	0.17458	0	0	0	0	0	0	0	0	0
AC193479.2_FG002	0	0	0	0.366847	0.786436	0	0	0.214053	0.18961	0	0	0	0	0	0	0	0	0
AC193499.3_FG004	0	29.6503	8.43677	0	12.5321	4.09485	0	5.77671	5.48257	5.46116	3.82764	-1.22723	0	-0.601518	-0.267326	0	-1.63031	-0.091249
AC193499.3_FG007	0	0	0.10537	0.09617	0	0	0.10308	0	0	0	0	0	0	0	0	0	0	0
AC193500.3_FG003	0	3.66397	0.10537	0	0.556649	0.313245	0.0515399	0.84172	0.223681	3.10443	0	-2.66542	0	-0.958648	0	0	-0.589194	0
AC193502.3_FG004	0	0	0	0	0	0	0	0	0	0	0	0	0	0	0	0	0	0
AC193503.3_FG004	0	0	0	0	0	0	0	0	0	0	0	0	0	0	0	0	0	0
AC193576.3_FG003	0	0	0	0	0	0	0	0	0	0	0	0	0	0	0	0	0	0
AC193591.3_FG001	0	0	0.359131	0.109258	0	0.142351	0	0.191255	0	0	0	0	0	0	0	0	0	0
AC193592.3_FG001	0	0	0	0	0	0	0	0	0	0	0	0	0	0	0	0	0	0
AC193598.3_FG002	0.154871	1.10976	0.187036	0.0569018	0.256167	0.0926704	0.396436	0.423324	0.11029	1.38914	0	-1.23262	0	-0.813307	0	0	-0.272397	0
AC193606.2_FG001	0	0	0	0	0	0	0	0	0	0	0	0	0	0	0	0	0	0
AC193606.2_FG005	0	0	0	0	0	0	0	0	0	0	0	0	0	0	0	0	0	0
AC193625.3_FG008	0	0	0	0	0	0	0	0	0	0	0	0	0	0	0	0	0	0
AC193625.3_FG010	0	0	0	0	0	0	0	0	0	0	0	0	0	0	0	0	0	0
AC193630.3_FG003	0.866477	0.192524	0.174405	0.0530593	0	0	0.454972	0.0928794	0	0	0	0	-0.914159	0	0	0	0	0
AC193630.3_FG004	0.0834812	0.667757	0	0.122689	0.0789049	0	0.591767	0	0	0.026001	0	-0.0722449	0	0	0	0	0	0
AC193632.2_FG002	19.1646	27.4682	15.6286	17.7998	8.78491	7.00849	15.9691	11.4794	14.7608	0.392712	0	-0.421202	0	-1.1151	-0.71043	0	-0.81702	0
AC193645.3_FG006	0	0	0	0	0	0	0	0	0	0	0	0	0	0	0	0	0	0
AC193646.3_FG002	0	0	0	0	0	0	0	0	0	0	0	0	0	0	0	0	0	0
AC193658.3_FG001	0.168643	0.449653	0.271558	0	0	0	0.265655	0	0	0	0	0	0	0	0	0	0	0
AC193668.3_FG009	0	0	0	0	0	0	0	0	0	0	0	0	0	0	0	0	0	0
AC193744.3_FG009	0	0	0	0	0	0	0	0	0	0	0	0	0	0	0	0	0	0
AC193745.3_FG002	0	0	0	0	0	0	0	0	0	0	0	0	0	0	0	0	0	0
AC193745.3_FG003	0	0	0.0509598	0	0	0.121195	0	0	0	0	0	0	0	0	0	0	0	0
AC193754.3_FG005	0	0	0	0	0	0	0	0	0	0	0	0	0	0	0	0	0	0
AC193754.3_FG008	1.3303	0.837478	1.13056	0.543078	1.46693	1.20286	1.65898	0.19013	1.26314	0	0	0	-0.187287	0.118718	0	0	0	0
AC193756.3_FG001	0	0	0	0	0	0	0	0	0	0	0	0	0	0	0	0	0	0
AC193767.3_FG003	0	0	0	0	0	0	0	0	0	0	0	0	0	0	0	0	0	0
AC193786.3_FG005	1.11454	0.540309	0.163154	0	0.191535	0.097005	2.2345	0	0.808138	0	0	0	-0.771597	0	0	0	0	0
AC193787.3_FG008	0.167519	1.33997	0.539494	0	1.58336	0	0.263884	1.50836	0.190875	0.026001	0	0	0	0	0	0	0	0
AC194005.3_FG004	0.123176	0.328423	0.793374	0.633591	2.56131	1.88684	1.45524	0	0.421047	0	0	0	0	0.874918	0	0.834176	0	0
AC194008.3_FG007	0	0	0	0	0	0	0	0	0	0	0	0	0	0	0	0	0	0
AC194016.3_FG001	0	0	0	0	0	0	0	0	0	0	0	0	0	0	0	0	0	0
AC194022.3_FG013	36.8542	122.83	140.044	57.4455	41.4312	41.4319	125.125	14.3654	48.3549	1.48228	1.88978	0.138477	0.468891	-0.982271	-1.30496	1.60911	-2.37371	-1.30056
AC194022.3_FG014	0	0.168337	0	0.0927871	0.0596743	0.120891	0.0994538	0	0.0719376	0	0	0	0	0	0	0	0	0
AC194031.3_FG002	0	0	0	0	0	0.0994101	0	0	0	0	0	0	0	0	0	0	0	0
AC194032.3_FG010	0	0	0	0	0	0	0	0	0	0	0	0	0	0	0	0	0	0
AC194039.4_FG009	0	0	0	0	0	0	0	0	0	0	0	0	0	0	0	0	0	0
AC194045.3_FG001	0	0.220389	0.133099	0	0	0	0	0	0.188363	0	0	0	0	0	0	0	0	0
AC194047.3_FG006	0	0	0	0	0	0	0	0	0	0	0	0	0	0	0	0	0	0
AC194056.3_FG008	3.31356	1.10437	2.89015	3.65235	1.04397	1.05746	1.73989	1.77594	6.29257	0	0	0	0	0	0	0	0	0
AC194072.3_FG005	0	0	0	0	0.248695	0	0	0.338451	0	0	0	0	0	0	0	0	0	0
AC194097.3_FG008	0	0	0	0	0	0.179532	0	0	1.06833	0	0	0	0	0	0	0	0	0
AC194097.3_FG009	0	0.485495	0	0	0.114736	0.232437	0	0	0.138315	0	0	0	0	0	0	0	0	0
AC194101.3_FG001	0	0.549166	0.331656	0	0.584025	0	0	0.52987	0	0	0	0	0	0	0	0	0	0
AC194103.3_FG006	0	0.383578	0	0	1.0878	0.0918216	0	0.123367	0	0	0	0	0	0	0	0	0	0
AC194104.3_FG007	0.073259	0	0	0	0	0	0	0	0	0	0	0	0	0	0	0	0	0
AC194104.3_FG010	0	0	0	0	0	0	0	0	0	0	0	0	0	0	0	0	0	0
AC194112.3_FG001	0.861526	3.2542	0.462424	0.844098	0.74644	1.64964	1.97913	0.184697	0.899837	0.803873	0	-1.05431	0	-0.570718	0.322776	0.17061	-1.67268	0
AC194133.3_FG004	0	0.251873	0	0	0	0.180882	0	0	0	0	0	0	0	0	0	0	0	0
AC194136.3_FG001	0	0	0	0	0	0	0	0	0	0	0	0	0	0	0	0	0	0
AC194157.3_FG001	0.369527	0	0.297515	0	0	0.353783	0.291049	0	1.68419	0	0	0	0	0	0	0	0	0
AC194158.3_FG005	0	0	0	0	0	0	0	0	0	0	0	0	0	0	0	0	0	0
AC194163.3_FG001	0	0	0	0	0	0	0	0	0	0	0	0	0	0	0	0	0	0
AC194163.3_FG002	0	0	0	0	0	0	0	0	0	0	0	0	0	0	0	0	0	0
AC194163.3_FG003	0	0	0	0	0	0	0	0	0	0	0	0	0	0	0	0	0	0
AC194172.3_FG008	0	0	0	0	0	0	0	0	0	0	0	0	0	0	0	0	0	0
AC194174.3_FG003	0.143588	0	0	0.316537	0	0	0.113093	0	0	0	0	0	0	0	0	0	0	0
AC194176.3_FG002	0	0	0	0	0	0	0.100463	0	0.145336	0	0	0	0	0	0	0	0	0
AC194180.3_FG004	0	0	0	0	0	0	0	0	0	0	0	0	0	0	0	0	0	0
AC194203.3_FG003	0	0	0	0	0	0	0.140364	0.229234	0	0	0	0	0	0	0	0	0	0
AC194206.3_FG005	0	0.0754485	0	0.041587	0	0	0.08915	0	0	0	0	0	0	0	0	0	0	0
AC194214.3_FG002	0	0	0	0	0	0	0	0.111841	0	0	0	0	0	0	0	0	0	0
AC194219.3_FG002	0	0	0	0	0	0	0	0	0	0	0	0	0	0	0	0	0	0
AC194259.3_FG001	0	0	0	0	0	0	0	0	0	0	0	0	0	0	0	0	0	0
AC194264.3_FG006	3.93953	4.96809	5.74356	1.87776	5.53504	5.60656	4.19307	7.66964	6.5512	0	0.145828	0	-0.0174927	0	0	0	0.0794418	0
AC194272.3_FG003	0.187521	0	0.452934	0.826775	0.177242	0.538595	0.295393	0	0	0	0	0	0	0	0	0	0	0
AC194273.3_FG006	0	0	0	0	0	0	0	0	0	0	0	0	0	0	0	0	0	0
AC194273.3_FG007	0	0	0	0	0	0	0	0	0	0	0	0	0	0	0	0	0	0
AC194298.3_FG005	0.398855	0	0.642255	1.46545	0	0	0.314148	0	0	0	0	0	0	0	0	0	0	0
AC194321.3_FG009	0	0	0	0	0	0	0	0	0	0	0	0	0	0	0	0	0	0
AC194325.3_FG006	0	0	0	0	0	0	0	0	0	0	0	0	0	0	0	0	0	0
AC194335.3_FG001	0	0	0	0	0	0	0	0	0	0	0	0	0	0	0	0	0	0
AC194338.3_FG008	0	0	0	0	0	0	0	0	0	0	0	0	0	0	0	0	0	0
AC194341.4_FG001	0	0	0	0	0	0	0	0	0	0	0	0	0	0	0	0	0	0
AC194341.4_FG002	36.9767	39.7632	30.4288	51.3407	28.9639	26.5999	32.0201	23.1247	43.2959	0	0	0	0.347261	0	0	0	-0.161234	0.0925289
AC194341.4_FG003	0	0	0	0	0	0	0	0.0501895	0	0	0	0	0	0	0	0	0	0
AC194341.4_FG004	1.62115	2.36385	1.01971	1.67522	0.526722	0.77604	1.75568	0.390992	1.32766	0	0	-0.16512	0	-0.618542	0	0	-0.727871	0
AC194350.3_FG001	0	0.203025	0	0	0	0	0	0	0	0	0	0	0	0	0	0	0	0
AC194355.3_FG002	0.217557	0	0	0.239801	0	0.104144	0	0	0.123945	0	0	0	0	0	0	0	0	0
AC194356.3_FG002	0	0	0.331656	0.504498	0	0	0.216298	0	0.312909	0	0	0	0	0	0	0	0	0
AC194357.3_FG003	0	0	0	0	0.162674	0	0	0	0	0	0	0	0	0	0	0	0	0
AC194362.3_FG003	0	0	0	0	0	0	0	0	0	0	0	0	0	0	0	0	0	0
AC194380.3_FG008	0	0	0	0	0	0	0	0	0	0	0	0	0	0	0	0	0	0
AC194402.2_FG003	0	0	0.0697622	0	0	0.082956	0	0	0	0	0	0	0	0	0	0	0	0
AC194402.2_FG004	0.128861	0	0	0	0	0	0	0	0	0	0	0	0	0	0	0	0	0
AC194405.3_FG009	0	0	0	0	0	0	0	0	0	0	0	0	0	0	0	0	0	0
AC194405.3_FG021	0.133837	0	0.781225	0.934296	4.99675	1.95405	0.500712	1.24812	1.63934	0	0.907058	1.48902	1.10292	4.32187	0.727634	0.064982	2.15777	0.201998
AC194410.3_FG002	0	0	0	0	0.0866802	0	0	0	0	0	0	0	0	0	0	0	0	0
AC194425.3_FG005	0	0	0	0.0780196	0	0	0	0	0	0	0	0	0	0	0	0	0	0
AC194428.3_FG006	0.0832048	0.221849	0.13398	0.0611412	0.0786436	0	0.0655341	0.107027	0	0	0	0	0	0	0	0	0	0
AC194428.3_FG007	0	0	0	0	0	0	0	0	0	0	0	0	0	0	0	0	0	0
AC194438.3_FG005	0	0	0	0.114687	0	0	0	0	0.177833	0	0	0	0	0	0	0	0	0
AC194439.3_FG002	0	0	0.0719966	0	0	0	0	0	0	0	0	0	0	0	0	0	0	0
AC194452.3_FG001	0	0	0	0	0	0	0	0	0	0	0	0	0	0	0	0	0	0
AC194457.3_FG001	0	0	0	0.221133	0.331841	0	0.0790072	0.12903	0	0	0	0	0	0	0	0	0	0
AC194467.3_FG006	0	0	0	0	0	0	0	0	0	0	0	0	0	0	0	0	0	0
AC194472.3_FG001	0	0	0	0	0	0	0	0	0	0	0	0	0	0	0	0	0	0
AC194478.3_FG005	0	0	0	0	0	0	0	0	0	0	0	0	0	0	0	0	0	0
AC194480.3_FG001	0	0	0	0	0	0	0	0	0	0	0	0	0	0	0	0	0	0
AC194480.3_FG003	0	0	0	0	0	0	0	0	0	0	0	0	0	0	0	0	0	0
AC194481.3_FG002	0	0	0	0	0	0	0	0	0	0	0	0	0	0	0	0	0	0
AC194485.3_FG002	0.451398	0	0.969151	0.552834	0	0.864332	1.18511	0	0.342888	0	0	0	0	0	0	0	0	0
AC194591.2_FG004	0	0	0	0	0	0	0	0	0	0	0	0	0	0	0	0	0	0
AC194591.2_FG005	0	0.20937	0	0	0	0.902147	0.742174	0.606038	0	0	0	0	0	0	0	0	0	0
AC194592.2_FG001	0	0	0	0	0	0	0	0	0	0	0	0	0	0	0	0	0	0
AC194597.2_FG001	0	0	0	0	0.265367	0	0	0	0	0	0	0	0	0	0	0	0	0
AC194609.2_FG003	0.107845	0.287546	0.260485	0.237742	0.917396	0.30975	0.254824	0.693606	0.491522	0	0	0	0	0	0	0	0	0
AC194613.2_FG002	0	0	0	0	0	0	0	0	0	0	0	0	0	0	0	0	0	0
AC194633.3_FG014	0	0.365445	0	0	0	0	0	0	0	0	0	0	0	0	0	0	0	0
AC194666.2_FG010	0.267317	0.356374	0.0860895	0.510724	0	0.358299	0.210546	0	0.121835	0	0	0	0	0	0	0	0	0
AC194670.2_FG001	0	0	0	0	0	0	0	0	0	0	0	0	0	0	0	0	0	0
AC194705.3_FG004	0	0	0	0	0	0	0.0610843	0	0	0	0	0	0	0	0	0	0	0
AC194712.3_FG002	0	0	0	0	0	0	0	0	0	0	0	0	0	0	0	0	0	0
AC194719.3_FG002	0	0	0	0	0	0	0	0	0	0	0	0	0	0	0	0	0	0
AC194734.3_FG004	0.73366	4.40135	1.62439	0.673892	2.25368	2.1072	0.866772	0.707782	1.25392	0.654674	0	0	0	0	0	0	-0.30848	0
AC194824.2_FG003	0	0	0	0	0	0	0	0.0630059	0	0	0	0	0	0	0	0	0	0
AC194824.2_FG005	0.332379	0	0.107043	0.439634	0.0628316	0.190931	0.366506	0.0855081	0.454463	0	0	0	0	0	0	0	0	0
AC194828.3_FG004	0	0	0.231212	0.105512	0	0	0	0	0.163607	0	0	0	0	0	0	0	0	0
AC194828.3_FG012	0	0	0	0	0	0	0	0	0	0	0	0	0	0	0	0	0	0
AC194839.3_FG001	0	0	0	0	0	0	0	0	0	0	0	0	0	0	0	0	0	0
AC194852.3_FG007	0.223359	0	0.0899157	0	0	0.0534606	0.0879613	0	0.0636248	0	0	0	0	0	0	0	0	0
AC194853.1_FG002	0	0	0	0	0	0	0	0	0	0	0	0	0	0	0	0	0	0
AC194856.3_FG002	3.64172	2.91297	2.63883	1.33802	1.37683	1.74328	2.58147	0.936871	1.24483	0	0	0	0	0	0	0	0	0
AC194856.3_FG007	1.09251	0.485495	1.46602	0.267603	1.37683	1.74328	0.573661	0	0	0	0	0	0	0	0	0	0	0
AC194863.3_FG004	0	0	0	0	0	0	0	0	0	0	0	0	0	0	0	0	0	0
AC194863.3_FG006	0	0	0	0	0.0577868	0	0	0	0	0	0	0	0	0	0	0	0	0
AC194863.3_FG007	1.3542	0.73551	0.363432	0.773967	0.23703	0.384148	0.592554	0.322575	0.571481	0	-0.0219989	0	0	0	0.232754	0	0	0
AC194878.3_FG001	16.284	0	8.0246	30.74	0	9.13907	18.3539	0	7.83759	-3.6006	-0.234968	2.83206	0.732743	0	0	0	0	0
AC194878.3_FG002	4.49213	0	2.37347	7.63343	0	2.82236	5.08603	0	1.59951	-1.68528	0	0.991301	0.244684	0	0	0	0	0
AC194895.3_FG004	0	0	0	0	0	0	0	0	0	0	0	0	0	0	0	0	0	0
AC194897.4_FG003	0	0	0	0	0	0	0	0	0	0	0	0	0	0	0	0	0	0
AC194897.4_FG005	0	0.270154	0	0.0744542	0	0	0.0798036	0	0	0	0	0	0	0	0	0	0	0
AC194898.3_FG003	0.308527	0.0914028	0.0552006	0.0755715	0.226811	0.229742	0.243004	0.39686	0.117181	0	0	0	0	0	0	0	0	0
AC194905.2_FG001	0	0	0	0	0	0	0	0	0	0	0	0	0	0	0	0	0	0
AC194905.2_FG003	0	0	0	0	0	0	0	0	0	0	0	0	0	0	0	0	0	0
AC194912.3_FG003	0	0	0	0	0	0	0	0	0	0	0	0	0	0	0	0	0	0
AC194914.3_FG002	2.83131	8.96456	2.27955	7.80196	3.67963	2.14595	3.25209	3.18668	3.49489	0.947502	0	-0.993746	0.886913	-0.295918	0	0	-0.480206	0
AC194937.3_FG004	20.8202	27.483	22.6257	11.7571	22.1993	23.0753	14.2174	8.70716	16.127	0.156107	0.092814	0	-0.286746	0	0	-0.0376357	-1.01651	-0.207763
AC194940.3_FG001	0	0	0	0	0	0	0	0	0	0	0	0	0	0	0	0	0	0
AC194942.3_FG001	0	0.255719	0	0	0.0906502	0.0918216	0	0.123367	0	0	0	0	0	0	0	0	0	0
AC194965.4_FG001	7.37739	7.98734	12.7794	3.54836	8.28304	7.9192	11.1282	6.15384	6.82665	0	0.760762	0.516859	-0.460947	0	-0.234372	0.439459	0	-0.634264
AC194965.4_FG004	75.209	35.3602	46.7843	53.0858	64.4888	54.2959	70.9188	52.0744	47.9175	-0.684617	-0.15734	0.254053	-0.090558	0.809374	0.105999	0	0.37929	0
AC194970.5_FG001	18.2313	26.3077	44.0905	30.1054	66.4107	38.7662	25.4383	21.6066	43.9582	0.3337	1.32088	0.69277	0.658697	1.37506	0	0.391895	0	0
AC194970.5_FG002	0.871944	0.951079	0.702023	0.698977	0.224767	0.0758904	1.18623	0.407849	0.632234	0.214605	0	-0.260849	-0.137817	0	-0.105568	0	0	0
AC194970.5_FG004	4.69842	6.21729	3.05427	3.86172	3.4869	4.46492	4.46812	4.2529	4.12416	0.0845784	0	-0.41648	0	-0.137686	0.268803	0	0	0
AC194970.5_FG005	24.0353	29.1297	21.1693	23.3885	11.2212	8.29801	22.2007	10.3993	18.0086	0.0989045	0	-0.0210515	0	-0.789281	-0.845901	0	-0.94551	-0.0138571
AC194970.5_FG009	12.4852	11.4694	4.77267	9.29014	6.99123	5.42418	4.99947	3.30643	6.45546	0	-0.722938	-0.678805	0	-0.0678279	0	-0.779868	-1.08435	0
AC194972.2_FG001	0	0	0	0	0	0	0	0	0	0	0	0	0	0	0	0	0	0
AC194974.3_FG001	0	0	0	0	0	0	0	0	0	0	0	0	0	0	0	0	0	0
AC194974.3_FG005	3.10283	3.32279	1.88386	1.99971	0.865398	1.36357	3.48551	1.24316	2.66606	0	0	-0.155281	-0.00906373	-1.03345	0	0	-0.614539	0
AC194977.2_FG004	0	0	0	0	0	0	0	0	0	0	0	0	0	0	0	0	0	0
AC194980.3_FG002	0	0	0	0	0	0	0	0	0	0	0	0	0	0	0	0	0	0
AC194980.3_FG005	0	0	0	0	0	0	0	0	0	0	0	0	0	0	0	0	0	0
AC195058.3_FG003	0	0	0	0	0	0	0	0	0	0	0	0	0	0	0	0	0	0
AC195135.3_FG002	0.27613	0	0	0	0	0.264365	1.30492	1.06556	0	0	0	0	0	0	0	0	0	0
AC195138.3_FG004	0	0	0	0	0	0	0	0	0	0	0	0	0	0	0	0	0	0
AC195147.3_FG001	0	0	0	0	0	0	0	0	0	0	0	0	0	0	0	0	0	0
AC195147.3_FG008	0	0	0	0	0	0	0	0	0	0	0	0	0	0	0	0	0	0
AC195148.3_FG001	0	0	0	0	0	0.139059	0	0	0	0	0	0	0	0	0	0	0	0
AC195154.3_FG004	14.7323	14.0855	8.60932	5.90494	6.08829	10.5021	13.4286	14.2742	8.38104	0	-0.295659	-0.320831	-0.9237	-0.70441	0.229277	0	0	0
AC195168.2_FG004	0	0	0	0	0	0	0	0	0	0	0	0	0	0	0	0	0	0
AC195172.3_FG001	17.5371	0.279159	6.19575	7.61666	0.0494799	4.21002	12.0809	0	5.01046	-4.12026	-0.887604	2.86583	-0.722048	0	0	-0.101952	0	0
AC195174.2_FG007	0	0.870107	0.788222	0.239801	1.85068	0.312432	0.25703	3.7779	0.371834	0	0	0	0	0	0	0	0	0
AC195207.2_FG002	0	0	0	0	0	0	0	0	0	0	0	0	0	0	0	0	0	0
AC195214.3_FG007	0	0	0	0	0	0	0	0	0	0	0	0	0	0	0	0	0	0
AC195220.3_FG003	0	0	0	0	0	0	0	0	0	0	0	0	0	0	0	0	0	0
AC195220.3_FG004	0	0	0	0	0	0	0	0	0	0	0	0	0	0	0	0	0	0
AC195220.3_FG007	0	0	0	0	0	0	0	0	0	0	0	0	0	0	0	0	0	0
AC195230.2_FG003	0	0	0	0	0	0	0	0	0	0	0	0	0	0	0	0	0	0
AC195235.3_FG003	0	0	0	0	0	0	0	0	0	0	0	0	0	0	0	0	0	0
AC195240.4_FG002	0	0	0	0	0	0	0	0	0	0	0	0	0	0	0	0	0	0
AC195244.3_FG008	0	0	0	0	0	0	0	0	0	0	0	0	0	0	0	0	0	0
AC195253.3_FG002	0	0	0	0	0.188495	0	0	0	0	0	0	0	0	0	0	0	0	0
AC195260.2_FG007	0	0	0	0	0	0	0	0	0	0	0	0	0	0	0	0	0	0
AC195307.3_FG001	0	0	0	0	0	0	0	0	0	0	0	0	0	0	0	0	0	0
AC195320.3_FG003	0.128422	0	0	0.0629119	0.0404606	0.163934	0.101148	0	0.146326	0	0	0	0	0	0	0	0	0
AC195331.3_FG008	5.26874	3.24185	0.978921	3.5738	10.726	0.77604	2.55372	3.64926	3.69435	0	0	0	0	0.247789	0	0	0	0
AC195340.3_FG001	169.098	207.086	139.374	181.33	107.693	93.1352	147.096	105.495	131.221	0.293599	0	-0.306503	0.202889	-0.584027	-0.328497	0	-0.695043	-0.0598298
AC195340.3_FG002	31.7463	32.0036	21.9471	36.0225	31.9146	30.3938	24.3857	34.7751	30.6763	0	0	-0.0524087	0.10794	0	0.329365	0	0	0.109774
AC195340.3_FG004	3.13004	1.10886	1.2336	3.81195	0.186196	0.628674	2.84457	0.647567	0.748202	-0.803974	-0.574063	0	0.111394	-0.795991	-0.0966925	0	0	-0.0664214
AC195340.3_FG005	0	0	0	0	0	0	0	0	0	0	0	0	0	0	0	0	0	0
AC195342.3_FG002	0	0	0	0	0	0	0	0	0	0	0	0	0	0	0	0	0	0
AC195343.3_FG002	0	0	0	0	0	0	0	0	0	0	0	0	0	0	0	0	0	0
AC195347.4_FG004	12.3043	24.9167	20.4818	18.5791	25.2225	16.353	20.3638	22.8391	15.3804	0.827121	0.753516	0	0.510751	0.0489163	0	0.630429	0	-0.224547
AC195348.3_FG004	0	0	0	0	0	0	0	0	0	0	0	0	0	0	0	0	0	0
AC195351.3_FG001	0	0	0	0.183424	0	0	0	0	0.0948052	0	0	0	0	0	0	0	0	0
AC195351.3_FG003	0.0966455	0	0	0.0710178	0.0913476	0	0.380602	0	0	0	0	0	0	0	0	0	0	0
AC195367.3_FG001	0	0	0	0	0	0	0	0	0	0	0	0	0	0	0	0	0	0
AC195370.3_FG004	0	0	0	0	0	0	0	0	0	0	0	0	0	0	0	0	0	0
AC195378.3_FG001	0	0	0	0	0	0	0	0	0	0	0	0	0	0	0	0	0	0
AC195389.3_FG001	0	1.26016	0.317101	0	0.521168	1.43288	0	0.405292	0.448765	1.15492	0	0	0	0	0.420317	0	0	0
AC195402.3_FG001	0	0	0	0	0	0	0	0	0	0	0	0	0	0	0	0	0	0
AC195458.3_FG001	0	0	0	0	0	0	0	0	0	0	0	0	0	0	0	0	0	0
AC195484.3_FG003	0.0322152	0.17179	0	0.0710178	0.0608984	0.123371	0.0761204	0.082877	0	0	0	0	0	0	0	0	0	0
AC195485.3_FG002	0.0598282	0.0797598	0.0481691	0	0.226194	0.343675	0.0471221	0.153914	0.0681695	0	0	0	0	0	0	0	0	0
AC195536.3_FG006	0	0	0	0	0	0	0	0	0	0	0	0	0	0	0	0	0	0
AC195545.3_FG003	0	0	0	0	0	0	0	0	0	0	0	0	0	0	0	0	0	0
AC195580.2_FG010	0	0	0	0	0	0	0	0	0	0	0	0	0	0	0	0	0	0
AC195587.4_FG003	0.221066	0	0	0.121834	0.0522369	0	0.0435293	0	0	0	0	0	0	0	0	0	0	0
AC195587.4_FG004	3.00462	2.90853	1.63327	3.09385	1.24812	1.17263	2.92423	2.38784	1.74447	0	-0.176049	-0.203315	0	-0.449875	0	0	0	0
AC195596.3_FG002	0	0	0.0459796	0.0839302	0	0	0.0449802	0	0.0650709	0	0	0	0	0	0	0	0	0
AC195596.3_FG005	0.109729	0.0731422	0.220863	0.201579	0	0.0525267	0.777824	0	0.0625135	0	0	0	0	0	0	0.610311	0	0
AC195608.3_FG005	0	0.754485	0.273392	0.0831741	0.641902	0	0	0.29119	0	0	0	0	0	0	0	0	0	0
AC195608.3_FG006	0.182086	2.91297	0.733009	0.535207	0.688416	0	0.143415	0	0.414945	1.15492	0	0	0	0	0	0	-0.532413	0
AC195685.3_FG001	0	0	0	0	0	0	0	0	0	0	0	0	0	0	0	0	0	0
AC195785.3_FG004	1.70236	10.4525	3.35897	2.3257	1.60904	1.12481	2.51168	3.3309	2.10363	2.27271	0.794511	-1.14677	0.140418	-2.00316	-0.889207	0.23845	-1.10994	-0.287036
AC195794.3_FG002	0	0	0	0	0.101933	0	0	0	0	0	0	0	0	0	0	0	0	0
AC195796.3_FG001	0.489503	0	0.262741	0.239801	0.308446	0.156216	0.25703	0	0.185917	0	0	0	0	0	0	0	0	0
AC195798.3_FG001	0.224356	0	0.180634	0.164863	0.424114	0	0.353416	0.28859	0.255636	0	0	0	0	0	0	0	0	0
AC195806.3_FG001	3.33354	2.52506	3.41589	5.06618	10.9562	3.91686	3.40132	17.1518	2.84873	0	0	0	0.174425	1.67037	0	0	2.2324	0
AC195807.3_FG004	4.15156	14.2735	6.68504	4.33518	10.7393	2.09193	9.6375	5.90229	4.97934	0.979182	0.0401834	-0.196158	0	0	-0.14221	0.507889	-0.24238	0
AC195825.3_FG001	0	0	0	0	0	0	0	0	0	0	0	0	0	0	0	0	0	0
AC195826.2_FG006	0	0	0	0	0	0	0	0	0	0	0	0	0	0	0	0	0	0
AC195860.3_FG002	0	0.712747	0.231779	0	0.388713	0.118121	0	0.423202	0.0937191	1.28501	0	0	0	0	0	0	0	0
AC195860.3_FG005	0	0	0	0	0	0	0	0	0.272678	0	0	0	0	0	0	0	0	0
AC195860.3_FG006	7.39745	20.8978	5.2941	6.85953	15.3711	5.00256	2.77448	5.73943	5.55231	1.22657	0	-1.42805	0	0	0	-0.724869	-1.262	0
AC195864.3_FG017	0.272635	0.42404	0.0365842	0.10017	0.0858964	0.0435032	0.214734	0.467588	0	0	0	-0.334623	0	0	0	0	0	0
AC195864.3_FG020	0	0	0	0	0	0	0	0	0	0	0	0	0	0	0	0	0	0
AC195874.2_FG002	38.842	19.3446	31.4151	33.7435	23.0813	23.8031	33.3804	29.0216	39.5191	-0.610806	0	0.57131	0	0.186605	0	0	0.420258	0.0300425
AC195914.2_FG002	0	0.148226	0.179036	0	0	0	0	0	0	0	0	0	0	0	0	0	0	0
AC195914.2_FG003	0.113701	0.22737	0.0915432	0	0.752274	0.272141	0.53732	0.146254	0.518211	0	0	0	0	0	0	0	0	0
AC195920.3_FG006	0	0	0	0	0	0	0	0	0	0	0	0	0	0	0	0	0	0
AC195946.3_FG003	0	0	0	0	0	0	0	0	0	0	0	0	0	0	0	0	0	0
AC195954.3_FG001	2.26849	0	0.983453	1.15404	0	1.16945	1.3744	0	0.795311	-0.27678	0	0	0	0	0	0	0	0
AC195957.3_FG003	0	0	0	0	0	0	0	0	0	0	0	0	0	0	0	0	0	0
AC195959.2_FG004	0	0	0	0	0.198748	0.100658	0	0.540955	0.239591	0	0	0	0	0	0	0	0	0
AC195980.2_FG004	0.105579	0	0	0.0258608	0	0	0.0277189	0	0	0	0	0	0	0	0	0	0	0
AC195989.3_FG004	0	0	0	0	0	0	0	0	0	0	0	0	0	0	0	0	0	0
AC195995.3_FG006	0	0	0	0	0	0	0	0	0	0	0	0	0	0	0	0	0	0
AC195995.3_FG008	0	0	0	0	0	0	0	0	0	0	0	0	0	0	0	0	0	0
AC195999.3_FG005	0.0406161	0.433178	0.392412	0.238767	0.0383896	0.427742	0.543834	0.0522447	0.370231	0.512465	0.621095	0	0	-0.242914	0.277149	1.03316	0	0
AC196002.2_FG002	0	2.6728	0.322836	0	1.76864	0.511856	0	0.171926	0	1.51516	0	-0.671067	0	0	0	0	-0.892652	0
AC196008.1_FG001	0	0	0	0	0	0	0	0	0	0	0	0	0	0	0	0	0	0
AC196008.1_FG004	0	0	0	0	0	0	0	0	0	0	0	0	0	0	0	0	0	0
AC196009.2_FG008	0	0	0	0	0	0	0	0	0	0	0	0	0	0	0	0	0	0
AC196018.3_FG003	0	0	0	0	0	0	0	0	0	0	0	0	0	0	0	0	0	0
AC196019.3_FG001	0	0	0	0	0	0	0	0	0	0	0	0	0	0	0	0	0	0
AC196025.3_FG001	0	0	0	0	0	0	0	0	0	0	0	0	0	0	0	0	0	0
AC196025.3_FG002	0	0	0	0	0	0	0	0	0	0	0	0	0	0	0	0	0	0
AC196025.3_FG008	0	0	0	0	0	0	0	0	0	0	0	0	0	0	0	0	0	0
AC196025.3_FG009	0	0	0	0	0	0	0	0	0	0	0	0	0	0	0	0	0	0
AC196025.3_FG010	0	0	0	0	0	0	0	0	0	0	0	0	0	0	0	0	0	0
AC196025.3_FG011	0	0	0	0	0	0	0	0	0	0	0	0	0	0	0	0	0	0
AC196025.3_FG012	0	0	0	0	0	0	0	0	0	0	0	0	0	0	0	0	0	0
AC196025.3_FG013	0	0	0	0	0	0	0	0	0	0	0	0	0	0	0	0	0	0
AC196025.3_FG015	3.83477	17.8931	3.57496	2.00219	3.24302	2.02892	3.49726	4.80287	2.87462	1.7026	0	-1.56936	0	-1.56733	0	0	-1.11244	0
AC196035.3_FG002	0	0	0	0	0	0	0	0	0	0	0	0	0	0	0	0	0	0
AC196043.3_FG005	0	0	0.602114	0.109909	0.565485	0.143198	0.471221	0.384786	0.681695	0	0	0	0	0	0	0	0	0
AC196048.2_FG001	0	0	0	0	0	0	0	0	0	0	0	0	0	0	0	0	0	0
AC196059.3_FG003	10.03	13.2307	13.3457	42.5928	26.8439	18.0935	19.9576	15.2104	21.2929	0.00137264	0.260783	0	1.89806	0.883094	0.225487	0.756047	0	0.238561
AC196065.3_FG001	0	0	0.136696	0	0	0	0	0	0	0	0	0	0	0	0	0	0	0
AC196066.3_FG003	10.8481	12.3962	11.4969	6.83273	15.7987	11.8697	11.8573	9.68237	9.58577	0	0	0	0	0.157163	0	0	0	0
AC196082.3_FG001	0	7.23974	4.96513	0	10.4397	4.67045	0	6.51177	5.97794	3.6121	3.26689	0	0	0.260064	0	0	0	0
AC196090.3_FG006	0.134194	0.0447251	0	0.221872	0.665898	0.224834	0.0528473	0.302075	0.0764517	0	0	0	0	1.3071	0.186947	0	0	0
AC196096.3_FG005	0	0	0	0	0	0	0	0	0	0	0	0	0	0	0	0	0	0
AC196105.3_FG002	0	0	0	0	0	0	0	0	0	0	0	0	0	0	0	0	0	0
AC196106.2_FG001	0	0	0	0	0.0369943	0	0	0	0	0	0	0	0	0	0	0	0	0
AC196110.4_FG004	0	0.848079	2.04871	1.05178	9.77072	0	0	1.43199	0	0	1.0842	0	0	1.96048	-0.711234	0	0	-0.680963
AC196123.3_FG001	0	0	0	0	0	0	0	0	0	0	0	0	0	0	0	0	0	0
AC196130.3_FG002	1.12513	0	0	0	0	0	0	0	0	0	0	0	0	0	0	0	0	0
AC196135.3_FG006	0	0	0	0	0	0.080729	0	0	0	0	0	0	0	0	0	0	0	0
AC196143.2_FG003	0	0	0	0	0	0	0	0	0	0	0	0	0	0	0	0	0	0
AC196154.3_FG014	0	0	0	0	0	0	0	0	0	0	0	0	0	0	0	0	0	0
AC196154.3_FG018	0	0	0	0	0	0	0	0	0	0	0	0	0	0	0	0	0	0
AC196156.3_FG003	60.9484	58.8017	106.321	239.451	83.6316	55.5364	119.169	85.2752	120.616	0	0.818004	0.73153	1.91445	0.451242	-0.511845	0.872679	0.370046	0
AC196158.3_FG002	0.524711	0.155448	0.516337	0.385573	0.440842	0.446538	1.51534	0.299973	0.531437	0	0	0	0	0	0	0.152349	0	0
AC196161.3_FG002	0	0	0	0	0	0	0	0	0	0	0	0	0	0	0	0	0	0
AC196161.3_FG004	0	0	0	0	0	0	0	0	0	0	0	0	0	0	0	0	0	0
AC196170.2_FG003	0	0.75888	0.0654726	0	0.38431	0.0778552	0	0	0.37063	0.288379	0	-0.334623	0	0	0	0	0	0
AC196171.6_FG002	0	0	0	0.0609394	0	0	0.522543	0	0	0	0	0	0	0	0	0	0	0
AC196202.3_FG007	0	0	0	0	0	0	0	0	0	0	0	0	0	0	0	0	0	0
AC196206.3_FG007	0	0.343581	0.726242	0	0.36539	0	0	0.331508	0.146827	0	0	0	0	0	0	0	0	0
AC196212.3_FG001	0	0	0	0	0	0	0	0	0	0	0	0	0	0	0	0	0	0
AC196213.3_FG001	0	0	0	0	0	0	0	0	0	0	0	0	0	0	0	0	0	0
AC196259.2_FG010	1.2723	4.2404	1.53653	0.23373	1.20255	0.761305	2.50523	1.02285	0.90605	0.107822	0	0	0	0	0	0	0	0
AC196262.4_FG006	0.292184	0	0	0.107353	0	0	0.115066	0	0	0	0	0	0	0	0	0	0	0
AC196278.2_FG003	1.57049	0.523424	0.474165	0.144255	1.1133	0.469868	0.231929	0.505032	0.223681	0	0	0	-0.858483	0	0.139645	-0.406737	0	0
AC196278.2_FG004	0.686084	0.457326	0.0690479	0	0.324237	0.410533	0.810565	0.110314	0.977173	0	-0.0380667	0	-0.271701	0	0	0	0	0.783531
AC196278.2_FG005	0	0	0	0	0	0	0	0.0718268	0	0	0	0	0	0	0	0	0	0
AC196290.3_FG007	0.122975	0.163944	0.0660066	0	0	0	0	0	0	0	0	0	0	0	0	0	0	0
AC196394.3_FG002	0	0	0	0	0	0	0	0	0	0	0	0	0	0	0	0	0	0
AC196395.3_FG001	0	0	0	0	0	0	0	0	0	0	0	0	0	0	0	0	0	0
AC196412.3_FG001	0.28938	0	0.0388312	0.141763	0	0	0.607794	0.248154	0	0	0	0	0	0	0	0	0	0
AC196417.3_FG008	0	0	0	0	0	0	0	0	0	0	0	0	0	0	0	0	0	0
AC196420.4_FG002	0	0	0	0	0	0	0	0	0	0	0	0	0	0	0	0	0	0
AC196426.3_FG007	36.2246	34.983	22.5936	18.3159	19.606	22.927	26.1139	31.8882	29.7073	0	-0.243165	-0.286163	-0.642462	-0.39281	0.00240455	-0.15651	0	0.159175
AC196431.2_FG001	0	0	0	0	0.156252	0	0	0	0	0	0	0	0	0	0	0	0	0
AC196432.3_FG007	0	0	0	0	0	0	0	0	0	0	0	0	0	0	0	0	0	0
AC196436.3_FG002	0	0	0	0	0	0	0	0	0	0	0	0	0	0	0	0	0	0
AC196437.3_FG001	0	0	0	0	0	0	0	0	0	0	0	0	0	0	0	0	0	0
AC196439.3_FG002	0	0	0	0	0	0	0	0	0	0	0	0	0	0	0	0	0	0
AC196465.3_FG002	2.64504	1.9234	1.93598	1.94365	1.70457	2.41724	2.17799	2.16511	2.32885	0	0	0	0	0	0	0	0	0.155987
AC196465.3_FG006	10.087	8.99691	3.9595	2.13662	5.46258	5.18949	6.36149	5.95649	5.97165	0	-0.717979	-0.630936	-1.63836	-0.0984597	0.147692	-0.19775	-0.0424626	0.126103
AC196470.3_FG007	1.31387	0.218949	0.528916	0.60342	0.310462	0	0.388065	0	0.187132	0	0	0	0	0	0	0	0	0
AC196475.3_FG004	248.249	651.26	244.103	283.394	193.387	132.414	148.679	268.14	332.122	1.41213	0.183346	-1.1742	0.300575	-1.41687	-0.639395	-0.487038	-1.03746	0.303921
AC196475.3_FG005	23.7803	33.2349	23.2944	15.5522	28.6952	19.7694	20.8214	30.5887	29.1731	0.380758	0.0684196	-0.152899	-0.231925	0	0	0	0	0.0752762
AC196488.3_FG007	0	0	0	0.0523078	0	0	0	0	0	0	0	0	0	0	0	0	0	0
AC196489.3_FG002	87.7217	75.8244	33.7992	69.657	43.2342	38.7509	45.9822	32.5156	41.6609	0	-0.84937	-0.724023	0	-0.290652	0.0633496	-0.544787	-0.741685	0
AC196502.3_FG003	0	0	2.30323	0	0	2.44274	0	0	1.23334	0	2.37965	1.85901	0	0	0	0	0	0
AC196575.3_FG007	0	0.278001	0	0.0766168	0	0	0.0821216	0.134116	0	0	0	0	0	0	0	0	0	0
AC196637.2_FG002	1.68805	0.514382	0.621299	0.602493	0	0.230876	0.873704	0.248154	0.329726	-0.0473703	-0.152901	0	-0.323323	-0.242914	0	0	0	0
AC196642.4_FG003	0	0.133463	0	0	0	0	0	0	0	0	0	0	0	0	0	0	0	0
AC196708.3_FG006	1.51145	0.755619	0.760565	0.694159	0.178574	0.723526	0.148807	0.729069	0.645816	0	0	0	0	0	0	-0.185225	0	0
AC196709.3_FG001	0	0	0	0	0	0	0	0	0	0	0	0	0	0	0	0	0	0
AC196710.3_FG013	0	0	0	0	0	0	0	0	0	0	0	0	0	0	0	0	0	0
AC196714.3_FG004	0	0	0	0	0	0	0	0	0	0	0	0	0	0	0	0	0	0
AC196719.3_FG002	1.21586	1.62093	0.815768	2.97817	4.21377	1.16406	0.957644	1.82463	1.15448	0	0	0	0	0	0	0	0	0
AC196726.2_FG001	0	0.394107	0.714037	1.30339	0.279416	0.283026	0.232839	0.380259	0.336837	0	0	0	0	0	0	0	0	0
AC196728.3_FG003	0	0	0	0	0	0	0	0	0	0	0	0	0	0	0	0	0	0
AC196779.3_FG003	0.167519	0.223328	1.14643	0.430842	0.158336	0.320763	0.131942	0.538701	0.190875	0	0.664551	0.143909	0	0	0	0	0	-0.261314
AC196780.4_FG003	0	0	0	0.207468	0	0	0.222374	0	0.321699	0	0	0	0	0	0	0	0	0
AC196789.3_FG001	0	0	0	0	0	0	0	0	0	0	0	0	0	0	0	0	0	0
AC196795.4_FG009	4.32135	1.70696	1.2886	1.41131	1.81531	6.28247	5.29449	4.5292	2.73546	0	-0.00526392	-0.228427	-0.177756	0	1.07125	0	0	0
AC196954.2_FG012	0	0	0	0.0932558	0.119951	0	0.0999561	0	0	0	0	0	0	0	0	0	0	0
AC196956.3_FG003	0.359998	0.47993	0.695623	0.0529073	0.136105	0.482524	0.737212	0.370453	0.164076	0	0	0	0	0	0	0	0	0
AC196957.3_FG005	0	0	0	0.0951786	0.122425	0.124006	0	0	0	0	0	0	0	0	0	0	0	0
AC196961.2_FG003	0.724842	0.966321	0.194529	0.532634	0	0	0.190301	0	0.5506	0	0	0	0	0	0	0	0	0
AC196961.2_FG004	0	0	0	0	0	0	0	0	0	0	0	0	0	0	0	0	0	0
AC196972.3_FG009	0	0	0	0	0	0	0	0	0	0	0	0	0	0	0	0	0	0
AC196974.3_FG008	0	2.90036	0	0	0.102815	0.416576	0	0	0.247889	1.96965	0	-2.0159	0	-1.7001	0	0	-1.34714	0
AC196978.5_FG002	0.329186	0.146284	0	0.0806316	0	0	0.259275	0	0.125027	0	0	0	0	0	0	0	0	0
AC196978.5_FG007	0	0	0	0	0	0	0	0	0	0	0	0	0	0	0	0	0	0
AC196984.3_FG001	0	0	0	0.0799335	0	0	0	0	0	0	0	0	0	0	0	0	0	0
AC197013.3_FG003	21.3206	23.0095	14.1004	8.95255	17.273	9.9631	29.1872	17.6302	32.3908	0	0	0	-0.468013	0	0	0.163414	0	0.620962
AC197021.3_FG004	0	0	0	0	0	0	0	0	0	0	0	0	0	0	0	0	0	0
AC197029.3_FG001	0	0	0	0	0	0	0	0	0	0	0	0	0	0	0	0	0	0
AC197029.3_FG003	0.0881679	6.93491	0.0709861	0.129576	0	0.0844114	0.20833	0.226821	0.401841	3.6121	0	-3.65835	0	-3.34255	0	0	-2.51077	0
AC197038.3_FG001	0	0.465266	0	0	0	0	0	0	0	0	0	0	0	0	0	0	0	0
AC197041.3_FG001	0	0	0	0	0	0	0.0758287	0	0	0	0	0	0	0	0	0	0	0
AC197047.3_FG001	17.0221	12.9674	6.52614	10.3243	8.29986	8.53644	11.1725	5.73456	7.38869	0	-0.57771	-0.228987	-0.0966972	0	0	0	-0.309713	0
AC197054.3_FG002	0	0	0	0	0	0	0	0	0	0	0	0	0	0	0	0	0	0
AC197055.3_FG003	0	0	0	0	0	0	0	0	0	0	0	0	0	0	0	0	0	0
AC197056.3_FG002	2.29928	1.97054	0.793374	0.844787	0.310462	0.786185	1.4229	0.845021	0.561396	0	0	0	0	0	0.139645	0	0	0
AC197056.3_FG005	3.62203	2.89722	2.84328	3.69293	2.13967	3.68444	2.99544	2.32952	2.63097	0	0	0	0	0	0.0017478	0	0	0
AC197082.3_FG004	0	0	0	0	0	0	0	0	0	0	0	0	0	0	0	0	0	0
AC197082.3_FG005	0	0	0	0	0	0	0	0	0	0	0	0	0	0	0	0	0	0
AC197109.3_FG004	0	0	0	0	0	0	0	0	0	0	0	0	0	0	0	0	0	0
AC197118.3_FG005	13.5986	20.9665	11.853	12.1649	11.4561	13.5853	13.3184	13.4612	14.8208	0.412093	0	-0.349951	0	-0.299026	0.0461108	0	-0.144605	0
AC197122.3_FG003	15.0258	13.2412	7.48412	4.30426	5.737	6.82706	8.5584	6.27878	5.27162	0	-0.434756	-0.330692	-1.28743	-0.590054	0	-0.369634	-0.526184	-0.182254
AC197124.3_FG002	0	0	0	0	0	0	0	0	0	0	0	0	0	0	0	0	0	0
AC197124.3_FG004	0	0	0	0	0	0	0	0	0	0	0	0	0	0	0	0	0	0
AC197140.2_FG001	0.175719	0	0.141476	0	0	0	0.276801	0.226028	0	0	0	0	0	0	0	0	0	0
AC197143.3_FG007	0.0977737	0.521387	3.07008	0.0718468	0	0.187216	0.231027	0.251533	0.111405	0	2.45908	0.856695	0	0	-1.59919	0	0	-2.05585
AC197143.3_FG010	0	0	0	0	0.17336	0	0	0	0.208987	0	0	0	0	0	0	0	0	0
AC197145.4_FG001	0	0	0	0	0	0	0	0	0	0	0	0	0	0	0	0	0	0
AC197146.3_FG001	0	0.0550068	0	0	0	0	0	0	0	0	0	0	0	0	0	0	0	0
AC197146.3_FG002	0.433239	0.115514	0	0.0636712	0.409489	0.248868	0.272983	0.111455	0.0987282	0	0	0	0	0	0	0	0	0
AC197150.3_FG003	43.7531	24.939	64.5614	40.2583	51.8247	72.8319	55.4846	41.8308	61.6132	-0.583682	0.750293	1.42128	0	1.18311	0.246564	0.413968	0.771102	-0.0474673
AC197164.4_FG002	0	2.52824	2.86288	0	6.42305	3.55563	0	5.48865	2.61102	2.25283	2.67413	0	0	0.84615	0	0	0.476773	0
AC197230.3_FG001	0	0	0	0	0	0	0	0	0	0	0	0	0	0	0	0	0	0
AC197242.3_FG001	0	0.281505	0	0	0	0	0	0	0	0	0	0	0	0	0	0	0	0
AC197246.3_FG001	0.578983	2.16123	0.0932306	1.02109	0.437795	0.221726	0.273612	0.297899	0.527764	0	0	-1.45081	0	0	0	0	-0.256105	0
AC197246.3_FG003	64.6948	32.2492	35.4798	72.6184	66.8201	27.1093	34.1178	31.116	44.2288	-0.570746	-0.300398	0	0.115856	0.972375	0	-0.470894	0	0
AC197265.3_FG005	0	0	0	0.348389	0	0	0.124474	0	0	0	0	0	0	0	0	0	0	0
AC197267.3_FG001	0	0	0	0	0	0	0	0	0	0	0	0	0	0	0	0	0	0
AC197274.4_FG010	0	0	0.130523	0	0	0	0	0	0	0	0	0	0	0	0	0	0	0
AC197340.3_FG003	0	1.7946	0	2.30808	0	0.429594	1.06025	0.577179	1.02254	0	0	0	0	0	0	0	0	0
AC197340.3_FG004	0	0	0	0	0	0	0	0	0	0	0	0	0	0	0	0	0	0
AC197347.3_FG003	0	0	0	0	0	0	0	0	0	0	0	0	0	0	0	0	0	0
AC197355.3_FG001	0	0	0.586407	4.28166	0	0	0.28683	0.468435	0	0	0	0	0.850566	0	0	0	0	0
AC197373.4_FG005	0	0	0	0	0	0	0	0	0	0	0	0	0	0	0	0	0	0
AC197376.3_FG001	0	0	0	0	0	0	0	0	0	0	0	0	0	0	0	0	0	0
AC197377.3_FG001	1.16874	0	0	0.343528	0	0.111894	0	0	0	0	-0.380294	0	0	0	0	-0.527452	0	0
AC197377.3_FG004	0	0	0	0	2.37504	0	0	0.26935	0	0	0	0	0	0.416248	0	0	0	0
AC197387.3_FG004	39.7182	62.2435	69.4381	43.6004	60.9848	56.9614	49.4144	36.2841	58.9248	0.446075	0.830682	0.0901212	0.0392755	0	0	0.209317	-0.287338	-0.0677753
AC197427.3_FG003	0	0	0	0	0	0	0	0	0	0	0	0	0	0	0	0	0	0
AC197432.4_FG001	0.0813199	0	0	0.0597561	0	0	0.128099	0	0.0926575	0	0	0	0	0	0	0	0	0
AC197477.3_FG002	0	0	0	0	0	0	0	0	0	0	0	0	0	0	0	0	0	0
AC197526.3_FG003	0	0	0	0	0	0	0	0	0	0	0	0	0	0	0	0	0	0
AC197541.3_FG009	0	0	0	0	0	0	0.241357	0	0	0	0	0	0	0	0	0	0	0
AC197544.3_FG002	0	0	0.0383891	0.0350373	0.0450671	0	0	0	0.0543286	0	0	0	0	0	0	0	0	0
AC197545.3_FG002	11.1222	8.08059	3.64822	3.63239	5.00593	3.71845	5.23751	4.39035	4.02312	0	-0.87478	-0.46642	-0.99607	0	0	-0.521489	-0.162873	0
AC197555.3_FG008	7.91364	10.6588	12.6772	16.0067	13.803	6.71728	7.58238	26.8651	11.4339	0.0389934	0.54739	0.0133302	0.802311	0.214903	-0.331202	0	1.10768	0
AC197575.3_FG008	0	0.195901	0	0	0	0.140686	0	0	0	0	0	0	0	0	0	0	0	0
AC197577.2_FG002	0	0	0	0	0	0	0	0	0	0	0	0	0	0	0	0	0	0
AC197578.4_FG001	0.995162	0.939745	0.701076	0.609394	0.313536	0.674873	0.522543	1.0134	0.755939	0	0	-0.200901	0	0	0.053225	0	0	0.040633
AC197583.2_FG003	0	0	0	0	0	0	0	0	0	0	0	0	0	0	0	0	0	0
AC197595.3_FG001	0	0	0	0	0	0	0	0	0	0	0	0	0	0	0	0	0	0
AC197672.3_FG002	12.9528	16.1735	6.61901	3.42144	6.9842	10.984	8.65338	6.96188	8.61643	0.270264	-0.530215	-0.954335	-1.55149	-0.787294	0.724251	-0.271381	-0.866184	0.136643
AC197697.3_FG001	0	0	0	0	0	0	0	0	0	0	0	0	0	0	0	0	0	0
AC197699.3_FG002	0.580767	0.361316	0.374072	0.341411	1.24424	0.444818	0.365941	1.04586	0.794085	0	0	0	0	0.40841	0	0	0	0
AC197699.3_FG003	4.55875	3.20892	5.66704	6.5122	2.68872	4.57402	6.43433	3.37763	5.319	0	0.212981	0.523454	0.327956	0	0	0.291574	0	0
AC197699.3_FG005	0	0	0	0	0	0	0	0	0	0	0	0	0	0	0	0	0	0
AC197699.3_FG006	0	0	0	0	0	0	0	0	0	0	0	0	0	0	0	0	0	0
AC197699.3_FG008	0	1.10091	0	0	0	0	0	0	0	0.288379	0	-0.334623	0	-0.0188281	0	0	0	0
AC197699.3_FG009	0	0	0	0	0	0	0	0	0	0	0	0	0	0	0	0	0	0
AC197699.3_FG010	0	0	0	0	0	0.222752	0	0	0.530207	0	0	0	0	0	0	0	0	0
AC197705.4_FG001	0	0	0	0	0	0	0	0	0	0	0	0	0	0	0	0	0	0
AC197705.4_FG003	0.287175	0.574271	0	17.9371	26.4647	1.09976	0.339279	34.7231	3.43574	0	0	0	3.93167	3.84074	0.411033	0	4.14011	1.97461
AC197705.4_FG004	0	0	0.11627	0.530593	0	0.13826	0.113743	0	0	0	0	0	0	0	0	0	0	0
AC197705.4_FG006	15.551	12.0378	15.4211	14.6444	10.6467	11.3955	16.5227	12.2014	15.173	0	0.0265419	0.246301	0	0	-0.0197485	0.0155056	0	0
AC197705.4_FG007	25.8893	21.8252	12.8743	13.9884	15.4737	14.9447	18.5918	16.5895	12.6346	0	-0.492461	-0.327013	-0.486196	0	0.1075	-0.101896	0	0
AC197705.4_FG008	0	0	0	0	0	0	0	0	0	0	0	0	0	0	0	0	0	0
AC197705.4_FG011	5.78071	16.4198	3.79463	10.1221	7.90038	7.75316	5.1683	6.26344	7.26906	1.32332	0	-1.64424	0.722015	-0.551563	0.87084	0	-0.931791	0.541522
AC197714.3_FG004	0	0	0	0	0	0.58203	0	0	0	0	0	0	0	0	0	0	0	0
AC197717.3_FG002	19.8982	14.4539	6.05904	12.2785	3.55653	4.82366	9.09194	7.95746	6.97613	-0.0531041	-1.07195	-0.676282	-0.234445	-1.25904	0	-0.649852	-0.266068	0
AC197718.3_FG002	0	0	0	0	0	0	0	0	0	0	0	0	0	0	0	0	0	0
AC197738.3_FG007	0	0	0	0	0	0	0	0	0	0	0	0	0	0	0	0	0	0
AC197757.3_FG002	0	0	0	0	0	0	0	0	0	0	0	0	0	0	0	0	0	0
AC197757.3_FG003	0	0	0	0	0	0	0	0	0	0	0	0	0	0	0	0	0	0
AC197758.3_FG004	0	0.501484	0.181716	0.221133	0	0	0.0592554	1.93545	0.342888	0	0	0	0	0	0	0	0.223441	0
AC197764.4_FG003	6.31353	1.85171	4.67652	1.11345	1.43218	0.967126	2.18798	0.974534	0.719376	-0.45687	0	0.277488	-1.18673	-0.10903	-0.590209	-0.515649	0	-1.0243
AC197770.3_FG002	0.122575	0.16341	0	0	0.231711	0	0.193086	0	0.279329	0	0	0	0	0	0	0	0	0
AC197771.3_FG001	0	0	0	0	0.382248	0	0.254824	0	0	0	0	0	0	0	0	0	0	0
AC197783.3_FG005	0	0	0	0	0	0	0	0	0	0	0	0	0	0	0	0	0	0
AC197835.3_FG001	0	0	0	0	0	0	0	0	0	0	0	0	0	0	0	0	0	0
AC197837.3_FG003	0	0	0	0	0	0	0	0	0	0	0	0	0	0	0	0	0	0
AC197901.3_FG003	0	0	0	0	0	0	0	0	0	0	0	0	0	0	0	0	0	0
AC197903.4_FG001	0	0	0	0	0	0	0	0	0	0	0	0	0	0	0	0	0	0
AC197909.3_FG002	0	0	0	0	0	0	0	0	0	0	0	0	0	0	0	0	0	0
AC198019.2_FG004	0.405288	2.43139	0	0	3.63917	0	0	14.0757	0	0	0	-0.110501	0	0	0	0	1.24423	0
AC198025.3_FG001	0.664758	0.354488	0.42817	0	0	0	1.04716	0.171016	0.757439	0	0	0	0	0	0	0	0	0
AC198081.2_FG001	0	0	0	0	0	0	0	0	0	0	0	0	0	0	0	0	0	0
AC198081.2_FG005	0	0	0	0	0	0	0	0	0	0	0	0	0	0	0	0	0	0
AC198122.3_FG002	0	0	0	0	0	0	0	0	0	0	0	0	0	0	0	0	0	0
AC198169.4_FG004	31.9192	28.9722	41.7607	31.5334	87.5795	34.5417	32.7292	78.512	48.9922	0	0.515374	0.528417	0.0021547	1.69329	0	0.0410951	1.436	0.0196956
AC198174.4_FG001	0	0	0.0682328	0	0.0400512	0	0	0	0	0	0	0	0	0	0	0	0	0
AC198179.4_FG001	0	0	0	0	0	0	0	0	0	0	0	0	0	0	0	0	0	0
AC198179.4_FG002	0	0	0	0	0	0	0	0	0	0	0	0	0	0	0	0	0	0
AC198206.5_FG001	0.774488	0.401531	1.3164	3.44631	1.34206	0.94746	3.05003	0.55346	1.47078	0	0.100811	0.272937	1.50222	0.359664	0	1.29871	0	0
AC198208.3_FG002	0	0	0	0	0	0	0.119225	0	0	0	0	0	0	0	0	0	0	0
AC198223.3_FG001	0	0.319039	0	0	0	0	0	0	0	0	0	0	0	0	0	0	0	0
AC198229.4_FG002	0	0.142549	0.0860895	0	0	0	0	0	0	0	0	0	0	0	0	0	0	0
AC198230.4_FG003	0	0	0	0	0	0	0	0	0	0	0	0	0	0	0	0	0	0
AC198291.3_FG001	0	0	0	0	0.112561	0	0	0	0	0	0	0	0	0	0	0	0	0
AC198324.3_FG003	0	0	0	0	0	0	0	0	0	0	0	0	0	0	0	0	0	0
AC198352.4_FG005	0	0	0	0.114687	0	0	0	0	0	0	0	0	0	0	0	0	0	0
AC198353.5_FG001	316.58	429.14	463.845	270.753	229.89	145.459	366.897	241.438	309.575	0.468362	0.78125	0.236851	0	-0.574732	-1.45144	0.325347	-0.590458	-0.595861
AC198353.5_FG004	11.0111	11.731	10.1913	6.29319	26.6413	15.4976	8.70966	27.7824	10.6161	0	0	0	-0.294872	1.16527	0.484731	0	1.12397	0
AC198357.3_FG002	0	0	0	0	0	0	0	0	0	0	0	0	0	0	0	0	0	0
AC198361.3_FG004	20.4871	43.6092	17.5882	21.6668	28.4576	36.0317	29.2412	23.8775	30.5657	0.95467	0	-0.912579	0.0326682	-0.152663	0.973118	0.461589	-0.467502	0.499384
AC198366.3_FG004	0.396495	0.925025	0.678358	0.0364194	0.281069	0	0	0.127503	0.112944	0	0	-0.270248	-0.271701	0	-0.807357	-0.185225	-0.256105	-0.261314
AC198371.3_FG003	0	0.132408	0	0	0	0	0	0	0	0	0	0	0	0	0	0	0	0
AC198371.3_FG011	0	0	0	0	0	0	0	0	0	0	0	0	0	0	0	0	0	0
AC198379.3_FG006	0	0	0	0	0	0	0	0	0	0	0	0	0	0	0	0	0	0
AC198380.3_FG001	0	0.420052	0.0634202	0	0	0	0	0.101323	0	0	0	0	0	0	0	0	0	0
AC198382.3_FG001	0.114217	0	0	0.16786	0	0	0.989565	0	0	0	0	0	0	0	0	0.331375	0	0
AC198386.3_FG001	0	0.437897	0	0	0	0	0	0	0	0	0	0	0	0	0	0	0	0
AC198393.3_FG001	0	0	0	0	0	0	0	0	0	0	0	0	0	0	0	0	0	0
AC198398.3_FG003	0	0	0	0	0	0	0	0	0	0	0	0	0	0	0	0	0	0
AC198403.3_FG001	0	0.157273	0.379926	0.173377	0.111504	0	0.278751	0	0	0	0	0	0	0	0	0	0	0
AC198414.2_FG001	0	0	0	0	0	0	0	0	0	0	0	0	0	0	0	0	0	0
AC198418.3_FG005	68.0674	97.3185	57.1589	46.155	124.036	81.044	63.5783	93.5852	99.1388	0.511954	0	-0.498459	-0.282659	0.530983	0.567624	0	0.0220512	0.638076
AC198421.3_FG003	0.679131	0.150897	0.182262	0.582218	0	0.325098	0.5349	0	0.386908	0	0	0	-0.0409553	0	0	0	0	0
AC198479.3_FG007	0	0	0	0	0	0	0	0	0	0	0	0	0	0	0	0	0	0
AC198481.3_FG004	27.1943	25.5284	21.0074	11.1557	28.9067	31.9181	24.6306	38.2407	25.3976	0	0	0	-0.926178	0.278782	0.610735	0	0.589974	0.0450155
AC198490.3_FG003	1.48783	0.881556	0.133099	0.607389	1.40627	0.474814	1.30206	1.06323	1.31854	0	0	0	0	0	0	-0.024869	0	0.217218
AC198494.3_FG002	0	0	0	0	0	0	0	0	0	0	0	0	0	0	0	0	0	0
AC198506.3_FG001	0	0	0	0	0	0	0	0	0	0	0	0	0	0	0	0	0	0
AC198509.3_FG004	0	0	0	0	0	0	0.215123	0.351327	0	0	0	0	0	0	0	0	0	0
AC198509.3_FG005	0	0	0	0	0	0	0	0	0	0	0	0	0	0	0	0	0	0
AC198510.5_FG002	0	0	0	0	0	0	0	0	0	0	0	0	0	0	0	0	0	0
AC198515.3_FG011	0	0	0	0	0	0	0	0	0	0	0	0	0	0	0	0	0	0
AC198518.3_FG002	0	0.173571	0.628944	0	0	0.124649	0	0.502415	0	0	0	0	0	0	0	0	0	0
AC198518.3_FG003	14.8892	12.2773	11.9433	19.0455	15.2197	13.5685	13.9857	13.832	15.3314	0	0	0	0.280718	0.247059	0.0442038	0	0	0
AC198518.3_FG005	0	0	0	0	0	0	0	0	0	0	0	0	0	0	0	0	0	0
AC198597.4_FG001	0	0	0	0	0	0	0	0	0	0	0	0	0	0	0	0	0	0
AC198605.3_FG005	0	0	0	0	0	0	0	0	0	0	0	0	0	0	0	0	0	0
AC198691.3_FG005	0	0	0	0	0	0	0	0	0	0	0	0	0	0	0	0	0	0
AC198699.3_FG004	26.8968	2.53965	19.099	10.0322	1.92918	20.5833	19.0054	0	14.419	-2.78918	-0.00973827	2.55925	-1.00475	0	0.047915	-0.133177	-2.48192	-0.225457
AC198700.2_FG004	0	0	0	0	0	0	0	0	0	0	0	0	0	0	0	0	0	0
AC198721.3_FG002	0	0	0	0	0	0	0	0	0	0	0	0	0	0	0	0	0	0
AC198723.4_FG002	0	0	0	0	0	0	0	0	0	0	0	0	0	0	0	0	0	0
AC198723.4_FG003	0	0	0	0	0	0	0	0	0	0	0	0	0	0	0	0	0	0
AC198725.4_FG004	4.41356	2.03976	3.83774	1.98916	1.50178	0.563402	3.29083	1.13543	0.871675	-0.272516	0	0.344969	-0.344593	0	-1.33867	0	0	-1.19308
AC198725.4_FG007	8.7422	8.18372	7.65395	3.5806	4.53785	4.25347	7.43115	5.96053	5.6337	0	0	0	-0.814298	-0.27369	-0.397866	0	0	-0.223544
AC198725.4_FG009	1.92196	0.854085	0.286559	1.25539	0.605533	0.272603	1.34558	0.183128	0.405541	0	-0.635243	0	0	0	0	0	0	0
AC198743.3_FG008	0	0.0827139	0	0	0.0586429	0.0594006	0.0488674	0	0	0	0	0	0	0	0	0	0	0
AC198744.3_FG004	0	0	0	0	0	0	0	0	0	0	0	0	0	0	0	0	0	0
AC198752.4_FG004	0	0.478559	0	0	0	0	0	0	0	0	0	0	0	0	0	0	0	0
AC198766.3_FG005	0	0	0	0	0	0	0	0	0	0	0	0	0	0	0	0	0	0
AC198773.3_FG003	0	0	0	0	0	0	0	0	0	0	0	0	0	0	0	0	0	0
AC198781.3_FG002	0	0	0	0	0	0	0	0	0	0	0	0	0	0	0	0	0	0
AC198787.3_FG001	0	0	0	0	0	0	0	0	0	0	0	0	0	0	0	0	0	0
AC198787.3_FG004	0	0	0	0	0	0	0	0	0	0	0	0	0	0	0	0	0	0
AC198787.3_FG009	0.148685	0.19822	0	0	0.140535	0.284701	0.234217	0.382509	0.169415	0	0	0	0	0	0	0	0	0
AC198871.3_FG002	0	0	0	0	0	0.123529	0.0508121	0.124475	0.0735075	0	0	0	0	0	0	0	0	0
AC198901.4_FG004	0	0	0	0	0	0	0	0	0	0	0	0	0	0	0	0	0	0
AC198923.4_FG002	0	0	0	0	0	0	0	0	0	0	0	0	0	0	0	0	0	0
AC198937.4_FG003	1.58702	0.587704	0.425917	1.87886	0.583342	0.0844114	0.694432	0.567053	1.0046	0	0	-0.287321	0	0	0	0	0	0
AC198937.4_FG005	0	0	0	0	0	0	0	0	0	0	0	0	0	0	0	0	0	0
AC198940.4_FG008	0	0	0	0	0	0	0	0	0	0	0	0	0	0	0	0	0	0
AC198979.4_FG009	6.90536	10.7402	9.72943	0.281903	1.4504	0.734572	2.41726	1.97387	22.5115	0	0.0828136	0	-2.14245	-1.08179	-1.74481	-0.34575	-0.728834	0.608518
AC198981.4_FG001	0	0	0	0	0	0	0	0.0890414	0	0	0	0	0	0	0	0	0	0
AC198982.3_FG006	16.1125	16.366	15.9068	7.75233	30.2772	25.8937	16.7697	17.2713	18.3589	0	0	0	-0.295605	0.659982	0.422141	0	0	0
AC198993.3_FG004	0	0	0	0	0	0	0	0	0	0	0	0	0	0	0	0	0	0
AC198995.3_FG003	0	0	0	0	0	0	0	0	0	0	0	0	0	0	0	0	0	0
AC199001.3_FG005	9.09706	15.8991	4.82329	3.42391	5.87205	4.14231	6.55341	3.92431	4.61385	0.547566	-0.218033	-1.14985	-0.780909	-0.786185	0	0	-1.34714	0
AC199005.2_FG003	0	0	0	0	0	0	0	0	0	0	0	0	0	0	0	0	0	0
AC199039.3_FG003	0	0.307567	0.046437	0	0.490635	0	0	0.14838	0	0	0	0	0	0	0	0	0	0
AC199043.2_FG002	0	0	0	0	0	0	0	0	0	0	0	0	0	0	0	0	0	0
AC199054.3_FG003	0.132252	0	0.212958	0.0971823	0	0.126617	0.104165	0	0.15069	0	0	0	0	0	0	0	0	0
AC199054.3_FG007	0	0	0	0	0	0	0	0	0	0	0	0	0	0	0	0	0	0
AC199058.2_FG001	24.204	32.0212	18.7435	13.3054	17.8128	16.9816	19.5003	14.2597	16.4208	0.0780442	0	-0.176441	-0.235285	-0.141862	0	0	-0.477387	0
AC199067.2_FG004	3.79288	5.84655	2.57659	4.35487	2.91278	1.92912	2.80066	2.4394	2.43095	0	0	-0.16278	0	0	0	0	-0.0947967	0
AC199068.2_FG017	1.47811	0	0.937624	1.84317	0	0.557476	1.69337	0	0.51036	-1.73202	0	1.32168	0	0	0	0	0	0
AC199175.2_FG003	0	2.4851	0.480262	0.109582	0.493331	0.356932	0	0.0959111	0.084959	2.31581	0	-0.540203	0	-0.367581	0	0	-1.6933	0
AC199175.2_FG006	0	0	0	0	0	0	0	0	0	0	0	0	0	0	0	0	0	0
AC199182.3_FG003	1.37061	0.152269	3.03466	2.18218	0.917628	1.47624	5.21771	0	2.40762	-0.743372	0.642657	2.24684	0.0354946	0.459703	-0.130895	1.35889	0	0
AC199183.3_FG001	0	0	0	0	0	0	0	0	0	0	0	0	0	0	0	0	0	0
AC199194.3_FG002	0	0	0	0	0	0	0	0	0	0	0	0	0	0	0	0	0	0
AC199198.3_FG002	0	0	0	0	0.201274	0	0	0	0	0	0	0	0	0	0	0	0	0
AC199198.3_FG003	0.212948	0	0.171449	0.15648	0.603823	0.40775	0.335446	0	0	0	0	0	0	0	0	0	0	0
AC199204.3_FG002	0	0	0	0	0	0	0	0	0	0	0	0	0	0	0	0	0	0
AC199217.3_FG004	0	0	0	0	0	0	0	0	0	0	0	0	0	0	0	0	0	0
AC199315.4_FG001	21.1442	36.3588	26.6458	49.5393	23.7504	22.297	19.0672	36.2638	53.0724	0.335112	0.102114	0	0.95066	0	0	0	0	0.505026
AC199315.4_FG002	0	0	0	0	0	0	0	0	0	0	0	0	0	0	0	0	0	0
AC199325.3_FG001	0	0	0	0	0	0	0	0	0	0	0	0	0	0	0	0	0	0
AC199325.3_FG005	0	0	0	0	0	0	0	0	0	0	0	0	0	0	0	0	0	0
AC199335.3_FG002	0	0	0	0	0	0	0	0	0	0	0	0	0	0	0	0	0	0
AC199343.3_FG013	0	0	0.0952049	0	0	0	0	0	0	0	0	0	0	0	0	0	0	0
AC199355.3_FG004	0	0.19533	0	0	0	0	0	0	0	0	0	0	0	0	0	0	0	0
AC199363.4_FG003	9.2829	10.9886	6.05642	2.88142	7.48817	5.74616	7.56356	10.0878	5.56211	0	0	-0.204569	-0.940228	0	0	0	0	0
AC199370.4_FG006	0	0	0	0	0	0	0	0.216926	0	0	0	0	0	0	0	0	0	0
AC199379.4_FG001	0	0	0	0	0.539781	0.182252	0	0	0.108451	0	0	0	0	0	0	0	0	0
AC199379.4_FG008	0	0	0	0	0	0	0	0	0	0	0	0	0	0	0	0	0	0
AC199382.3_FG005	0	0	0	0	0	0	0	0.203283	0	0	0	0	0	0	0	0	0	0
AC199384.3_FG002	0	0	0.133099	0	0	0.949628	0.911442	0.637935	0.565089	0	0	0	0	0	0	0	0	0
AC199421.3_FG001	0	0	0	0	0	0	0	0	0	0	0	0	0	0	0	0	0	0
AC199439.4_FG005	0.96077	1.72422	0.267764	0.543078	0.768394	0.176892	0.640307	0.522857	0.505256	0.0715656	0	-0.976863	0	-0.00160993	0	0	-0.265583	0
AC199479.4_FG004	0	0	0	0	0	0	0	0	0	0	0	0	0	0	0	0	0	0
AC199481.3_FG001	0	0.288165	0	0	0	0	0	0	0	0	0	0	0	0	0	0	0	0
AC199487.4_FG002	0	2.04263	0	0	0.579277	1.46691	0.724072	1.18251	2.09496	0	0	0	0	0	0	0	0	0
AC199487.4_FG003	3.06437	3.67673	2.71392	0.225179	2.60675	2.34705	4.58579	3.94171	2.09496	0.352109	0	-0.260849	-0.613928	0	0	0	0	0
AC199488.4_FG003	0	0	0	0	0.579277	0.586762	0	0	0	0	0	0	0	0	0	0	0	0
AC199488.4_FG004	0	0.408526	0	0.450357	0	0.293381	0.241357	0	0	0	0	0	0	0	0	0	0	0
AC199492.3_FG001	0	0	0.21074	0	0	0	0	0	0	0	0	0	0	0	0	0	0	0
AC199517.4_FG001	0	0	0	0	0	0	0	0	0	0	0	0	0	0	0	0	0	0
AC199517.4_FG006	0	0	0	0	0	0	0	0	0	0	0	0	0	0	0	0	0	0
AC199524.3_FG002	0	0	0	0	0	0	0	0	0	0	0	0	0	0	0	0	0	0
AC199526.5_FG001	2.40075	0	0.773161	2.35218	0.151276	0.919385	1.76483	0	0.911821	-0.506936	0	0	0	0	0	0	0	0.169916
AC199526.5_FG002	218.39	319.811	382.7	307.027	63.8554	60.1736	93.2446	155.064	144.026	0.56043	1.02317	0.369197	0.602002	-1.94638	-2.40293	-0.963743	-0.779944	-1.39337
AC199526.5_FG003	11.713	12.59	14.2396	12.8247	23.1826	17.38	15.5334	21.0759	12.2433	0	0.334255	0.108411	0.0808165	0.908435	0.235528	0.349123	0.663451	-0.0493495
AC199541.4_FG001	3.93634	29.4016	8.07505	13.6305	11.2636	5.47225	5.52118	18.5193	10.6292	2.56851	0.859715	-1.39154	1.54512	-0.84329	-0.00197606	0.167671	-0.23337	0
AC199541.4_FG002	1.29414	3.7381	2.77851	4.47748	3.72055	1.8585	1.52894	3.88419	4.17794	0.802957	0.594774	0	1.23282	0	0	0	0	0
AC199541.4_FG004	29.5495	72.9648	38.5084	99.8913	51.8838	31.4912	37.8413	78.0307	47.1247	1.21576	0.482966	-0.590641	1.78074	-0.0814541	0	0.342457	0.121603	0.0577292
AC199541.4_FG007	6.96553	18.3889	4.31677	6.66747	2.59882	3.02726	4.69216	6.13038	3.28954	1.15723	0	-1.55015	0	-2.09245	0	-0.00229696	-1.03566	0
AC199543.4_FG004	0	0	0	0	0	0	0	0	0	0	0	0	0	0	0	0	0	0
AC199554.2_FG003	0	0	0	0	0	0	0	0	0	0	0	0	0	0	0	0	0	0
AC199571.3_FG001	0	0	0.308087	0	0.24112	0.244236	0	0.492214	0	0	0	0	0	0	0	0	0	0
AC199571.3_FG003	0.461666	5.803	4.08869	0.242318	11.5323	4.79882	1.61032	16.7124	6.98871	2.19733	1.90049	0	0	0.775464	0	0.314762	1.22308	0.189878
AC199571.3_FG004	3.14098	10.861	4.0304	2.30808	14.3801	5.92034	3.47894	11.8683	7.49332	1.18994	0	-0.659834	0	0.212613	0.0782675	0	0	0.206106
AC199572.3_FG005	0	0	0	0	0	0	0	0	0	0	0	0	0	0	0	0	0	0
AC199577.4_FG004	0	0	0	0	0	0	0	0	0	0	0	0	0	0	0	0	0	0
AC199624.4_FG007	0	0.948089	0.190859	0	0.298747	0.151303	0	0.203283	0.0900352	0.0642574	0	0	0	0	0	0	0	0
AC199632.4_FG007	0	0	0.0785671	0	0.184469	0.0934262	0.0768594	0.125523	0	0	0	0	0	0	0	0	0	0
AC199638.4_FG001	0	0	0	0	0	0	0	0	0	0	0	0	0	0	0	0	0	0
AC199701.4_FG001	0	0	0	0	0.0957676	0	0	0	0	0	0	0	0	0	0	0	0	0
AC199703.3_FG003	0.438276	0.584287	0.823356	2.57646	1.93317	0.699339	0.80546	4.13421	0.998762	0	0	0	0.634124	0	0	0	0.875002	0.210558
AC199705.3_FG006	0	0	0	0	0	0	0	0	0	0	0	0	0	0	0	0	0	0
AC199705.3_FG008	64.0919	32.439	53.7787	41.6039	67.3428	94.5541	52.3593	63.2121	59.2557	-0.57608	0	0.591261	-0.198344	1.00287	0.755178	0	0.802092	0
AC199728.4_FG006	0	0	0	0	0	0	0.0272607	0	0	0	0	0	0	0	0	0	0	0
AC199765.4_FG008	0.910063	1.81987	0.569888	4.53257	0.477875	0.19362	1.27429	0.845446	0.691296	0.0754204	0	-0.366522	1.67174	-0.210111	0	0	0	0.210558
AC199768.4_FG008	0.297371	0.19822	0	0	0	0.142351	0.351325	0.191255	0	0	0	0	0	0	0	0	0	0
AC199771.4_FG001	0	0	0	0	0	0	0	0	0	0	0	0	0	0	0	0	0	0
AC199777.3_FG001	0	0	0	0	0	0	0	0	0	0	0	0	0	0	0	0	0	0
AC199779.3_FG006	1.16198	2.13	0.46777	1.28078	0.411856	1.11247	0.800804	1.121	2.15148	0	0	0	0	0	0	0	0	0.0197967
AC199782.5_FG001	15.2562	11.1357	9.83762	12.7325	9.39575	7.99705	12.2336	15.8946	12.1132	0	-0.0121115	0	0	0	0	0	0.289681	0
AC199782.5_FG002	9.76305	14.0824	10.7813	9.21272	8.11849	8.78524	11.0932	15.9208	11.0026	0.274025	0.10063	0	0	-0.177529	0	0.0297865	0.0227802	0
AC199782.5_FG003	1.23505	1.46355	1.58362	1.17645	0.821463	1.00725	1.69331	0.588387	0.625438	0	0	0	0	0	0	0	0	-0.24931
AC199790.4_FG013	0	0	0	0	0	0	0	0	0	0	0	0	0	0	0	0	0	0
AC199801.4_FG005	0	0	0	0	0	0	0	0	0	0	0	0	0	0	0	0	0	0
AC199810.3_FG003	0	0	0	0	0	0	0	0	0	0	0	0	0	0	0	0	0	0
AC199820.4_FG006	0	0	0	0	0	0	0	0	0	0	0	0	0	0	0	0	0	0
AC199826.4_FG003	0	1.4779	0.743788	0.0678847	0.34927	1.41513	0.0727621	0.118831	0.210523	1.15492	0.320864	0	0	0	0	0	-0.532413	0
AC199843.4_FG007	0.0665638	0.266218	0.0803882	0.0244565	0	0.0318639	0.0524273	0	0	0	0	0	0	0	0	0	0	0
AC199857.4_FG004	0	0	0	0	0	0	0	0	0	0	0	0	0	0	0	0	0	0
AC199873.4_FG002	0.801952	0	0	0	0	0	0.210546	0	0	0	0	0	0	0	0	0	0	0
AC199875.3_FG002	0	0	0	0	0	0	0	0	0	0	0	0	0	0	0	0	0	0
AC199893.4_FG002	5.39224	0	2.51803	2.21893	0	1.54875	2.888	0	1.35169	-2.35735	-0.0403241	1.48902	-0.316329	0	0	0	0	0
AC199908.4_FG002	0.0745633	0	0	0.0547912	0	0	0	0	0	0	0	0	0	0	0	0	0	0
AC199911.5_FG001	0.282335	0.25093	0.378858	0.276624	0	0.0901021	0.518873	0.121056	0	0	0	0	0	0	0	0	0	0
AC199918.4_FG003	0	0	0	0	0	0	0	0	0	0	0	0	0	0	0	0	0	0
AC199932.4_FG002	0	0	0	0	0	0	0	0	0	0	0	0	0	0	0	0	0	0
AC199956.4_FG003	0	0	0	0	0	0	0	0	0	0	0	0	0	0	0	0	0	0
AC199961.4_FG001	0.113188	0.352093	0.0303769	0.0277247	0.249628	0.036122	0.118867	0	0.171959	0	0	-0.334623	0	0	0	0	0	0
AC199961.4_FG004	0.0930661	0.496283	0.124883	0.113979	0.263893	0.118801	0.146602	0.119711	0.176736	0.240244	0	0	0	0	0	0	0	0
AC200038.4_FG011	0	0	0	0	0	0	0	0	0	0	0	0	0	0	0	0	0	0
AC200045.3_FG006	0	0	0	0	0	0	0	0	0	0	0	0	0	0	0	0	0	0
AC200047.3_FG004	0	0	0	0	0	0	0	0	0	0	0	0	0	0	0	0	0	0
AC200057.4_FG006	0	0	0	0	0	0	0.0738481	0	0	0	0	0	0	0	0	0	0	0
AC200057.4_FG007	7.1416	8.99187	7.6665	8.64923	9.25014	6.6474	6.14572	7.14487	7.30849	0	0	0	0.0498462	0	0	0	0	0
AC200065.5_FG009	0	0	0	0	0	0	0	0	0	0	0	0	0	0	0	0	0	0
AC200069.4_FG002	0	0	0	0	0	0	0	0	0	0	0	0	0	0	0	0	0	0
AC200099.4_FG003	8.86865	8.53899	9.52049	13.3959	0.465693	13.2079	5.43291	10.774	8.42094	0.0346264	0	0	0	-1.01546	0	0	0	0
AC200099.4_FG006	0.137311	18.031	3.42712	0.252249	0.259567	4.86403	1.35186	10.2441	4.92832	4.91467	2.67387	-1.73426	0	-4.08207	0.0822497	1.13503	-0.254515	0
AC200106.4_FG003	0	0	0	0	0	0	0	0	0	0	0	0	0	0	0	0	0	0
AC200112.4_FG007	0	0	0	0	0	0	0	0	0	0	0	0	0	0	0	0	0	0
AC200112.4_FG008	0	0	0	0	0	0	0	0	0	0	0	0	0	0	0	0	0	0
AC200117.3_FG004	0	0	0	0	0	0	0	0	0	0	0	0	0	0	0	0	0	0
AC200122.4_FG004	0.312147	0	0.376976	0.458749	0	0.298848	0.860491	1.60606	0.5335	0	0	0	0	0	0	0	0.126749	0
AC200124.3_FG005	0	0	0	0.164863	0	0	0	0	0	0	0	0	0	0	0	0	0	0
AC200138.3_FG003	0	0	0	0	0	0	0	0	0	0	0	0	0	0	0	0	0	0
AC200143.3_FG003	0	0	0	0	0	0	0	0	0	0	0	0	0	0	0	0	0	0
AC200171.2_FG001	0	0	0	0	0	0	0	0	0	0	0	0	0	0	0	0	0	0
AC200178.2_FG002	0.141965	0.189261	0	0.10432	0	0.135917	0.223631	0	0	0	0	0	0	0	0	0	0	0
AC200178.2_FG003	0.16005	0.640111	0	0	0	0	0.252119	0	0.364728	0	0	0	0	0	0	0	0	0
AC200207.2_FG001	0	0	0	0	0.0969403	0	0	0	0	0	0	0	0	0	0	0	0	0
AC200209.1_FG001	8.4707	10.459	7.50654	10.6109	5.21218	8.00094	10.9255	9.50648	8.35616	0	0	0	0.161071	-0.300112	0	0.186933	0	0
AC200210.1_FG006	5.79295	8.32463	4.36118	3.04058	5.97315	4.03355	4.79969	6.58054	6.6006	0.0826375	0	-0.216617	-0.159383	0	0	0	0	0
AC200215.3_FG002	0	0	0.158468	0.0482105	0.0620114	0	0.0516744	0.168784	0.14951	0	0	0	0	0	0	0	0	0
AC200225.5_FG001	0	0	0	0	0	0	0	0	0	0	0	0	0	0	0	0	0	0
AC200228.4_FG001	0	0	0	0	0	0	0	0	0	0	0	0	0	0	0	0	0	0
AC200234.3_FG001	0	0	0	0	0	0	0	0	0	0	0	0	0	0	0	0	0	0
AC200234.3_FG006	0	0	0	0	0	0	0	0	0	0	0	0	0	0	0	0	0	0
AC200240.3_FG002	0	0.145018	0	0	0	0.104144	0	0	0	0	0	0	0	0	0	0	0	0
AC200256.3_FG003	0	0.153666	0	0.0847002	0.108947	0	0	0	0	0	0	0	0	0	0	0	0	0
AC200287.4_FG006	9.17366	4.4311	5.13804	5.81294	5.78051	7.8918	5.86409	4.70294	6.28674	-0.412288	-0.108901	0	-0.0580779	0.0600001	0.317081	-0.0522835	0	0
AC200298.4_FG001	20.2915	5.60655	11.8508	27.5811	13.813	8.55593	14.5743	8.52004	12.0994	-1.1921	-0.121315	0.663296	0.32512	0.968251	0	0	0.100395	0
AC200490.3_FG005	0	0	0	0	0	0	0.0393857	0	0	0	0	0	0	0	0	0	0	0
AC200495.3_FG001	0	0	0.0863344	0	0	0.205325	0	0	0	0	0	0	0	0	0	0	0	0
AC200497.4_FG015	0	0	0	0	0	0	0	0	0	0	0	0	0	0	0	0	0	0
AC200535.4_FG002	0	0	0	0	0	0	0	0	0	0	0	0	0	0	0	0	0	0
AC200540.3_FG002	0	0	0	0	0	0	0	0.101323	0	0	0	0	0	0	0	0	0	0
AC200565.4_FG001	0.274621	0	0	0.403599	0.519134	0.262921	0.216298	0	0.156455	0	0	0	0	0	0	0	0	0
AC200622.3_FG005	0.353913	5.30796	0.071236	0.260065	15.4712	0	0.209063	15.2505	0.100814	2.13446	0	-3.2542	0	1.2545	0	0	1.12102	0
AC200627.3_FG005	0	0	0	0	0	0	0	0	0	0	0	0	0	0	0	0	0	0
AC200725.4_FG003	1.14964	1.75159	0.528916	0.241368	0.310462	0.314474	0.51742	0.633766	1.30992	0	0	0	0	0	0	0	0	0
AC200725.4_FG008	0	0	0	0	0	0	0	0	0	0	0	0	0	0	0	0	0	0
AC200739.5_FG001	0.169783	0	0.546785	0.124761	0	0	0.401175	0	0	0	0	0	0	0	0	0	0	0
AC200753.3_FG003	0.305006	0.406619	0.944493	0.534457	0.266111	0.74126	0.314148	0.271614	0.347531	0	0.8454	0.324758	0	0	0	0	0	-0.442163
AC200754.4_FG004	0.886344	0	0.321128	0.65131	0.0418878	0.594006	0.907538	0	0.353471	-0.961427	0	0	0	0	0	0	0	0.0703804
AC200876.4_FG002	0	0	0	0	0	0	0	0	0	0	0	0	0	0	0	0	0	0
AC200876.4_FG003	0	0	0.0598551	0	0	0	0.117108	0	0	0	0	0	0	0	0	0	0	0
AC200881.4_FG002	0	0	0	0	0	0	0	0	0	0	0	0	0	0	0	0	0	0
AC200881.4_FG007	0	0	0	0	0	0	0	0	0	0	0	0	0	0	0	0	0	0
AC200884.4_FG002	0	0	0	0	0	0	0	0	0	0	0	0	0	0	0	0	0	0
AC200887.4_FG002	0	0	0.11831	0	0	0.140686	0	0	0	0	0	0	0	0	0	0	0	0
AC200904.3_FG003	0	0	0	0	0	0	0	0	0	0	0	0	0	0	0	0	0	0
AC201740.3_FG003	0	0.507563	0.306531	0	0.179927	0	0	0.489728	0.216903	0	0	0	0	0	0	0	0	0
AC201767.3_FG003	0.287175	0	0.231212	0	0	0	0.113093	0	0.818034	0	0	0	0	0	0	0	0	0
AC201769.3_FG002	4.10744	8.69689	2.72341	2.30808	2.28369	1.1566	3.04482	2.7971	2.2024	0.137499	0	-0.366522	0	-0.210111	0	0	0	0
AC201791.3_FG005	0	0	0	0	0	0	0	0	0	0	0	0	0	0	0	0	0	0
AC201797.4_FG006	0	0	0	0	0	0	0	0	0	0	0	0	0	0	0	0	0	0
AC201798.4_FG005	0	0	0	0	0	0	0	0	0	0	0	0	0	0	0	0	0	0
AC201815.4_FG001	1.75218	1.11487	0.609175	0.438938	0.790424	0.495633	0.56457	0.665906	0.453743	0	-0.334262	0	-0.817669	0	0	-0.541914	0	0
AC201828.3_FG002	0	0	0	0	0	0	0	0	0	0	0	0	0	0	0	0	0	0
AC201832.3_FG006	0	0	0	0	0.1237	0	0	0	0	0	0	0	0	0	0	0	0	0
AC201888.3_FG013	0	0	0	0	0	0	0	0	0	0	0	0	0	0	0	0	0	0
AC201891.3_FG001	0	0	0	0	0	0	0	0	0	0	0	0	0	0	0	0	0	0
AC201898.4_FG004	0	0	0	0	0	0	0	0	0	0	0	0	0	0	0	0	0	0
AC201966.3_FG001	0	0	0	0	0	0	0	0	0	0	0	0	0	0	0	0	0	0
AC201969.4_FG005	0	0.100598	0	0	0	0	0	0	0.0859795	0	0	0	0	0	0	0	0	0
AC201977.3_FG005	0	0	0	0	0	0	0	0	0	0	0	0	0	0	0	0	0	0
AC201985.4_FG003	0	0	0	0	0	0	0	0	0	0	0	0	0	0	0	0	0	0
AC201986.3_FG002	0	0	0	0	0	0	0	0	0	0	0	0	0	0	0	0	0	0
AC201995.4_FG001	0	0.471819	0.071236	0.260065	0	0	0.139375	0.11381	0	0	0	0	0	0	0	0	0	0
AC202000.4_FG006	0	0	0	0	0	0	0	0	0	0	0	0	0	0	0	0	0	0
AC202011.3_FG010	0	0.280327	0	0.0772579	0.298122	0.201316	0.0828088	0.135239	0.239591	0	0	0	0	0	0	0	0	0
AC202015.3_FG004	0	0	0	0	0	0	0	0	0	0	0	0	0	0	0	0	0	0
AC202040.4_FG002	0	0	0	0	0	0	0	0	0	0	0	0	0	0	0	0	0	0
AC202041.4_FG003	0	0	0	0	0.187011	0	0	0.509009	0.225442	0	0	0	0	0	0	0	0	0
AC202069.3_FG002	0	0	0	0	0	0	0	0	0	0	0	0	0	0	0	0	0	0
AC202073.4_FG001	49.7916	42.6915	39.181	22.8981	25.881	23.8668	43.4469	49.8902	51.7476	0	0	0	-0.742429	-0.235705	-0.350032	0	0.18865	0.154983
AC202076.3_FG009	0	0	0	0	0	0	0	0	0	0	0	0	0	0	0	0	0	0
AC202091.4_FG003	0	0	0	0	0.170866	0.0865369	0	0	0.10299	0	0	0	0	0	0	0	0	0
AC202092.2_FG003	0	0	0	0	0	0	0	0	0	0	0	0	0	0	0	0	0	0
AC202101.3_FG002	0	0	0	0	0	0.0768602	0	0	0	0	0	0	0	0	0	0	0	0
AC202107.3_FG001	2.51278	4.91321	4.04621	3.44673	2.69171	2.72649	2.77078	2.80124	2.48137	0	0	0	0	0	0	0	0	0
AC202110.3_FG004	1.23176	0	0.495859	1.35769	0	0.353783	0.679113	0	0.561396	0	0	0	0	0	0	0	0	0
AC202122.2_FG001	0	0	0	0	0	0	0	0	0	0	0	0	0	0	0	0	0	0
AC202129.3_FG001	0	6.69983	6.74368	1.38485	9.10431	2.6062	0.329855	6.46441	5.72624	2.25283	2.49721	0	0	0	-0.115468	0	0	0
AC202139.3_FG008	0	0	0	0	0	0	0	0	0	0	0	0	0	0	0	0	0	0
AC202144.5_FG001	3.16295	1.1713	1.55623	0.903863	0.332173	1.17763	2.21441	0.226028	2.60283	0	0	0	0	0	0	0	0	0
AC202172.3_FG004	0	0	0	0	0	0	0	0	0	0	0	0	0	0	0	0	0	0
AC202178.3_FG002	0.252541	0	0	0.0927871	0	0	0.198908	0	0	0	0	0	0	0	0	0	0	0
AC202179.3_FG004	0	0	0	0	0	0	0	0	0	0	0	0	0	0	0	0	0	0
AC202179.3_FG005	0	0	0	0	0	0	0	0	0	0	0	0	0	0	0	0	0	0
AC202181.3_FG010	1.48841	4.43542	1.83278	0.707704	2.56537	1.76029	1.99982	1.1262	1.79568	0.696981	0	-0.251775	0	0	0	0	-0.426493	0
AC202185.4_FG004	0	0	0	0.214913	0	0	0	0.376202	0.166622	0	0	0	0	0	0	0	0	0
AC202187.4_FG003	0	0	0	0	0	0	0	0	0	0	0	0	0	0	0	0	0	0
AC202384.4_FG009	0	0	0	0	0	0	0	0	0	0	0	0	0	0	0	0	0	0
AC202391.4_FG002	0	0	0.0363214	0	0	0	0	0	0	0	0	0	0	0	0	0	0	0
AC202396.4_FG010	0	3.62619	0.312851	0	1.22425	0.744039	0	0.999651	0.44275	2.04577	0	-1.23115	0	0	0	0	0	0
AC202417.5_FG002	0	0	0	0	0	0	0	0	0	0	0	0	0	0	0	0	0	0
AC202432.3_FG006	1.71556	1.21081	0.162498	0.667397	0	0.579693	0.556382	0	0.344954	0	-0.72398	0	0	0	0	0	0	0
AC202435.3_FG001	0.194789	0.346244	1.04553	1.09738	0.797816	0.559471	0.409123	0.501117	0.0739824	0	0.571165	0	0.565366	0	0	0	0	-1.03259
AC202435.3_FG003	0	0.57905	0	0	0	0	0.114034	0.124156	0	0.0642574	0	-0.110501	0	0	0	0	0	0
AC202439.3_FG001	4.25445	1.77244	2.78311	3.81016	1.13097	3.69132	2.40847	2.56524	3.48422	0	0	0	0	0	0	0	0	0
AC202439.3_FG006	2.47739	6.69983	1.5387	2.41861	0.468317	0.609902	3.84676	3.45982	1.81465	1.03776	0	-1.41377	0	-2.65017	-0.285439	0.313142	-0.309267	0
AC202526.4_FG006	0	0	0	0	0	0	0	0	0	0	0	0	0	0	0	0	0	0
AC202532.4_FG006	0	0	0	0	0	0	0	0	0	0	0	0	0	0	0	0	0	0
AC202534.2_FG007	0	0	0	0	0	0	0	0	0	0	0	0	0	0	0	0	0	0
AC202549.3_FG008	0.701895	0	0.339068	2.47571	0	0.67199	2.54302	0	1.11966	0	0	0	0.147849	0	0	0.163467	0	0
AC202561.3_FG007	0	0	0	0	0	0	0	0	0	0	0	0	0	0	0	0	0	0
AC202567.4_FG004	0	0.0788215	0	0	0	0	0	0	0.0673675	0	0	0	0	0	0	0	0	0
AC202705.2_FG001	0	0	0	0.116865	0	0	0	0	0.18121	0	0	0	0	0	0	0	0	0
AC202707.3_FG002	0.269612	1.86905	1.12877	1.14909	1.63093	1.75525	0.509647	1.45657	1.41313	1.04765	0.513827	0	0.458881	0	0	0	0	0
AC202855.3_FG004	0	0	0	0	0	0.21576	0.0887502	0	0	0	0	0	0	0	0	0	0	0
AC202864.3_FG002	1.6402	1.13705	0.792338	2.07305	1.98436	2.70094	3.56553	0.337567	1.64461	0	0	-0.343905	0	0	0.92034	0.516724	0	0
AC202867.3_FG008	0	0	0	0	0	0	0.146602	0	0	0	0	0	0	0	0	0	0	0
AC202867.3_FG010	0	0	0	0	0	0	0	0	0	0	0	0	0	0	0	0	0	0
AC202877.3_FG002	0	0.632059	0	0	0.0640172	0.0648443	0	0	0.154346	0.288379	0	-0.334623	0	-0.0188281	0	0	0	0
AC202900.3_FG001	2.32892	4.7389	6.11865	6.39507	1.62198	3.75528	1.83432	0.157669	3.63127	0.133211	0.813618	0	0.789599	-0.170405	0	0	-1.92098	-0.0477649
AC202911.3_FG002	0	0	0	0	0	0	0	0.142388	0	0	0	0	0	0	0	0	0	0
AC202915.3_FG002	2.95198	5.66318	3.94186	4.60293	10.2759	2.34369	3.06226	6.76077	2.21502	0.351429	0.0418344	0	0.192515	0.61052	0	0	0	-0.147118
AC202921.3_FG004	0	0	0	0	0	0	0	0	0	0	0	0	0	0	0	0	0	0
AC202930.4_FG007	0	0	0	0	0	0	0	0	0	0	0	0	0	0	0	0	0	0
AC202930.4_FG008	0	0.341828	0	0	0	0	0	0	0	0	0	0	0	0	0	0	0	0
AC202940.3_FG004	0	0.232633	0	0	0	0	0	0	0	0	0	0	0	0	0	0	0	0
AC202950.3_FG008	0	0	0	0	0	0	0	0	0	0	0	0	0	0	0	0	0	0
AC202953.3_FG003	1.88459	0	0	0.76936	0	0	0.65971	0	0	0	0	0	0	0	0	0	0	0
AC202959.3_FG001	0	0	0	0	0	0	0	0	0	0	0	0	0	0	0	0	0	0
AC202965.3_FG002	0	0.145018	0	0	0	0.104144	0	0	0	0	0	0	0	0	0	0	0	0
AC202974.3_FG004	0	0	0	0	0	0	0	0	0	0	0	0	0	0	0	0	0	0
AC202989.3_FG007	0	0	0	0	0	0	0	0	0	0	0	0	0	0	0	0	0	0
AC202991.3_FG003	0	0	0	0	0	0	0	0	0	0	0	0	0	0	0	0	0	0
AC203001.3_FG001	0	0	0	0	0	0	0	0	0	0	0	0	0	0	0	0	0	0
AC203006.3_FG005	0	0	0	0	0	0	0	0	0	0	0	0	0	0	0	0	0	0
AC203019.3_FG001	0.523497	0	0.252888	0.076936	0	0.100239	1.07203	0.404026	0.35789	0	0	0	0	0	0	0	0	0
AC203027.3_FG003	0	0	0	0	0	0	0	0	0	0	0	0	0	0	0	0	0	0
AC203031.3_FG002	5.72356	5.21098	6.74368	9.02716	5.93759	4.14319	7.47671	7.90094	5.56717	0	0	0	0.210203	0	0	0	0	0
AC203048.3_FG001	2.4515	3.26821	1.48032	0.675536	2.89639	2.05367	2.89629	1.18251	3.49161	0	0	0	0	0	0	0	0	0
AC203090.3_FG005	0	0	0	0	0	0	0	0	0	0	0	0	0	0	0	0	0	0
AC203093.3_FG001	2.9418	1.30728	1.48032	2.34186	1.96954	1.64293	3.28246	3.46871	5.16758	0	0	0	0	0	0.303144	0	0	0.709075
AC203101.3_FG002	0	0	0.13716	0	0.322039	0.08155	0	0.109566	0.0970548	0	0	0	0	0	0	0	0	0
AC203148.3_FG005	0	0	0	0	0	0	0	0	0	0	0	0	0	0	0	0	0	0
AC203159.3_FG009	0	0	0	0	0	0	0	0	0	0	0	0	0	0	0	0	0	0
AC203159.3_FG010	0	0	0	0	0	0	0	0	0	0	0	0	0	0	0	0	0	0
AC203173.3_FG001	0	0.102131	0.06168	0	0	0	0	0	0.261871	0	0	0	0	0	0	0	0	0
AC203173.3_FG002	0.0634541	0.465266	0.127721	0	0.179927	0	0.049978	0	0.289204	0.47144	0	0	0	0	0	0	-0.389851	0
AC203173.3_FG004	92.4431	81.8427	35.1886	83.3972	44.5179	43.1833	75.4368	49.8617	60.1798	0	-1.00428	-0.926015	0	-0.504742	0.325249	-0.0413165	-0.426222	0.587738
AC203176.4_FG003	0.189644	0	0.152687	0.0696779	0.179248	0	0.0746842	0	0	0	0	0	0	0	0	0	0	0
AC203183.3_FG001	0	0	0	0	0	0	0	0	0	0	0	0	0	0	0	0	0	0
AC203208.4_FG001	0	0	0	0	0	0	0	0	0	0	0	0	0	0	0	0	0	0
AC203220.3_FG006	0	0	0	0	0	0	0	0	0	0	0	0	0	0	0	0	0	0
AC203227.3_FG001	0	0	0	0	0	0	0	0	0	0	0	0	0	0	0	0	0	0
AC203228.3_FG003	0.405288	0	0	0	0	0	0	0	0	0	0	0	0	0	0	0	0	0
AC203237.3_FG001	0	0	0.0719966	0	0.338083	0	0	0	0.203781	0	0	0	0	0	0	0	0	0
AC203244.4_FG001	0	0	0	0	0	0	0.188489	0	0	0	0	0	0	0	0	0	0	0
AC203253.4_FG001	5.49672	5.58319	7.90275	5.00084	4.94799	8.14438	6.39094	5.89204	7.9034	0	0.165376	0	0	0	0	0	0	0
AC203257.2_FG003	0	0	0	0	0	0	0.0899605	0	0	0	0	0	0	0	0	0	0	0
AC203260.3_FG003	0	0	0	0	0	0	0	0	0	0	0	0	0	0	0	0	0	0
AC203262.3_FG002	0	0	0	0	0	0	0	0	0	0	0	0	0	0	0	0	0	0
AC203265.3_FG002	0	0	0	0	0	0	0	0	0	0	0	0	0	0	0	0	0	0
AC203278.4_FG004	0.32423	0	0.130523	0.238253	0	0	0.255372	0	0	0	0	0	0	0	0	0	0	0
AC203280.3_FG001	0	0	0	0	0	0	0	0	0	0	0	0	0	0	0	0	0	0
AC203294.3_FG001	0	0	0.478584	0	0	0	0	0	0	0	0.478534	0	0	0	-0.105568	0	0	-0.0752966
AC203294.3_FG008	0.487919	0	0.785671	1.61342	0	0.934262	1.92149	0	0	0	0	0	0	0	0	0	0	0
AC203294.3_FG012	6.21138	9.78626	4.88727	10.6846	11.8752	5.00066	4.11392	3.99486	3.69953	0.0609584	0	-0.136269	0.36536	0	0	0	-0.282283	0
AC203306.3_FG003	0	0	0	0	0	0	0	0	0	0	0	0	0	0	0	0	0	0
AC203307.4_FG001	0	0.310177	0	0	0	0	0	0	0	0	0	0	0	0	0	0	0	0
AC203311.3_FG005	0	0	0	0	0	0	0	0	0	0	0	0	0	0	0	0	0	0
AC203316.3_FG003	0	0	0	0	0	0	0	0	0	0	0	0	0	0	0	0	0	0
AC203316.3_FG004	0	0	0	0	0	0	0	0	0	0	0	0	0	0	0	0	0	0
AC203324.3_FG008	0	0	0	0	0	0	0	0	0	0	0	0	0	0	0	0	0	0
AC203332.3_FG001	0	0	0	0	0	0	0	0	0	0	0	0	0	0	0	0	0	0
AC203341.3_FG003	0	0	0	0	0	0	0	0	0	0	0	0	0	0	0	0	0	0
AC203359.3_FG001	0.346591	3.92748	2.79049	0.127342	13.2674	1.65912	1.22843	7.13314	2.76439	1.19838	0.927428	-0.273392	0	1.14239	0	0	0.0323615	0
AC203363.3_FG007	0	0	0	0	0	0	0	0	0	0	0	0	0	0	0	0	0	0
AC203365.3_FG004	0	0	0.101663	0	0	0	0.0994538	0	0	0	0	0	0	0	0	0	0	0
AC203365.3_FG007	0.45687	0	0	0.111907	0.575766	0.291603	0	0	0	0	0	0	0	0	0	0	0	0
AC203366.4_FG001	6.81351	5.92677	2.48997	1.06527	4.47603	3.37727	7.72622	6.27794	4.9554	0	-0.667284	-0.530319	-1.83315	0	0.0196852	0	0	0.378652
AC203381.3_FG006	0	0	0	0	0.586429	0	0	0	0	0	0	0	0	0	0	0	0	0
AC203382.3_FG005	0	0	0	0	0	0	0	0	0	0	0	0	0	0	0	0	0	0
AC203392.3_FG004	6.97355	16.7496	4.36174	6.22546	8.27994	5.13148	6.94511	7.19091	5.84444	0.974601	0	-1.35244	0	-0.401147	0	0	-0.64272	0
AC203394.3_FG004	0	0	1.54708	2.17231	0.838248	0.707566	0.931355	0.760519	2.6947	0	0.751178	0.230536	1.20219	0	0	0	0	0
AC203401.3_FG003	0	0	0	0	0	0	0.167015	0	0	0	0	0	0	0	0	0	0	0
AC203408.4_FG003	0	0	0	0	0	0	0.0992045	0	0.0717573	0	0	0	0	0	0	0	0	0
AC203423.3_FG009	0	0	0	0	0	0	0	0	0	0	0	0	0	0	0	0	0	0
AC203424.3_FG001	35.1569	25.859	27.4184	39.9257	22.3962	15.6161	24.0447	30.7626	24.236	-0.039823	0	0	0.123993	0	-0.325308	-0.105206	0.0806883	0
AC203430.3_FG007	0.154159	0	0.124117	0.11328	0	0	0.121419	0	0.175651	0	0	0	0	0	0	0	0	0
AC203437.2_FG002	0	0	0	0	0	0	0	0	0	0	0	0	0	0	0	0	0	0
AC203439.3_FG005	0	0	0	0	0	0	0	0	0	0	0	0	0	0	0	0	0	0
AC203531.3_FG002	0	0	0	0	0	0	0	0	0	0	0	0	0	0	0	0	0	0
AC203535.4_FG001	48.0305	49.6337	31.0238	25.5634	31.0858	25.9538	34.9233	31.8683	31.5685	0.0158789	-0.228064	-0.373699	-0.6057	-0.281198	0	-0.177099	-0.325998	0
AC203535.4_FG002	4.89585	7.86574	6.06426	9.13239	2.84767	3.84595	3.65834	5.73239	5.79299	0.260887	0.105946	0	0.635308	-0.613751	0	0	0	0
AC203535.4_FG004	67.5418	103.321	114.381	174.552	220.678	213.227	98.3704	173.39	217.832	0.568947	0.924487	0.210652	1.44047	1.25134	0.965156	0.58886	0.802549	0.772395
AC203535.4_FG006	0	0.183055	2.98491	0	0	0.394381	0.108149	0	0	0	1.90026	1.37962	0	0	-0.683643	0	0	-1.49703
AC203535.4_FG007	10.6044	5.53197	7.65624	5.46316	2.61472	1.87602	7.30826	3.63252	3.94007	-0.386672	0	0.17548	-0.391452	-0.198114	-1.25454	-0.0079067	0	-0.525183
AC203570.4_FG005	3.47618	7.28242	2.31897	2.40843	5.16312	1.90176	3.36374	2.68286	2.26333	0.436546	0	-0.712189	0	0	0	0	-0.424259	0
AC203571.3_FG001	5.17583	10.7954	4.2344	4.53948	5.83896	5.83448	5.58891	5.58387	5.89745	0.607184	0	-0.632888	0	-0.109009	0.0400785	0	-0.208616	0
AC203571.3_FG007	0	0	0	0	0	0	0	0	0	0	0	0	0	0	0	0	0	0
AC203672.3_FG001	0	0	0	0	0	0	0	0	0	0	0	0	0	0	0	0	0	0
AC203748.3_FG002	0.0486032	0	0	0	0.0459388	0.0930648	0	0.0625185	0	0	0	0	0	0	0	0	0	0
AC203752.5_FG002	7.0068	5.47582	2.33435	2.66317	5.70922	3.93243	4.75752	5.90499	6.0566	0	-0.0647291	0	-0.140118	0	0	0	0	0
AC203753.4_FG006	2.69072	3.06641	0.349413	0.54214	0.574275	1.24649	2.70037	0.558239	1.48348	0	-1.35649	-1.63021	-1.22896	-1.14494	0.556234	0	-0.961453	0.586505
AC203753.4_FG007	2.51278	0.837478	0.337184	0	1.58336	1.60382	4.7829	0.26935	2.62452	0	-0.145335	0	-0.914159	0	0	0	0	0.400279
AC203754.4_FG007	0	0	0.158055	0	0	0	0	0	0	0	0	0	0	0	0	0	0	0
AC203754.4_FG008	0.553274	1.04493	0.445454	0.237161	1.04589	0.0882835	0.363143	1.60128	0.420274	0	0	0	0	0	0	0	0	0
AC203761.3_FG002	5.80163	2.81252	1.12226	1.19037	3.27591	2.27227	3.38262	2.71369	1.63116	-0.436635	-1.48176	-0.442698	-1.53245	0	0.481411	-0.197348	0	0
AC203768.3_FG005	0.14957	0	0.0602114	0.0549543	0.212057	0	0.0589027	0.0961966	0.0852118	0	0	0	0	0	0	0	0	0
AC203774.3_FG004	0	0	0	0	0	0	0	0	0	0	0	0	0	0	0	0	0	0
AC203777.3_FG001	0	0	0	0	0	0	0	0	0	0	0	0	0	0	0	0	0	0
AC203777.3_FG004	0	0	0	0	0	0	0	0	0	0	0	0	0	0	0	0	0	0
AC203790.3_FG004	0	0	0	0	0	0	0	0	0	0	0	0	0	0	0	0	0	0
AC203802.2_FG005	0	0	0	0	0	0	0	0	0	0	0	0	0	0	0	0	0	0
AC203804.4_FG008	0	0	0	0	0	0	0	0	0	0	0	0	0	0	0	0	0	0
AC203806.3_FG006	0	0	0	0	0	0	0	0	0	0	0	0	0	0	0	0	0	0
AC203831.3_FG002	0	0.122707	0	0	0	0	0.0724956	0	0	0	0	0	0	0	0	0	0	0
AC203834.4_FG004	0	0	0	0	0	0	0	0	0	0	0	0	0	0	0	0	0	0
AC203841.3_FG002	2.29405	1.31578	0.57987	1.11729	1.66404	1.20031	1.21857	1.64698	1.39813	-0.0602138	-0.972712	-0.16278	-0.286758	0	0.40081	-0.178044	0	0.396712
AC203841.3_FG009	20.3175	21.4327	20.1291	14.7903	16.4518	11.8165	17.3984	15.3062	17.0922	0	0.0176641	0	-0.0114878	0	-0.323035	0	0	-0.0289722
AC203847.3_FG004	0	0	0	0	0	0	0	0	0	0	0	0	0	0	0	0	0	0
AC203847.3_FG009	0	0	0	0	0	0	0	0	0	0	0	0	0	0	0	0	0	0
AC203855.2_FG001	0	0	0	0.761428	1.95879	0	0	1.9993	0	0	0	0	0	0	0	0	0	0
AC203862.4_FG001	0.100713	0	0.0810863	0.0370033	0.0475959	0	0.0396619	0.129547	0	0	0	0	0	0	0	0	0	0
AC203862.4_FG002	3.38457	3.69174	3.1654	2.53732	2.87589	2.38936	3.01582	2.24275	3.03841	0	0	0	0	0	0	0	0	0
AC203865.3_FG001	3.24435	2.03539	2.09993	2.99174	3.84816	3.28884	2.55533	3.76409	2.46446	0	0	0	0	0.389926	0.10898	0	0.222701	0
AC203900.3_FG006	0	0	0	0.0444931	0	0	0	0	0	0	0	0	0	0	0	0	0	0
AC203909.3_FG003	7.91825	22.5158	5.52761	9.18187	4.41264	1.18314	5.37141	6.77056	7.09261	1.28898	0	-1.52565	0.0695945	-1.71709	-1.38352	-0.0178868	-1.20761	0
AC203909.3_FG006	4.80841	4.96283	5.24508	8.20651	4.69143	1.93052	4.15373	4.58893	4.77186	0	0	0	0.240405	0	-0.19414	0	0	0
AC203909.3_FG007	0.0461061	0	0	0	0	0	0	0	0	0	0	0	0	0	0	0	0	0
AC203909.3_FG010	0	0	0	0	0	0	0	0	0	0	0	0	0	0	0	0	0	0
AC203925.3_FG002	0	0	0	0	0	0	0	0	0	0	0	0	0	0	0	0	0	0
AC203928.4_FG001	0	0	0	0	0	0	0	0	0	0	0	0	0	0	0	0	0	0
AC203944.4_FG002	0	0	0	0	0	0	0	0	0	0	0	0	0	0	0	0	0	0
AC203955.3_FG002	0	0	0	0	0	0	0	0	0	0	0	0	0	0	0	0	0	0
AC203955.3_FG005	0	0.244519	0.295344	0.0673892	0.346721	0.1756	0.361155	0.235927	0.208987	0	0	0	0	0	0	0	0	0
AC203956.3_FG004	0	0.0682263	0.123611	0	0.145114	0.0489964	0.0403082	0.197487	0.174936	0	0	0	0	0	0	0	0	0
AC203957.3_FG004	56.1335	75.6179	10.293	30.8824	10.5557	16.6009	28.4717	5.85955	12.3901	0.277028	-1.76917	-2.30524	-0.418892	-2.16231	0.369844	-0.538057	-2.90662	0
AC203966.5_FG002	7.81	6.79036	5.37672	5.23997	7.27489	5.7434	6.15135	4.65903	9.28579	0	0	0	0	0	0	0	0	0.133236
AC203966.5_FG003	0	0	0	0.0671441	0	0	0	0.117535	0	0	0	0	0	0	0	0	0	0
AC203966.5_FG005	6.7548	13.3276	8.32083	8.43814	2.10689	4.59157	8.13997	8.34117	5.61848	0.636911	0.153956	-0.115796	0.0811461	-1.76415	-0.22642	0.00679743	-0.0680922	-0.16044
AC203966.5_FG006	0	0	0	0	0	0	0	0	0	0	0	0	0	0	0	0	0	0
AC203972.3_FG001	9.92327	0.741131	2.66316	2.87999	0.31527	1.5435	4.83836	0.32179	2.122	-2.90458	-1.26172	1.2309	-1.27152	0	-0.100828	-0.582237	0	0
AC203972.3_FG003	0	0.178187	0.107612	0.0982162	0	0	0.105273	0	0	0	0	0	0	0	0	0	0	0
AC203976.4_FG001	0	0	0	0	0	0	0	0	0	0	0	0	0	0	0	0	0	0
AC203980.3_FG003	0	0	0	0	0	0	0	0	0	0	0	0	0	0	0	0	0	0
AC203985.4_FG001	141.556	332.241	60.5151	114.795	50.1126	61.0955	86.1589	78.1985	63.9374	1.25237	-0.851145	-2.19501	-0.0463795	-2.37014	0.0568698	-0.466774	-1.82503	0
AC203985.4_FG005	27.6919	23.7001	13.7626	28.3878	20.519	17.3474	13.8674	13.6324	19.8665	0	-0.300725	-0.137707	0	0	0.0197382	-0.408984	-0.0926215	0
AC203986.3_FG013	22.7347	3.19039	24.7727	8.79269	0.323134	24.8755	23.1572	6.37646	21.4247	-1.81359	0.0241387	2.21814	-0.696928	-0.609064	0	0	0.0542397	0
AC203989.4_FG001	2.1075	0.216123	0.391568	0.476507	0.229842	0.077604	2.10682	1.04265	0.369435	-0.869491	-0.389254	0	-0.31985	0	0	0	0	0
AC204007.3_FG001	0	0	0	0	0	0	0	0	0	0	0	0	0	0	0	0	0	0
AC204007.3_FG008	0	0	0	0	0	0	0	0	0	0	0	0	0	0	0	0	0	0
AC204009.3_FG009	0	0	0.13137	0	0	0.156216	0	0	0.185917	0	0	0	0	0	0	0	0	0
AC204015.3_FG006	0	0	0	0	0	0	0	0	0	0	0	0	0	0	0	0	0	0
AC204017.4_FG003	0	0	0	0	0.134945	0	0	0.367296	0.162677	0	0	0	0	0	0	0	0	0
AC204035.3_FG003	0.471884	0	0	0.260065	0	0.112945	0.185834	0	0.268837	0	0	0	0	0	0	0	0	0
AC204048.3_FG002	0	1.30094	0	0	0	0	0	0	0	0	0	0	0	0	0	0	0	0
AC204050.4_FG006	0	0	0.0809781	0.0369539	0	0	0.079218	0	0	0	0	0	0	0	0	0	0	0
AC204051.3_FG001	0	0	0.38658	0.117609	0.453829	0.459693	0.126059	0.411746	0.729457	0	0	0	0	0	0	0	0	0
AC204060.3_FG010	0	0	0	0	0	0	0	0	0	0	0	0	0	0	0	0	0	0
AC204070.3_FG004	5.46257	2.62167	2.11106	0.321124	2.27177	1.67355	3.78616	3.37274	3.23657	0	0	-0.135318	-1.57525	0	0	0	0	0
AC204088.3_FG010	0	0	0	0	0	0	0	0	0	0	0	0	0	0	0	0	0	0
AC204212.4_FG001	15.543	8.28844	55.2704	3.9975	58.5189	54.3148	35.0939	12.329	73.4965	-0.0196399	1.63891	2.21652	-0.942056	2.37993	0	0.844044	0	0.0469834
AC204213.1_FG007	0.859072	3.43581	0.864574	0.157817	0.405989	0.411235	0.507469	11.6028	0.244711	0	0	0	0	-0.350183	0	0	0.762742	0
AC204231.3_FG010	0.0546257	0	0	0	0	0.0522984	0.129074	0	0	0	0	0	0	0	0	0	0	0
AC204252.3_FG001	0	0.188197	0.113658	0	0.266858	0	0	0.363169	0.0804247	0	0	0	0	0	0	0	0	0
AC204254.3_FG001	0	0	0	0	0	0	0	0	0	0	0	0	0	0	0	0	0	0
AC204271.3_FG003	0	0	0	0	0	0	0	0	0	0	0	0	0	0	0	0	0	0
AC204277.3_FG006	5.01601	5.73179	5.69238	5.09006	11.1076	9.83329	4.81613	11.4909	8.49138	0	0.0387206	0	0	0.805631	0.583978	0	0.745419	0.124281
AC204292.4_FG002	1.6601	0.50299	0.303769	0.499044	0.142645	0.325098	1.12923	0.436784	0.429898	-0.278553	-0.812381	0	-0.62839	0	0.250676	0	0	0
AC204292.4_FG003	4.83681	3.93182	5.69888	4.94124	3.90264	3.50129	5.11043	3.79367	2.1507	0	0	0	0	0	0	0	0	-0.545435
AC204292.4_FG005	0	0	0	0	0	0	0	0	0	0	0	0	0	0	0	0	0	0
AC204292.4_FG006	0	0	0	0	0	0	0	0	0	0	0	0	0	0	0	0	0	0
AC204298.3_FG006	0	0.0500734	0	0	0	0.07192	0	0	0.042797	0	0	0	0	0	0	0	0	0
AC204300.3_FG003	0	0	0	0	0	0	0	0	0	0	0	0	0	0	0	0	0	0
AC204300.3_FG009	0	0	0	0	0	0.209193	0	0	0	0	0	0	0	0	0	0	0	0
AC204306.3_FG007	0	0	0	0	0	0	0	0	0	0	0	0	0	0	0	0	0	0
AC204311.4_FG004	1.09848	0.915277	0.221104	0.403599	1.29783	0.920223	0.757044	1.23636	1.40809	0	0	0	0	0	0	0	0	0
AC204325.3_FG003	0	0	0	0	0	0	0	0	0	0	0	0	0	0	0	0	0	0
AC204351.3_FG004	0	0	0	0	0	0	0	0	0	0	0	0	0	0	0	0	0	0
AC204352.3_FG012	0	0	0	0	0	0	0	0	0	0	0	0	0	0	0	0	0	0
AC204359.3_FG004	0	0	0	0	0	0	0	0	0	0	0	0	0	0	0	0	0	0
AC204359.3_FG005	2.01858	5.19654	2.07354	2.50628	1.3816	0.733046	1.15129	1.52209	1.26897	0.694416	0	-0.442698	0	-0.805458	-0.0725641	0	-0.688826	0
AC204377.3_FG001	0	0	0	0	0	0	0	0	0	0	0	0	0	0	0	0	0	0
AC204381.3_FG001	0.40055	0.320396	0.0644985	0.0588671	0.0252395	0.204525	0.546837	0	0.182558	0	-0.150425	0	-0.384059	0	0	0	0	0
AC204383.2_FG002	0	0	0	0	0	0	0	0	0	0	0	0	0	0	0	0	0	0
AC204387.3_FG002	0	0	0	0.256453	0	0.334128	0	0	0.397655	0	0	0	0	0	0	0	0	0
AC204437.3_FG004	0	0	0	0	0	0	0	0	0	0	0	0	0	0	0	0	0	0
AC204472.3_FG002	0.126271	0.336675	0.101663	0.556723	0.83544	0.604453	0	0.649689	0	0	0	0	0	0	0	0	0	0
AC204476.3_FG004	0	0	0	0	0	0	0	0	0	0	0	0	0	0	0	0	0	0
AC204502.4_FG006	0	0	0	0	0	0	0	0	0	0	0	0	0	0	0	0	0	0
AC204515.4_FG003	0	0	0	0	0	0	0	0	0	0	0	0	0	0	0	0	0	0
AC204515.4_FG006	2.64241	5.05146	2.04719	2.19817	0.659732	0.572792	2.78806	1.66741	2.61316	0.426872	0	-0.522019	0	-1.70472	-0.55213	0	-0.678697	0
AC204519.3_FG003	0.146092	0	0.117622	0.107353	0	0	0	0	0	0	0	0	0	0	0	0	0	0
AC204520.3_FG005	0	0	0	0	0	0	0	0	0	0	0	0	0	0	0	0	0	0
AC204530.4_FG002	4.99256	3.85047	2.79049	2.7894	2.06694	1.65912	3.3148	2.91907	2.25664	0	-0.0815767	0	-0.195946	-0.0278711	0	0	0	0
AC204530.4_FG003	0	0.0915277	0.0552761	0.0504498	0.129783	0	0.0540746	0	0	0	0	0	0	0	0	0	0	0
AC204530.4_FG006	0.05335	0	0.859067	0.0784061	0.0504254	0.051077	0.210099	0	0.0607881	0	1.43583	0.915184	0	0	-1.06286	0	0	-1.03259
AC204539.4_FG001	1.80776	1.92801	2.03766	0.664196	1.70866	2.94225	1.56622	1.16266	1.23588	0.182184	0	0	0	0	0	-0.0393685	0	0
AC204539.4_FG002	1.95606	3.0089	3.75546	0.9951	4.40875	2.30489	2.25171	2.51609	1.71444	0	0.0709432	0	0	0	0	0	0	0
AC204539.4_FG003	27.5374	20.3442	23.0024	33.5567	22.2321	29.0005	26.6595	17.1204	24.9706	0	0	0	0.192801	0.0172067	0.190836	0	0	0
AC204540.3_FG001	0	0	0	0	0	0	0	0.205873	0	0	0	0	0	0	0	0	0	0
AC204552.3_FG001	0	0	0	0	0	0	0	0	0	0	0	0	0	0	0	0	0	0
AC204563.3_FG011	0	0	0	0	0	0	0	0	0	0	0	0	0	0	0	0	0	0
AC204569.3_FG002	0	0	0	0	0.0686427	0	0	0	0	0	0	0	0	0	0	0	0	0
AC204573.3_FG002	0	0	0	0	0	0	0	0	0	0	0	0	0	0	0	0	0	0
AC204573.3_FG015	0	0	0	0	0	0	0	0	0	0	0	0	0	0	0	0	0	0
AC204581.3_FG003	0	0	0	0	0	0	0	0	0	0	0	0	0	0	0	0	0	0
AC204591.3_FG002	0	0	0	0	0	0	0	0	0	0	0	0	0	0	0	0	0	0
AC204605.3_FG008	0	0	0	0	0	0	0	0	0	0	0	0	0	0	0	0	0	0
AC204611.4_FG001	1.00936	0.424936	0.342174	0.351336	0	0.254305	0.251052	0.205002	0.242124	0	0	-0.135318	0	0	0	-0.00400392	0	0
AC204618.3_FG001	0	0	0	0	0	0	0	0	0	0	0	0	0	0	0	0	0	0
AC204619.3_FG003	0	0	0	0.140951	0	0	0	0	0	0	0	0	0	0	0	0	0	0
AC204621.4_FG006	0.0851791	0	0.0685798	0	0	0	0.134178	0	0	0	0	0	0	0	0	0	0	0
AC204636.3_FG003	0	0	0.107612	0	0.126332	0	0	0	0	0	0	0	0	0	0	0	0	0
AC204641.5_FG001	0	0.267636	0.0269388	0	0	0	0	0	0	0.026001	0	-0.0722449	0	0	0	0	0	0
AC204641.5_FG003	0	0	0	0	0	0	0	0	0	0	0	0	0	0	0	0	0	0
AC204659.3_FG005	2.74321	3.21826	2.7387	2.82211	2.07427	2.83644	1.90135	3.24632	2.25049	0.0416671	0	0	0	0	0	0	0	0
AC204662.3_FG005	0.247565	0	0	0	0	0.118509	0	0	0	0	0	0	0	0	0	0	0	0
AC204679.3_FG003	0	0	0	0	0	0	0	0	0	0	0	0	0	0	0	0	0	0
AC204687.3_FG001	0	0	0	0	0	0	0	0	0	0	0	0	0	0	0	0	0	0
AC204690.4_FG005	7.36773	2.06785	3.05963	3.70433	0.806339	1.63352	6.84144	1.49639	3.00451	-0.936654	-0.399378	0	-0.273293	0	0	0	0	0
AC204703.3_FG007	0	0	0	0	0	0	0	0	0	0	0	0	0	0	0	0	0	0
AC204707.4_FG001	0	0	0	0	0	0	0	0	0	0	0	0	0	0	0	0	0	0
AC204710.4_FG003	0	0	0	0	0	0	0	0	0	0	0	0	0	0	0	0	0	0
AC204711.3_FG002	0.130874	0.232633	0.140493	0.352623	0.0824665	0	0.584118	0	0	0	0	0	0	0	0	0.154736	0	0
AC204711.3_FG003	1.20526	0	0.0882167	0.0805144	0	0	0.0862993	0.422817	0	-0.00413536	-0.537963	0	-0.771597	0	0	-0.685122	0	0
AC204712.3_FG002	6.67111	7.41131	3.58071	3.75829	6.72577	4.25792	2.27688	3.71847	5.82759	0	0	0	0	0	0	-0.222962	0	0
AC204712.3_FG006	0	0	0	0	0	0	0	0	0	0	0	0	0	0	0	0	0	0
AC204717.3_FG005	0.448711	0.598199	0.120423	0.549543	0.424114	0.143198	0.176708	0.769572	0.255636	0	0	0	0	0	0	0	0	0
AC204763.2_FG001	0	0	0	0	0	0	0	0	0	0	0	0	0	0	0	0	0	0
AC204768.3_FG001	0	0	0	0	0	0	0	0	0	0	0	0	0	0	0	0	0	0
AC204772.2_FG002	0.361552	0	0.727735	0	0	0	0.284767	0	0	0	0	0	0	0	0	0	0	0
AC204821.3_FG004	0	0	0	0	0	0	0	0	0	0	0	0	0	0	0	0	0	0
AC204845.3_FG008	0	0	0	0	0	0.120286	0	0	0	0	0	0	0	0	0	0	0	0
AC204868.3_FG004	0	0	0.0895179	0	0	0	0	0	0	0	0	0	0	0	0	0	0	0
AC204887.4_FG003	0.131559	0.175388	0.211843	0	0	0	0	0	0.299803	0	0	0	0	0	0	0	0	0
AC204891.4_FG001	0.615376	0.273462	0.743181	0.150732	0.484701	0.68735	0.96937	0.131927	0.116862	0	0	0	0	0	0.0401093	0	0	0
AC204893.3_FG001	0	0	0	0	0	0	0	0	0	0	0	0	0	0	0	0	0	0
AC204897.3_FG007	0	0.598199	0.240846	0	0.706856	0	0	0.577179	0	0	0	0	0	0	0	0	0	0
AC204931.3_FG002	1.55323	0	1.75076	0.608724	0	0.495685	0.897133	0	1.76978	-0.506936	0	0.991301	0	0	0	0	0	0
AC204931.3_FG004	0	0	0	0	0	0	0	0	0	0	0	0	0	0	0	0	0	0
AC204944.3_FG004	0	0	0	0	0	0	0	0.296533	0	0	0	0	0	0	0	0	0	0
AC204953.3_FG002	0	0	0	0	0	0	0	0	0	0	0	0	0	0	0	0	0	0
AC205008.4_FG002	0	0.416844	0.343287	0.125326	0.214935	0.489853	0.0895534	0.146254	0.388659	1.01236	0.981334	-0.102897	0	0	0	0	0	0.111022
AC205012.3_FG002	4.17285	5.92584	6.06201	2.43307	3.08669	1.38959	5.68018	1.16686	0.930255	0.109037	0.387774	0	-0.0729446	-0.160585	-1.33576	0.174964	-1.36956	-1.96212
AC205026.3_FG003	0	0	0	0	0	0	0	0	0	0	0	0	0	0	0	0	0	0
AC205033.4_FG004	9.10142	26.641	8.44287	12.0674	29.1737	9.85021	14.1812	10.4347	12.3993	1.04737	0	-0.915738	0	0	0	0.205437	-0.567533	0
AC205035.3_FG004	0	0	0	0	0	0	0	0	0	0	0	0	0	0	0	0	0	0
AC205057.3_FG002	5.09929	10.6476	4.50128	4.55973	6.38763	3.35272	4.30666	3.7933	3.57015	0.682082	0	-0.607971	0	-0.0417898	0	0	-0.758099	0
AC205057.3_FG004	4.73423	1.17906	1.13093	1.10864	3.39291	2.14174	4.79417	3.74748	3.43811	-1.05015	-1.05935	0	-1.20851	0.896409	0.258292	0	0.92562	0.764237
AC205060.2_FG002	15.57	7.6041	12.4117	8.26944	13.4051	9.00302	10.8063	17.4499	9.48518	-0.307653	0	0.246155	-0.218345	0.433819	0	0	0.718237	0
AC205066.3_FG008	0	0	0	0	0	0	0	0	0	0	0	0	0	0	0	0	0	0
AC205077.3_FG003	98.2611	207.495	157.822	108.308	222.734	129.023	174.085	121.087	159.537	1.01494	0.820171	-0.0901333	0.167237	0.241394	-0.00521311	0.849025	-0.452292	0
AC205078.3_FG009	0	0	0	0	0	0	0	0	0	0	0	0	0	0	0	0	0	0
AC205100.3_FG001	0	0	0	0.116496	0	0	0	0.101962	0	0	0	0	0	0	0	0	0	0
AC205104.3_FG003	0	0	0	0	0	0	0	0	0	0	0	0	0	0	0	0	0	0
AC205106.3_FG004	0	0	0	0	0	0	0	0	0	0	0	0	0	0	0	0	0	0
AC205110.4_FG001	0	3.69282	0	0	6.17135	0	0	4.32657	0	1.40457	0	-1.45081	0	0	0	0	0	0
AC205122.4_FG003	181.889	79.4452	221.985	293.401	169.63	105.057	226.601	232.037	154.057	-0.93616	0.461642	1.49741	0.769188	1.1861	-0.798124	0.376794	1.54656	-0.475592
AC205122.4_FG005	0	0.141645	0	0	0	0.050861	0.0418421	0	0	0	0	0	0	0	0	0	0	0
AC205122.4_FG006	0	0	0	0	0	0	0	0	0	0	0	0	0	0	0	0	0	0
AC205122.4_FG007	0	0	0	0	0	0	0	0	0	0	0	0	0	0	0	0	0	0
AC205122.4_FG008	0	0.140753	0	0	0	0	0	0.135807	0	0	0	0	0	0	0	0	0	0
AC205122.4_FG009	0	0	0	0	0	0	0	0	0	0	0	0	0	0	0	0	0	0
AC205122.4_FG010	0	0	0	0	0	0	0	0	0	0	0	0	0	0	0	0	0	0
AC205154.3_FG001	0	0	0	0	0.138891	0	0	0	0	0	0	0	0	0	0	0	0	0
AC205154.3_FG005	0	0	0.0589826	0	0	0	0	0.2827	0	0	0	0	0	0	0	0	0	0
AC205155.3_FG001	0.31022	0	0.124883	0.341938	0	0.445505	0.488674	0	0	0	0	0	0	0	0	0	0	0
AC205158.3_FG004	0	0	0	0	0	0	0	0	0	0	0	0	0	0	0	0	0	0
AC205165.3_FG002	0	0	0	0	0.38307	0	0	0.260662	0	0	0	0	0	0	0	0	0	0
AC205171.3_FG001	0	0	0	0	0	0	0	0	0	0	0	0	0	0	0	0	0	0
AC205173.3_FG001	0	0	0	0	0	0	0	0	0	0	0	0	0	0	0	0	0	0
AC205175.3_FG001	0	0	0.0745158	0	0.0437392	0	0.0728961	0.0595249	0	0	0	0	0	0	0	0	0	0
AC205175.3_FG002	0.571087	0.95168	0.114949	0	0.404836	0	0.562253	0	0.325354	0	0	0	0	0	0	0	0	0
AC205250.3_FG004	0.821939	0	0	1.0354	0	0.449668	1.84965	0.151038	0.267581	0	0	0	0	0	0	0	0	0
AC205250.3_FG006	0.235942	0	0.474907	1.4737	0	0.677669	0.0929169	0.45524	0.537675	0	0	0	0.430917	0	0	0	0	0
AC205251.3_FG002	0	0.165837	0	0	0	0	0.0979767	0	0	0	0	0	0	0	0	0	0	0
AC205269.3_FG003	0	0.307331	0	0	0.217893	0.220709	0	0.296533	0	0	0	0	0	0	0	0	0	0
AC205274.3_FG001	34.2516	17.3478	2.04719	1.53872	0	2.00477	26.035	1.73154	2.21551	-0.472507	-2.96237	-2.03627	-3.38787	-3.91682	0.122571	0	-1.74888	0.0459273
AC205320.3_FG004	2.21333	0.173571	1.78201	3.34851	1.35365	0.747894	1.23055	2.00966	2.52192	-0.705925	0	0.659681	0	0.273686	0	0	0.769207	0
AC205324.3_FG003	0	0.0980941	0.0296208	0.0270346	0.0695472	0.0352229	0.057954	0.0473236	0.0838395	0	0	0	0	0	0	0	0	0
AC205326.3_FG002	8.47872	5.85721	8.81229	6.2304	4.51694	5.68223	7.22443	11.3028	6.4991	0	0	0.244964	0	0	-0.00807559	0	0.578095	-0.0291513
AC205331.3_FG004	0	0	0	0	0	0	0	0	0	0	0	0	0	0	0	0	0	0
AC205336.3_FG003	0	0	0	0	0	0	0	0	0	0	0	0	0	0	0	0	0	0
AC205345.3_FG002	0	0.741131	0.40283	0	0.0525451	0.106448	0	0.286036	0.316717	0.854692	0	0	0	-0.585141	0	0	0	0
AC205362.4_FG002	20.6722	204.932	25.9875	6.85286	14.3482	14.5832	39.6642	18.5935	10.5079	3.22051	0.398305	-2.65462	-1.11165	-3.37024	-0.443975	0.908712	-3.08334	-1.09075
AC205369.3_FG001	0	0	0	0	0	0	0	0	0	0	0	0	0	0	0	0	0	0
AC205376.4_FG003	11.2336	8.86742	11.0676	12.708	16.0664	7.5002	6.98517	11.2177	9.76829	0	0	0	0	0.535149	0	0	0	0
AC205376.4_FG008	6.07355	4.60415	5.84878	8.40097	6.75366	6.04282	5.53406	7.81244	9.90557	0	0	0	0.072146	0.064426	0	0	0.160516	0.112042
AC205379.3_FG012	0	0	0	0	0	0	0	0	0	0	0	0	0	0	0	0	0	0
AC205395.3_FG003	0	0	0	0	0	0	0	0	0	0	0	0	0	0	0	0	0	0
AC205405.3_FG001	0	0	0	0	0	0	0	0	0	0	0	0	0	0	0	0	0	0
AC205411.3_FG001	0	0	0	0	0	0	0	0	0	0	0	0	0	0	0	0	0	0
AC205413.4_FG001	2.80017	0.982379	1.30523	0.541485	0.0696492	0.141098	4.00469	1.13743	0.33585	-0.0407773	0	0	-0.808239	-0.585141	-0.7068	0.0118834	0	-0.053484
AC205413.4_FG002	0	0	0.170009	0	0	0	0.0831567	0	0	0	0	0	0	0	0	0	0	0
AC205413.4_FG003	0.148247	0.494087	0.179036	0.108936	0.0700601	0	0.700577	0.286036	0.0844578	0	0	0	0	0	0	0	0	0
AC205417.3_FG003	0	0	0	0	0	0	0	0	0	0	0	0	0	0	0	0	0	0
AC205419.3_FG001	0.827054	0.356719	0.37211	1.05461	1.42548	0.232887	0.670567	2.59703	0.692913	0	0	0	0	1.06567	0	0	1.87047	0
AC205425.3_FG006	0	0	0	0	0	0	0	0	0	0	0	0	0	0	0	0	0	0
AC205466.3_FG003	0	0	0	0	0	0	0	0	0	0	0	0	0	0	0	0	0	0
AC205470.3_FG008	0	0	0.0321638	0	0.0377589	0	0.0314647	0	0	0	0	0	0	0	0	0	0	0
AC205471.4_FG003	2.41722	4.42159	1.58409	1.19793	1.00952	0.968748	1.50538	1.30156	0.832674	0.291664	0	-0.594058	-0.032395	-1.00076	0	0	-0.707964	0
AC205471.4_FG007	4.4759	0	1.99149	7.53011	3.78521	2.1426	30.4291	3.48472	7.7841	-1.94551	0	0.991301	0.28616	2.04686	0.111142	2.36786	1.80131	1.05875
AC205471.4_FG008	0	0	0	0.198118	0	0	0.0849412	0	0	0	0	0	0	0	0	0	0	0
AC205476.3_FG007	0	0	0	0	0	0	0	0	0	0	0	0	0	0	0	0	0	0
AC205484.3_FG005	0	0	0	0.305201	0.098142	0.0994101	0.0817822	0.133562	0	0	0	0	0	0	0	0	0	0
AC205485.3_FG011	0	0.175618	0	0.0242001	0.0622552	0.126119	0	0.0423618	0.150098	0	0	0	0	0	0	0	0	0
AC205490.4_FG004	0	0	0	0	0	0	0	0	0	0	0	0	0	0	0	0	0	0
AC205496.3_FG002	0	0	0	0	0	0	0	0	0	0	0	0	0	0	0	0	0	0
AC205500.3_FG002	6.52357	5.15371	4.08511	4.97125	5.17636	6.24563	6.2165	3.41868	6.3319	0	0	0	0	0	0.203834	0	0	0
AC205502.4_FG004	0.653884	0	0.0752083	0.480492	0	0.357729	0.183934	0.120156	0.266089	-0.39634	-0.404216	0	0	0	0	0	0	0
AC205511.3_FG002	0	0	0	0	0	0	0	0	0	0	0	0	0	0	0	0	0	0
AC205513.3_FG003	0	0	0	0	0	0	0	0	0	0	0	0	0	0	0	0	0	0
AC205521.3_FG003	0.200488	2.31643	0.564962	0.294649	1.54756	0.895749	0.210546	0.859629	1.1422	1.97794	0	-1.00489	0	0	0	0	-0.39209	0.00221145
AC205532.3_FG001	0	0	0	0	0	0	0	0	0	0	0	0	0	0	0	0	0	0
AC205534.3_FG001	0	0	0	0	0	0	0	0	0	0	0	0	0	0	0	0	0	0
AC205534.3_FG002	0.332819	0	0	0.366847	0	0.15932	0.524273	0	0.18961	0	0	0	0	0	0	0	0	0
AC205544.3_FG004	0	0	0	0	0	0	0	0	0	0	0	0	0	0	0	0	0	0
AC205558.3_FG002	6.42366	0	2.89015	12.4949	0.535722	0.361763	4.61301	0	2.79854	-1.77731	0	0.834872	0.474059	0	-0.471933	0	0	0
AC205560.3_FG003	0	0	0	0.0584016	0.187799	0	0	0	0.0905572	0	0	0	0	0	0	0	0	0
AC205562.3_FG002	6.57551	11.4795	4.15965	2.87611	1.03584	0.224834	4.99407	3.12144	5.7084	0.408561	0	-0.767799	-0.416542	-2.26704	-2.06562	0	-1.03697	0
AC205567.3_FG002	1.69255	9.71995	5.87015	2.00911	10.3369	1.37114	3.28146	5.3591	4.30209	1.55794	1.02411	0	0	0	-0.73775	0	0	0
AC205574.3_FG006	1.19868	0.355114	0.285951	0.685084	1.21689	0.42504	0.594438	0.228424	0.404681	0	-0.150049	-0.135318	0	0.305586	0	0	0	0
AC205591.4_FG006	0	0	0	0	0	0	0	0	0	0	0	0	0	0	0	0	0	0
AC205592.3_FG001	0	0.217527	0	0	0	0	0	0	0.371834	0	0	0	0	0	0	0	0	0
AC205595.3_FG007	0	0	0	0	0	0	0	0	0	0	0	0	0	0	0	0	0	0
AC205605.3_FG002	0	0	0	0	0	0.101937	0	0.136958	0	0	0	0	0	0	0	0	0	0
AC205608.4_FG004	20.4926	17.6277	63.7179	8.06708	8.43945	22.6091	26.5549	6.52717	19.3469	0	1.73651	1.81197	-0.887396	-0.48072	-1.16873	0.334148	-0.878671	-1.59024
AC205615.4_FG002	0	0	0	0	0	0	0	0	0	0	0	0	0	0	0	0	0	0
AC205619.3_FG003	0	0	0	0	0	0	0	0	0	0	0	0	0	0	0	0	0	0
AC205664.3_FG001	4.37006	0	2.46291	4.33518	0	2.30113	6.36764	0	3.23657	-0.961427	0	0.350096	0	0	0.0547561	0	0	0.326035
AC205672.3_FG001	0	0	0	0	0.0851268	0	0	0	0	0	0	0	0	0	0	0	0	0
AC205673.3_FG006	7.22856	3.44169	4.98847	5.9441	3.41615	2.96596	4.60893	3.32076	3.33377	0	0	0	0	0	0	0	0	0
AC205677.3_FG001	9.07944	9.02689	8.47827	5.41177	9.22586	5.8091	8.29399	10.9154	7.61494	0	0	0	-0.318845	0.0446291	-0.139685	0	0.187976	0
AC205695.3_FG008	0	0	0	0	0	0	0	0	0	0	0	0	0	0	0	0	0	0
AC205703.4_FG001	0	0	0	0	0	0	0	0	0	0	0	0	0	0	0	0	0	0
AC205703.4_FG002	13.5226	17.0627	6.74709	18.8099	9.75697	7.07495	14.701	14.9442	13.4548	0.169364	-0.432807	-0.870942	0.437617	-0.271087	0	0.0545195	0	0.632473
AC205703.4_FG005	1.61327	2.28107	1.53504	1.72432	1.06276	1.1233	1.07813	2.07515	1.83819	0	0	0	0	0	0	0	0	0
AC205703.4_FG006	2.20978	5.95887	2.91133	3.61666	3.08549	1.68289	3.40184	2.64864	3.03288	0.907492	0.0433411	-0.326067	0.288808	-0.142828	0	0.173354	-0.37263	0
AC205703.4_FG010	14.393	10.6826	10.8343	3.04011	9.50838	8.50551	12.1938	15.6289	13.4224	-0.123028	0	0	-1.7872	0	0	0	0.49397	0.0433432
AC205709.3_FG001	0	0.0870107	0	0	0	0	0	0	0	0	0	0	0	0	0	0	0	0
AC205712.3_FG003	0.138065	0	0	0.202908	0.130497	0.132183	0	0	0	0	0	0	0	0	0	0	0	0
AC205713.4_FG004	0	0	0	0	0	0	0	0	0	0	0	0	0	0	0	0	0	0
AC205722.3_FG004	0	0	0	0	0	0	0	0	0	0	0	0	0	0	0	0	0	0
AC205725.3_FG010	17.1201	1.74858	5.44682	13.2905	1.69645	4.09766	12.5055	1.77594	6.52854	-2.42591	-0.971373	0.994869	0	0	0	0	0	0
AC205726.4_FG003	0	0	0	0	0	0	0	0	0	0	0	0	0	0	0	0	0	0
AC205730.3_FG001	0.0753459	0.0502236	0.121326	0.0276831	0.249254	0	0.0296721	0.193835	0.128776	0	0	0	0	0	0	0	0	0
AC205730.3_FG002	8.84651	5.20679	3.78858	0.760715	5.20373	5.49623	6.74535	8.77659	5.36164	-0.236092	-0.527157	0	-2.62088	0	0.238047	0	0.46376	0
AC205735.3_FG006	0.488446	1.08529	0.349564	0.478565	0.359077	0.207838	0.213729	0.27924	0.185515	0	0	0	0	0	0	0	0	0
AC205813.4_FG008	0	0	0	0	0	0	0	0	0	0	0	0	0	0	0	0	0	0
AC205814.3_FG001	0	0	0	0	0	0	0	0	0	0	0	0	0	0	0	0	0	0
AC205833.3_FG002	0	0	0	0	0	0	0	0	0	0	0	0	0	0	0	0	0	0
AC205834.3_FG003	0.364612	2.91649	0.587116	0.223273	1.17747	0.843604	0.8376	0.742586	0.830893	1.99856	0	-1.35764	0	-0.395791	0	0.17061	-0.956086	0
AC205853.3_FG014	0.13991	0	0.112645	0.143934	0.0264481	0.0535796	0.176315	0	0.0956498	0	0	0	0	0	0	0	0	0
AC205886.3_FG001	5.81594	0	5.64308	8.38306	0.140952	5.06844	10.1012	0.0959111	4.33291	-3.0172	0	3.24574	0.244571	0	0	0.508952	0	0
AC205888.4_FG004	0.186824	0.207553	0.100278	0.0457612	0.323735	0.208675	0.245245	0.0801042	0.24835	0.241077	0	0	0	0	0	0	0	0
AC205907.3_FG004	0	0	0	0	0	0	0	0	0	0	0	0	0	0	0	0	0	0
AC205968.3_FG001	2.14506	0.408526	3.20736	9.00714	5.79277	6.74776	5.55122	5.5184	3.49161	0	0	0.230536	0.642455	1.23098	0	0	1.01885	0.0544388
AC205972.3_FG002	0	0	0	0	0	0	0	0	0	0	0	0	0	0	0	0	0	0
AC205976.3_FG004	0	0	0	0	0	0.180204	0	0	0	0	0	0	0	0	0	0	0	0
AC205982.3_FG014	13.8727	16.0517	8.85108	11.3481	21.4001	13.7828	15.8743	16.3294	14.763	0	0	-0.176318	0	0.24575	0.307128	0	0	0.173543
AC206030.4_FG001	0	0	0	0	0.0894552	0.0906111	0	0	0	0	0	0	0	0	0	0	0	0
AC206031.3_FG007	0.897423	0.957118	0.939298	1.64863	0.763405	1.03102	1.20161	1.84697	1.1248	0.182184	0	0	0	-0.0646359	0.287202	0	0	0.191942
AC206156.3_FG003	0	0	0	0	0	0	0	0	0	0	0	0	0	0	0	0	0	0
AC206156.3_FG009	0	0	0	0	0	0	0	0	0	0	0	0	0	0	0	0	0	0
AC206160.3_FG001	0	0	0	0	0	0	0	0	0	0	0	0	0	0	0	0	0	0
AC206165.3_FG007	3.84937	14.8251	1.89397	1.37503	0.404262	1.27964	3.83193	0.756473	2.4367	1.57962	-0.102771	-2.24229	-0.619753	-3.52675	0	0	-3.01545	0
AC206165.3_FG009	0.797709	0	0	15.9734	0	0.381861	0.314148	1.0261	0.227232	0	0	0	2.70912	0	0	0	0	0
AC206165.3_FG019	0.855487	1.00632	1.13445	0.443743	0.428077	0.963575	1.30797	0.0647304	0.917421	0.323539	0	0	0	0	0	0	-0.892652	0
AC206166.3_FG002	0	0	0	0	0	0	0	0	0	0	0	0	0	0	0	0	0	0
AC206168.2_FG003	0	0	0	0	0.0657905	0.0666406	0	0	0	0	0	0	0	0	0	0	0	0
AC206169.3_FG002	0.169401	0	0	0.373442	0	0	0	0	0	0	0	0	0	0	0	0	0	0
AC206184.4_FG002	0	0	0	0	0	0	0	0	0	0	0	0	0	0	0	0	0	0
AC206185.3_FG002	0	0.340093	0.205391	0	0.0602801	0	0	0.164071	0	0	0	0	0	0	0	0	0	0
AC206186.3_FG001	0	0	0	0	0	0	0	0	0	0	0	0	0	0	0	0	0	0
AC206194.3_FG003	0	0	0	0	0	0	0	0	0	0	0	0	0	0	0	0	0	0
AC206198.3_FG001	0.0694139	1.48062	1.2854	1.32619	0.787305	1.12976	1.03877	0.714299	2.05638	1.61803	1.6532	-0.0267936	1.60869	0	0	1.20836	0	0
AC206199.3_FG001	0	0	0	0	0	0	0	0	0	0	0	0	0	0	0	0	0	0
AC206199.3_FG005	0.874012	1.16519	0.527766	1.44506	1.6522	1.25516	1.37679	0.843184	1.99173	0	0	0	0	0	0	0	0	0
AC206201.3_FG004	1.12513	0	2.7176	7.16538	2.1269	1.79532	0.886178	0.482419	1.28199	0	0	0	0.762683	0	0	0	0	0
AC206201.3_FG009	0.720881	1.73903	0.248742	0.176574	0.0973376	0.492976	0.540746	0.0883116	0.312909	0.458914	0	-1.11179	-0.0985221	-1.85861	0	0	-1.84369	0.263025
AC206217.2_FG006	0	0.17914	0	0	0	0.385945	0	0	0	0	0	0	0	0	0	0	0	0
AC206223.3_FG001	0.835605	1.59141	0.961094	1.05262	1.74884	1.25715	0.423092	0.844519	1.56417	0	0	0	0	0	0	0	0	0
AC206223.3_FG004	0.122774	0.872942	0.395395	0.150364	1.31517	0.430993	0.0644668	0.947552	0.279784	0.733977	0	0	0	0	0.277149	0	0	0
AC206223.3_FG006	0.633475	1.63273	0.646033	0.744792	0.798332	1.81946	0.831567	0.651873	0.336837	0.380882	0	-0.179455	0	0	0.742948	0	0	0
AC206223.3_FG007	0.0997137	0	0.160564	0	0.188495	0.0954653	0.235611	0	0.340847	0	0	0	0	0	0	0	0	0
AC206223.3_FG008	0.568737	0	0.686856	0.379931	0	0.148502	0.57012	0	0.294559	-1.10989	0	1.68578	0	0	-0.34843	0	0	0
AC206223.3_FG010	3.28775	10.6446	4.91595	13.2876	5.32718	8.09403	5.73393	6.94773	6.68953	0.702784	0	-0.0703541	1.22687	0	0.0161346	0	0	0
AC206227.4_FG001	0	0	0	0	0	0	0	0	0	0	0	0	0	0	0	0	0	0
AC206259.3_FG002	0.332452	0.517076	0.178444	0.10179	0.104743	0.26524	0.152744	0.213817	0.0947007	0	0	0	0	0	0	0	0	0
AC206259.3_FG003	44.2654	29.5469	31.002	24.0329	29.2583	32.3643	40.6513	37.2262	32.0478	-0.369481	-0.125338	0.119038	-0.589657	0.114333	0.101957	0	0.368258	0
AC206262.3_FG004	0	0	0	0	0	0	0	0	0	0	0	0	0	0	0	0	0	0
AC206265.3_FG006	0.137311	0	0.110552	0.1009	0	0.13146	0	0	0	0	0	0	0	0	0	0	0	0
AC206266.3_FG001	0.53155	1.09516	0.583588	0.355089	0.36539	0.323848	0.761204	1.05668	0.49554	0	0	0	0	0	0	0	0	0
AC206273.3_FG004	8.45007	30.8311	21.1262	32.1906	2.94252	1.27738	19.0907	4.29054	10.3883	1.32817	0.987129	0	1.52554	-2.18237	-2.32051	0.719002	-1.76616	-0.490964
AC206274.3_FG008	0	0	0	0	0	0	0	0	0	0	0	0	0	0	0	0	0	0
AC206285.3_FG003	0	0	0	0	0	0	0	0	0	0	0	0	0	0	0	0	0	0
AC206285.3_FG005	0	0	0	0	0	0	0	0	0	0	0	0	0	0	0	0	0	0
AC206312.3_FG008	0	0	0	0	0	0	0	0	0	0	0	0	0	0	0	0	0	0
AC206319.2_FG004	3.27006	1.14723	2.77137	4.93234	0.325347	1.15343	1.76224	0	0.98052	0	0	0	0	0	0	0	0	0
AC206325.3_FG003	0	0	0	0	0	0	0	0	0	0	0	0	0	0	0	0	0	0
AC206332.3_FG005	0.637762	1.02028	0.342319	0.624861	0.24112	0.244236	1.30603	0.984428	0.82357	0	0	0	0	0	0	0.184245	0	0
AC206349.2_FG002	0	0	0	0	0	0	0	0	0	0	0	0	0	0	0	0	0	0
AC206350.3_FG005	0	0	0	0	0	0	0	0	0	0	0	0	0	0	0	0	0	0
AC206392.3_FG004	0	0.352622	0	0	0	0	0	0	0	0	0	0	0	0	0	0	0	0
AC206425.3_FG002	0	0	0	0	0	0	0.0916264	0	0	0	0	0	0	0	0	0	0	0
AC206425.3_FG004	0.114739	0.152964	0.369517	0.168627	0.108449	0.219701	0.361485	0	0.130736	0	0	0	0	0	0	0	0	0
AC206503.3_FG001	0	0	0	0	0	0	0	0	0	0	0	0	0	0	0	0	0	0
AC206514.2_FG002	0	0	0	0	0	0	0	0	0	0	0	0	0	0	0	0	0	0
AC206519.2_FG002	0	0	0	0	0	0	0	0	0	0	0	0	0	0	0	0	0	0
AC206547.2_FG002	1.23327	2.05516	1.36528	0.33984	1.01995	0.885543	1.21419	0.39659	1.05391	0	0	-0.412852	0	0	0	0	0	0
AC206582.2_FG002	4.67898	4.38954	10.7434	6.6218	11.3019	8.2956	8.46249	7.80187	5.92369	0	0.743056	0.627272	0	0.77434	0	0.259036	0.0553659	-0.214411
AC206610.4_FG004	0	0	0	0	0	0	0	0	0	0	0	0	0	0	0	0	0	0
AC206610.4_FG005	0	0	0	0	0	0	0	0	0	0	0	0	0	0	0	0	0	0
AC206611.3_FG002	0	0	0	0	0	0	0	0	0	0	0	0	0	0	0	0	0	0
AC206611.3_FG003	4.61251	2.20268	1.49654	2.5294	0.845903	1.51594	1.95202	0.796982	0.627533	-0.191624	-0.586722	-0.0316326	-0.0617011	0	0	-0.386149	0	0
AC206634.3_FG004	0	0	0	0	0	0	0	0	0	0	0	0	0	0	0	0	0	0
AC206638.3_FG007	0	0	0	0.13189	0	0	0.141366	0	0	0	0	0	0	0	0	0	0	0
AC206638.3_FG015	0	0	0	0	0	0	0	0.513048	0	0	0	0	0	0	0	0	0	0
AC206642.4_FG001	96.4832	69.2997	41.6976	78.2985	59.0133	36.9123	44.4171	65.1376	44.9138	-0.209657	-0.748603	-0.351684	0	0	0	-0.777672	0	0
AC206647.3_FG003	0	0	0	0	0	0	0	0	0	0	0	0	0	0	0	0	0	0
AC206655.3_FG004	0	0	0	0	0	0	0	0	0	0	0	0	0	0	0	0	0	0
AC206695.3_FG001	0	0	0	0	0	0	0	0	0	0	0	0	0	0	0	0	0	0
AC206698.2_FG002	0	0	0	0	0	0	0	0	0	0	0	0	0	0	0	0	0	0
AC206700.3_FG003	0	1.02399	0.265035	0.0806316	0.414854	0.31516	0.0864249	0	0.500108	0.288379	0	0	0	0	0	0	0	0
AC206749.3_FG003	0	0	0	0	0	0	0	0	0	0	0	0	0	0	0	0	0	0
AC206763.3_FG002	0	0	0	0	0	0	0	0	0	0	0	0	0	0	0	0	0	0
AC206764.4_FG001	2.73525	1.40998	1.2626	0.777176	0.930711	1.78073	0.804291	1.78264	1.78685	-0.143038	-0.19546	0	-0.9105	0	0	-0.86583	0	0
AC206764.4_FG003	0.111185	1.03758	0.626625	1.22553	0	0	0.437861	0.429054	0.76012	0.288379	0	0	0.7477	-0.0188281	0	0	0	0.210558
AC206768.3_FG005	2.14909	0.881556	1.33099	0.850345	0.781262	1.1079	1.43227	0.212645	0.753452	0	0	0	0	0	0	0	0	0
AC206768.3_FG006	0	0	0	0	0	0	0	0	0	0	0	0	0	0	0	0	0	0
AC206780.3_FG004	0.752677	0.347341	0.139846	0.510543	0.355708	0.443452	0.752434	0.111712	0.428808	0	-0.389254	0	0	0	0	0	0	0
AC206788.3_FG008	3.90878	1.48885	8.54199	5.74455	15.0419	4.27684	2.19903	8.26008	11.1343	0	0.350067	0.815908	0	1.76014	0	0	0.678181	0
AC206788.3_FG015	31.0694	24.3647	19.0596	59.8968	7.4584	22.4379	33.9715	18.5027	32.9267	-0.116532	-0.287798	-0.0237689	1.02455	-1.23722	0.244807	0.180652	-0.0537401	0.584317
AC206831.3_FG015	0	0	0	0	0	0	0	0	0	0	0	0	0	0	0	0	0	0
AC206832.3_FG004	0	0	0	0	0	0	0	0	0	0	0	0	0	0	0	0	0	0
AC206840.3_FG002	27.7111	20.663	19.4747	25.5399	19.311	21.1344	22.5658	32.02	19.801	0	0	0	0	0	0	0	0.278608	0
AC206898.3_FG006	0.791428	1.23094	0.477898	0.242318	0.311685	0.378854	0.831131	0.0848348	0.676327	0	0	0	0	0	0	0	-0.782056	0
AC206901.3_FG005	4.97134	3.85602	4.9486	3.45382	5.89487	2.07688	2.06456	2.79039	1.85382	0	0	0	0	0.164501	-0.316056	-0.338706	0	-0.613414
AC206941.2_FG002	0	0	0	0	0	0	0	0	0	0	0	0	0	0	0	0	0	0
AC206946.2_FG009	0	0	0	0	0	0	0	0	0	0	0	0	0	0	0	0	0	0
AC206951.3_FG014	0	0	0	0	0	0	0	0	0	0	0	0	0	0	0	0	0	0
AC206951.3_FG016	0.923818	0	0.148758	0.135769	0	0	1.23696	0.594155	0.315785	0	0	0	-0.0663276	0	0	0	0	0
AC206951.3_FG017	20.0532	21.3871	36.3763	27.6669	9.67034	17.8666	41.9679	18.951	31.2425	0	0.885433	0.665703	0.380839	-0.500695	-0.609764	0.982451	0	-0.0555991
AC206952.3_FG001	0	0	0	0	0	0	0	0	0	0	0	0	0	0	0	0	0	0
AC206968.3_FG001	0	0	0	0	0	0	0	0	0	0	0	0	0	0	0	0	0	0
AC206968.3_FG003	35.6615	36.6372	33.7342	19.1133	40.2143	37.1282	30.5908	39.6645	39.2254	0	0.0174757	0	-0.508958	0.197077	0.109663	0	0.0711028	0
AC206969.3_FG001	0	0	0	0	0	0	0	0	0	0	0	0	0	0	0	0	0	0
AC206980.3_FG007	0	0	0	0	0	0.250596	0.206159	0.336688	0.447362	0	0	0	0	0	0	0	0	0
AC206989.4_FG002	23.2802	17.2422	20.3798	19.5508	15.1932	24.2341	21.5376	23.5285	23.7891	0	0	0	0	0	0	0	0.0967326	0
AC206999.1_FG002	0	0.446655	0.269747	0.0984781	0.0633343	0	0.15833	0	0.0763498	0	0	0	0	0	0	0	0	0
AC206999.1_FG007	0	0	0	0	0	0	0	0	0	0	0	0	0	0	0	0	0	0
AC207011.3_FG001	0	0	0	0	0	0	0	0	0	0	0	0	0	0	0	0	0	0
AC207019.3_FG003	0	0	0	0	0	0	0	0	0	0	0	0	0	0	0	0	0	0
AC207024.3_FG002	2.20192	1.38141	2.60709	5.23482	1.83637	2.23212	3.06051	7.33077	4.57509	0	0	0	0.515727	0	0	0	1.04026	0
AC207043.3_FG002	12.5714	10.4004	15.1105	3.21029	1.68542	1.23772	7.09257	4.53006	1.62542	0	0.290666	0.415601	-1.39743	-1.7842	-2.82715	-0.349526	-0.577191	-2.68218
AC207043.3_FG004	0.0782799	0.417435	0.5042	0.0575222	0.295955	0.224834	0	0.60415	0.178387	0	0	0	0	0	0	0	0	0
AC207080.3_FG005	0.047411	0	0.0381718	0	0	0	0.0373421	0	0	0	0	0	0	0	0	0	0	0
AC207104.3_FG001	0	0	0	0	0	0	0	0	0	0	0	0	0	0	0	0	0	0
AC207107.4_FG001	0	0	0	0	0	0	0	0	0	0	0	0	0	0	0	0	0	0
AC207107.4_FG002	0	0	0	0	0	0.0925279	0	0.124316	0	0	0	0	0	0	0	0	0	0
AC207119.3_FG001	0	0	0	0	0	0	0	0.478845	0	0	0	0	0	0	0	0	0	0
AC207188.3_FG002	0.136564	0	0	0	0.129078	0	0	0	0	0	0	0	0	0	0	0	0	0
AC207189.4_FG002	22.6697	2.18473	29.0271	12.845	2.32341	2.61492	7.5293	3.16194	1.55604	-1.68889	0.171712	2.34032	-0.0824307	0	-2.08038	-0.754144	0	-2.62552
AC207205.3_FG004	0	0	0	0	0.137285	0	0	0.186833	0	0	0	0	0	0	0	0	0	0
AC207206.3_FG001	0	0	0	0	0	0	0.140364	0	0	0	0	0	0	0	0	0	0	0
AC207206.3_FG003	0	0	0	0	0	0	0	0	0	0	0	0	0	0	0	0	0	0
AC207225.3_FG001	0	0	0	0	0	0	0	0	0	0	0	0	0	0	0	0	0	0
AC207225.3_FG003	0.275525	0.955019	0.709861	0.0404926	0.88543	0.791357	1.21526	0.567053	0.690664	0	0	-0.250795	0	0	0.30957	0.488156	0	0
AC207231.3_FG001	0	0	0	0	0	0	0	0	0	0	0	0	0	0	0	0	0	0
AC207254.3_FG005	0	0	0	0	0	0	0	0	0	0	0	0	0	0	0	0	0	0
AC207260.3_FG003	3.5211	4.05403	3.35036	3.64588	1.96659	3.37108	2.7733	1.85286	2.18837	0.143722	0	0	0	0	0	0	0	0
AC207260.3_FG004	0	0	0	0	0	0	0	0	0	0	0	0	0	0	0	0	0	0
AC207265.3_FG002	35.4852	25.0943	18.4182	28.0279	12.9818	16.5986	30.5737	18.5359	26.117	-0.207942	-0.472402	-0.0473283	0	-0.436923	0	0	-0.0180927	0.225369
AC207309.3_FG007	0.080538	3.86528	1.62108	1.18363	1.75083	1.69634	1.64928	1.03596	1.1012	2.87207	1.78198	-0.21107	1.20219	0	0	1.69516	-0.337895	0
AC207309.3_FG010	0	0	0	0	0	0	0	0	0	0	0	0	0	0	0	0	0	0
AC207321.3_FG003	0.439982	0.0651734	0.07872	0.0718468	0	0.140412	0.385045	0	0.278513	0	0	0	0	0	0	-0.024869	0	0
AC207328.3_FG003	0.279198	0	0	0	0.263893	0.400954	0.109952	0.179567	0.159062	0	0	0	0	0	0	0	0	0
AC207342.3_FG001	0	0	0	0	0	0	0	0	0	0	0	0	0	0	0	0	0	0
AC207342.3_FG007	3.87939	5.64196	3.97522	4.08166	2.58337	2.11028	5.20824	4.08278	3.61657	0	0	0	0	-0.0989177	0	0	0	0
AC207342.3_FG008	119.998	122.765	167.57	314.922	221.578	122.39	167.101	166.039	244.909	0	0.660722	0.512526	1.47949	1.00198	-0.198494	0.54159	0.481806	0.39109
AC207347.3_FG005	7.0561	21.7914	7.39761	5.14772	13.9623	11.7127	6.03735	17.6955	10.8741	1.37718	0	-1.07068	0	-0.10939	0.486323	0	0	0.138548
AC207383.3_FG003	0	0	0	0	0.065428	0	0	0	0.0788738	0	0	0	0	0	0	0	0	0
AC207389.3_FG004	0	0	0	0	0	0	0	0	0	0	0	0	0	0	0	0	0	0
AC207397.3_FG001	0	0	0	0	0	0	0	0	0	0	0	0	0	0	0	0	0	0
AC207427.3_FG005	0	0	0	0	0	0	0	0	0	0	0	0	0	0	0	0	0	0
AC207454.3_FG004	0	0	0	0	0	0	0	0	0	0	0	0	0	0	0	0	0	0
AC207472.3_FG001	0	0	0.189075	0	0	0	0	0	0	0	0	0	0	0	0	0	0	0
AC207533.2_FG002	1.45368	4.42964	2.84238	0.610401	2.94426	0.596461	1.47208	1.0685	0.709864	0	0	-0.462893	0	0	0	0	0	0
AC207544.3_FG011	0	0	0	0	0	0	0	0	0	0	0	0	0	0	0	0	0	0
AC207546.3_FG004	1.32769	1.18001	0.514684	0.722686	1.02252	0.282473	0.69715	0.75903	0.672356	0	0	0	0	0	0	0	0	0.317473
AC207549.3_FG010	0	0	0	0	0	0	0	0	0	0	0	0	0	0	0	0	0	0
AC207575.3_FG004	0	0	0	0	0	0	0	0	0	0	0	0	0	0	0	0	0	0
AC207619.3_FG001	0	0	0	0	0	0	0	0	0	0	0	0	0	0	0	0	0	0
AC207620.2_FG007	0	0.0616927	0.0372579	0	0	0	0	0	0	0	0	0	0	0	0	0	0	0
AC207628.4_FG002	0	0	0	0.0666593	0	0	0	0	0	0	0	0	0	0	0	0	0	0
AC207628.4_FG003	0.978649	1.17605	0.233051	0.384891	0.482042	0.409092	0.260555	0.443253	0.392638	0	-0.969517	-1.32948	-0.496853	-0.338096	0.0259335	-0.96252	-0.458194	0
AC207628.4_FG005	0	0	0	0.132839	0.170866	0	0	0.232533	0	0	0	0	0	0	0	0	0	0
AC207628.4_FG009	56.1456	29.968	35.3271	20.8207	12.7152	30.8974	29.8928	12.7316	26.5265	-0.660438	-0.259217	0.252328	-1.10582	-0.759712	0	-0.610279	-0.826778	-0.321024
AC207628.4_FG010	4.64319	7.28242	4.54465	12.6443	0.86052	1.83044	5.59319	0.585544	2.90461	0.102069	0	0	1.10313	-1.50996	-0.327099	0	-1.75056	0
AC207628.4_FG011	0.218124	0.407107	0.491727	0.737303	0.865899	1.00239	1.0308	1.06618	1.24267	0	0	0	0.0769916	0	0.0192122	0.600416	0	0.11902
AC207649.3_FG002	0	0	0	0	0	0	0	0	0	0	0	0	0	0	0	0	0	0
AC207652.3_FG001	1.5395	1.18273	0.693275	0.364308	0.394606	0.874355	0.822069	1.10761	1.10006	0	-0.145576	0	-1.02954	-0.310602	0	-0.0550562	0	0
AC207655.2_FG003	0	0	0	0	0.101933	0	0	0	0	0	0	0	0	0	0	0	0	0
AC207656.3_FG002	10.7591	10.232	5.47395	4.91875	9.97052	7.88487	8.00485	3.29081	4.87169	0	-0.384922	-0.394769	-0.639593	0	0.354251	0	-1.01689	0
AC207722.2_FG009	1108.9	1046.86	1846.09	1397.72	4577	3603.88	2746.53	1323.18	2042.14	0	0.987143	0.960333	0.482886	2.35714	1.09525	1.44662	0.467508	0.0506371
AC207728.2_FG003	1.1512	0.687976	0.511369	0.20419	0.562805	0.456062	0.53152	0.357432	0.678464	0	0	-0.250795	-0.644765	-0.02811	0	0	0	0.339841
AC207732.3_FG010	0.239313	0	0.0963383	0	0	0	0.0942443	0	0	0	0	0	0	0	0	0	0	0
AC207733.3_FG001	0	1.21167	0.0860895	0	0.505327	0	0	1.99434	0	1.71415	0	-1.24462	0	0	0	0	0	0
AC207733.3_FG007	0	0	0	0	0	0	0	0	0	0	0	0	0	0	0	0	0	0
AC207740.3_FG005	0	0	0	0	0	0	0	0	0	0	0	0	0	0	0	0	0	0
AC207755.3_FG005	0.171521	0.457326	0.0690479	0.126038	0.0810593	0.328427	0.135094	0.220628	0	0	0	0	0	0	0	0	0	0
AC207756.3_FG001	5.64889	5.71303	3.92074	1.86078	2.20934	2.79735	4.14237	2.00447	3.55115	0	0	-0.087911	-0.252788	0	0	0	0	0
AC207767.2_FG001	0.0706831	2.21443	0.426815	0.15582	1.30276	0.372194	0.111343	0.6819	0.483227	2.79019	0.459178	-1.20947	0	0	0	0	-0.540712	0.111022
AC207784.3_FG007	0	0	0	0	0	0	0	0	0	0	0	0	0	0	0	0	0	0
AC207790.2_FG001	0	0	0	0	0	0	0	0	0	0	0	0	0	0	0	0	0	0
AC207793.3_FG002	1.89932	0.174626	0.843692	0.962536	0.123807	0.313518	0.6706	0.33698	1.11938	-1.04035	0	0.0447767	0	0	0	-0.166313	0	0.339841
AC207798.2_FG003	0	0	0	0.0843134	0.108449	0	0	0	0	0	0	0	0	0	0	0	0	0
AC207803.3_FG003	3.01534	3.34991	0.910397	0.0923232	1.90003	0.96229	2.77078	2.26254	3.43574	0.0441928	0	-0.0216837	-2.01207	0	0.232754	0	0	0.223398
AC207814.3_FG002	0	0	0	0	0	0	0	0	0	0	0	0	0	0	0	0	0	0
AC207814.3_FG003	0	0.39066	0.0884739	0	0.242351	0.0350689	0	0.0471167	0.166946	0.512465	0	0	0	0	0	0	0	0
AC207888.3_FG009	0.955152	0	0.147888	0.269951	0	0.0703428	0.0578693	0.283527	0.0837169	-1.36792	-0.573256	0	-0.174548	0	0	-1.55048	0	0
AC207890.3_FG002	68.8915	63.4345	48.1486	38.295	31.8597	23.5941	43.6732	53.3134	54.0714	0	-0.139209	-0.116517	-0.567734	-0.611454	-0.748323	-0.393453	0	0
AC207896.4_FG003	0	0	0	0	0	0	0	0	0	0	0	0	0	0	0	0	0	0
AC208023.3_FG001	72.8136	64.5239	84.9474	194.193	82.9913	67.5243	72.5306	93.1095	118.754	0	0.312411	0.3544	1.42907	0.398244	0	0	0.464052	0.240169
AC208026.3_FG005	0.0869475	0	0.0700036	0	0.0821812	0	0	0.111841	0.0990698	0	0	0	0	0	0	0	0	0
AC208031.3_FG002	0	0	0	0.0932558	0	0	0	0	0	0	0	0	0	0	0	0	0	0
AC208031.3_FG005	0.158037	0.632059	0.127239	0	0.149373	0	0	0.406567	0	0	0	0	0	0	0	0	0	0
AC208035.3_FG002	0	0	0	0	0	0	0	0	0	0	0	0	0	0	0	0	0	0
AC208042.3_FG005	0	0	0	0	0	0	0	0	0	0	0	0	0	0	0	0	0	0
AC208079.3_FG001	0	0	0	0	0	0	0	0	0	0	0	0	0	0	0	0	0	0
AC208082.3_FG008	0.124395	0	0.200307	0	0.470304	0.238191	0	0	0	0	0	0	0	0	0	0	0	0
AC208109.2_FG004	0	0	0	0	0	0	0	0	0	0	0	0	0	0	0	0	0	0
AC208110.2_FG001	0	0	0	0.0699418	0	0	0	0	0	0	0	0	0	0	0	0	0	0
AC208110.2_FG005	0	0	0	0	0	0	0.0554378	0.181076	0	0	0	0	0	0	0	0	0	0
AC208110.2_FG006	1.42302	0.972869	6.75674	0.0670304	0.500068	3.52824	2.51463	0	0.893858	0	2.12381	2.42992	-2.53265	0	-0.502437	0.535157	-2.40853	-2.46022
AC208110.2_FG007	0	0	0	0	0.181763	0.368223	0	0	0	0	0	0	0	0	0	0	0	0
AC208110.2_FG011	0	0	0	0	0	0	0	0	0	0	0	0	0	0	0	0	0	0
AC208113.3_FG001	0	0	0	0	0	0	0	0	0	0	0	0	0	0	0	0	0	0
AC208113.3_FG005	3.58969	2.61032	2.57486	5.61133	4.07149	2.43697	3.34139	3.02232	3.5696	0	0	0	0.281443	0.173011	0	0	0	0
AC208113.3_FG009	4.60087	0	1.99461	5.46137	1.67256	2.37184	1.115	0	2.01628	-0.27678	0	0	0	0	0	0	0	0
AC208122.2_FG003	0	0	0	0	0	0	0	0	0	0	0	0	0	0	0	0	0	0
AC208126.3_FG001	0	0	0	0	0	0	0	0	0	0	0	0	0	0	0	0	0	0
AC208201.3_FG001	10.643	6.71367	7.69114	10.9872	6.7718	7.00841	10.3046	8.14729	6.56624	-0.164226	0	0	0	0	0	0	0	0
AC208201.3_FG002	10.3354	8.95607	11.5977	6.5979	8.6698	11.07	16.2299	7.5612	11.6291	0	0.102415	0.153804	-0.0778959	0	0	0.494794	0	0
AC208201.3_FG003	0	0	0	0.0664196	0.0427165	0	0	0	0	0	0	0	0	0	0	0	0	0
AC208204.3_FG006	86.2881	42.348	48.3509	264.311	172.377	166.282	108.043	338.873	120.107	-0.661948	-0.328749	0.0767108	1.63676	2.03189	1.73573	0.308871	2.92148	1.02939
AC208212.3_FG001	0.153219	0	0	0	0	0	0.120679	0	0	0	0	0	0	0	0	0	0	0
AC208217.3_FG001	0.330629	1.32233	0.266198	0.242956	0.312505	0.316543	0.260412	0.42529	0	0	0	0	0	0	0	0	0	0
AC208221.3_FG002	0	1.48585	0	0	0	0	0	0.260662	0	1.01236	0	-1.05861	0	-0.742811	0	0	0	0
AC208308.3_FG003	0	0	0	0	0	0	0	0	0	0	0	0	0	0	0	0	0	0
AC208308.3_FG004	0	0	0	0	0	0	0	0	0	0	0	0	0	0	0	0	0	0
AC208327.4_FG002	0.661259	2.46836	1.49071	0.194365	3.75006	3.16543	0.312494	3.06209	3.61657	0	0	0	0	0	0.088749	0	0	0.0494832
AC208327.4_FG003	14.0822	11.4021	6.21344	9.0618	10.2647	7.50281	8.5536	8.28945	7.47886	0	-0.59859	-0.366703	-0.194019	0	0.0856357	-0.281806	0	0
AC208327.4_FG006	12.8156	18.2142	10.7925	12.2586	18.9005	13.151	15.7499	17.3847	14.8541	0.346149	0	-0.330354	0	0.0892736	0.190767	0.234966	0	0.142313
AC208337.2_FG003	4.94598	2.34949	2.28858	3.50912	2.74043	2.23155	2.37317	2.04755	2.85016	-0.292424	-0.237528	0	0	0	0	-0.310945	0	0
AC208338.3_FG010	0	0	0	0	0	0	0	0	0	0	0	0	0	0	0	0	0	0
AC208341.4_FG005	45.5912	41.1217	58.9971	76.9544	63.1447	53.8767	57.1222	55.741	64.1201	0	0.409847	0.419656	0.706157	0.598042	0	0.247304	0.302824	0
AC208341.4_FG006	0.991888	0.661167	0.532396	0.607389	0.546883	1.18704	1.04165	1.06323	0.753452	0	0	-0.135318	0	-0.0121685	0	0	0	0
AC208341.4_FG007	0	0	0	0	0	0	0	0	0	0	0	0	0	0	0	0	0	0
AC208341.4_FG008	0.0934121	0.249064	0	0.0686418	0.176583	0.0894321	0.147147	0.360469	0	0	0	0	0	0	0	0	0	0
AC208346.3_FG004	7.94939	14.7851	7.21199	4.78713	6.04755	6.45982	5.52813	5.53665	6.18575	0.678034	0	-0.56204	-0.201881	-0.701129	0	-0.0146755	-0.874049	0
AC208348.3_FG012	1.29229	1.40377	0.423888	0.45722	0.588104	0.183293	0.49007	0.123132	0.327213	0	0	-0.14738	-0.132614	0	0	-0.0461383	-0.991084	0
AC208358.3_FG005	0	0	0	0	0	0	0	0	0	0	0	0	0	0	0	0	0	0
AC208406.3_FG004	13.2698	7.52789	5.00093	12.4481	11.4749	4.5952	3.55799	6.90021	8.68586	0	-0.270473	-0.21887	0	0	0	-0.772407	0	0
AC208411.3_FG013	0	0	0	0	0	0	0	0	0	0	0	0	0	0	0	0	0	0
AC208418.3_FG009	1.89275	2.34929	2.67996	1.87044	0.987028	0.624864	2.21046	1.09139	0.6693	0	0.0124044	0	0	0	-0.616137	0	0	-0.602281
AC208422.3_FG001	0	0	0	0	0	0	0	0	0	0	0	0	0	0	0	0	0	0
AC208422.3_FG002	0	0	0	0	0	0	0	0	0.142444	0	0	0	0	0	0	0	0	0
AC208423.3_FG002	0	0	0	0	0	0	0	0	0	0	0	0	0	0	0	0	0	0
AC208434.3_FG001	0	0	0.061121	0	0	0	0	0	0	0	0	0	0	0	0	0	0	0
AC208434.3_FG007	0	0	0	0	0	0	0	0	0	0	0	0	0	0	0	0	0	0
AC208436.3_FG007	0	0	0.0598551	0	0	0	0	0.0318758	0	0	0	0	0	0	0	0	0	0
AC208440.3_FG003	8.76713	7.40846	7.30874	3.50017	5.5461	7.03873	8.12857	8.08051	7.82638	0	0	0	-0.790035	0	0	0	0	0
AC208445.3_FG001	0	0	0	0	0	0	0	0	0	0	0	0	0	0	0	0	0	0
AC208445.3_FG006	0	0	0	0	0	0	0	0	0	0	0	0	0	0	0	0	0	0
AC208453.3_FG003	0	0	0	0	0	0	0	0	0	0	0	0	0	0	0	0	0	0
AC208454.3_FG002	0.179485	0	0.144507	0	0	0	0	0	0.102254	0	0	0	0	0	0	0	0	0
AC208458.3_FG011	0	0	0	0	0	0	0	0	0	0	0	0	0	0	0	0	0	0
AC208516.2_FG008	0	0	0	0	0	0	0	0	0	0	0	0	0	0	0	0	0	0
AC208521.3_FG002	0	0	0	0	0	0	0	0	0	0	0	0	0	0	0	0	0	0
AC208530.3_FG003	0	0	0	0	0	0	0	0	0	0	0	0	0	0	0	0	0	0
AC208539.3_FG002	0	0	0	0	0	0	0	0	0	0	0	0	0	0	0	0	0	0
AC208539.3_FG003	0	0	0	0	0	0	0	0	0	0	0	0	0	0	0	0	0	0
AC208559.3_FG003	0	0	0	0	0.156252	0	0	0	0	0	0	0	0	0	0	0	0	0
AC208564.3_FG004	0	0	0	0	0	0	0	0	0	0	0	0	0	0	0	0	0	0
AC208571.4_FG001	18.2652	21.5352	46.4974	21.4128	66.9601	67.8253	21.3713	45.9027	43.1874	0	1.33988	0.982586	0.0860615	1.59954	0.504278	0.0649503	0.936348	0
AC208576.3_FG001	0.330629	0.220389	0.0443663	0.0404926	0	0.316543	0.347216	0.212645	0	0	0	0	0	0	0	0	0	0
AC208577.3_FG005	0.15229	0	0	0	0	0.145802	0	0	0	0	0	0	0	0	0	0	0	0
AC208579.3_FG001	0	0	0	0	0	0	0	0	0	0	0	0	0	0	0	0	0	0
AC208606.3_FG007	0	0	0	0	0	0	0	0	0	0	0	0	0	0	0	0	0	0
AC208610.3_FG010	0.14957	0.1994	0.481691	0.76936	0.282742	0.572792	0.942443	0.577179	0.852118	0	0	0	0	0	0	0	0	0
AC208625.3_FG004	0	0	0	0	0	0	0	0	0	0	0	0	0	0	0	0	0	0
AC208630.3_FG001	0	0	0	0	0	0	0	0	0	0	0	0	0	0	0	0	0	0
AC208641.3_FG009	0	0	0	0	0	0	0	0	0	0	0	0	0	0	0	0	0	0
AC208644.2_FG005	0	0	0	0	0	0	0	0	0	0	0	0	0	0	0	0	0	0
AC208649.4_FG003	0	0	0	0	0.0676649	0.0685392	0	0.0920856	0	0	0	0	0	0	0	0	0	0
AC208663.3_FG002	0	0	0	0	0	0	0	0	0	0	0	0	0	0	0	0	0	0
AC208678.3_FG002	0	0	0	0	0	0	0	0	0	0	0	0	0	0	0	0	0	0
AC208680.3_FG001	0	0	0	0	0	0	0	0	0	0	0	0	0	0	0	0	0	0
AC208702.3_FG007	0	0	0	0	0	0	0	0	0	0	0	0	0	0	0	0	0	0
AC208711.3_FG005	0.295126	0.112413	0.203668	0.0929428	0.239098	0.0403645	0.398483	0.0542316	0.0960778	0	0	0	0	0	0	0	0	0
AC208724.3_FG001	4.43988	3.40029	2.58592	2.91547	2.94647	1.80882	3.05054	2.43023	2.6909	0	0	0	0	0	0	0	0	0
AC208826.3_FG003	0	0	0	0	1.09617	0	0	0	0	0	0	0	0	0	0	0	0	0
AC208826.3_FG004	0	0	0	0	0	0	0	0	0	0	0	0	0	0	0	0	0	0
AC208848.3_FG005	0	0	0	0	0	0	0	0	0	0	0	0	0	0	0	0	0	0
AC208855.3_FG002	0.31022	1.65428	1.99813	0	0	0	0	0.798075	0	0	0	0	0	0	0	0	0	0
AC208860.3_FG002	0	0	0	0	0	0	0	0	0	0	0	0	0	0	0	0	0	0
AC208892.3_FG005	0	0	0	0	0	0	0	0	0	0	0	0	0	0	0	0	0	0
AC208895.3_FG001	0	0	0	0	0	0	0	0	0	0	0	0	0	0	0	0	0	0
AC208895.3_FG004	0	0	0	0	0	0	0	0	0	0	0	0	0	0	0	0	0	0
AC208897.3_FG003	5.40196	0.139386	1.01015	3.81585	0.230586	1.70169	8.61924	0.224147	2.54146	-3.2341	-1.52453	0.989523	0	0	0.179912	0.513539	0	0.57027
AC208897.3_FG004	235.008	369.858	229.147	315.509	134.835	161.17	230.005	174.503	163.447	0.679303	0.182709	-0.452361	0.547375	-1.11956	-0.284493	0.0730108	-0.83786	-0.481372
AC208905.3_FG004	0	0	0	0	0	0	0	0	0	0	0	0	0	0	0	0	0	0
AC208915.3_FG010	1.15975	3.34991	10.349	0.355089	5.11546	23.132	6.69859	1.24316	3.3036	0.354376	2.39819	1.09906	0	0.0864372	0.954509	1.626	0	-1.04886
AC208916.3_FG003	0.565942	0.452691	0.546785	0.332696	0.106984	0	0.44575	0	0.773816	0	0	0	0	0	0	0	0	0
AC208920.3_FG001	0.146092	0	0	0.107353	0	0	0.115066	0.375838	0	0	0	0	0	0	0	0	0	0
AC208930.3_FG007	0	0.14955	0	0	0	0	0.088354	0.144295	0	0	0	0	0	0	0	0	0	0
AC208974.3_FG001	0	0	0	0	0	0	0	0	0	0	0	0	0	0	0	0	0	0
AC209015.3_FG004	0	0	0	0	0	0	0	0	0	0	0	0	0	0	0	0	0	0
AC209016.3_FG010	0	0	0	0	0	0	0	0	0	0	0	0	0	0	0	0	0	0
AC209029.2_FG002	0	0	0	0	0	0	0	0	0	0	0	0	0	0	0	0	0	0
AC209050.3_FG001	0	0	0	0	0	0	0.021396	0	0	0	0	0	0	0	0	0	0	0
AC209050.3_FG003	25.9367	7.04488	10.3326	1.38683	0.815463	0.72275	3.52506	0.485524	0.0614403	-1.42242	-0.779673	0.329488	-3.4681	-1.96484	-2.77867	-2.31693	-2.17867	-4.72005
AC209051.3_FG003	0	0	0	0	0	0	0	0	0	0	0	0	0	0	0	0	0	0
AC209062.3_FG002	0	0	0.0815768	0	0	0	0	0	0	0	0	0	0	0	0	0	0	0
AC209073.3_FG001	0	0	0	0	0	0	0	0	0	0	0	0	0	0	0	0	0	0
AC209073.3_FG002	0	0	0	0	0	0	0	0	0	0	0	0	0	0	0	0	0	0
AC209074.3_FG007	0	0.474492	0.0573117	0	0.201844	0.272603	0.112132	0	0.162216	0	0	0	0	0	0	0	0	0
AC209080.3_FG004	6.93501	3.23589	3.23845	21.862	0.655484	3.98372	10.2143	0.981258	4.89917	-0.359942	-0.265281	0	1.46808	-0.644489	0	0.312479	-0.265583	0
AC209093.3_FG006	0	0	0	0	0	0	0	0	0	0	0	0	0	0	0	0	0	0
AC209168.3_FG007	0	0	0	0	0	0	0	0	0	0	0	0	0	0	0	0	0	0
AC209169.3_FG007	0	0	0	0	0	0.248013	0	0	0	0	0	0	0	0	0	0	0	0
AC209177.3_FG001	0.202644	0.540309	0.489461	0.148908	0.766141	0.77604	0.159607	1.56397	0.230897	0	0	0	0	0	0	0	0	0
AC209206.3_FG004	1.06927	1.1404	0.774806	2.51433	1.41492	0.614228	1.76858	0.275081	1.58385	0.182184	0	-0.380431	0	0	0	0	0	0
AC209206.3_FG011	6.41415	8.8575	3.94255	1.68935	4.08515	5.1284	3.58525	2.69104	4.06023	0.273419	-0.114316	-0.688095	-1.35513	-0.541275	0.214344	-0.360471	-1.14845	0
AC209206.3_FG014	0	0	0	0.0675124	0	0	0.144726	2.00905	0	0	0	0	0	0	0	0	2.39982	0
AC209208.3_FG001	7.13946	9.55182	4.25486	2.4271	7.39647	4.0136	5.00286	8.23575	4.42929	0.226498	-0.157333	-0.683335	-1.02116	0	0	-0.0540387	0	0
AC209208.3_FG002	33.9659	89.6391	42.4852	215.081	74.3632	57.5715	56.5076	219.456	138.516	1.28184	0.388928	-0.71844	2.66566	0	0.404935	0.696664	1.31977	1.47444
AC209208.3_FG003	0	0	0.0475651	0.0217061	0	0.0565609	0.0232656	0.0759923	0	0	0	0	0	0	0	0	0	0
AC209208.3_FG004	0	0	0	0	0	0	0	0	0	0	0	0	0	0	0	0	0	0
AC209208.3_FG005	12.2637	12.7469	12.5514	12.6266	10.6746	8.82247	10.5869	13.012	12.0788	0	0	0	0	0	0	0	0	0
AC209212.3_FG005	0.056658	0.151067	0	0.104085	0	0.13561	0.0892505	0.0728795	0.0322787	0	0	0	0	0	0	0	0	0
AC209213.4_FG002	0.252119	10.1954	2.90948	0.432283	4.44823	3.1379	0.132383	5.18882	2.68118	3.45398	1.78564	-1.01671	0	-0.368565	0	0	-0.21058	0
AC209215.4_FG004	0	0.67812	1.26956	0	6.87511	2.33755	0	5.88863	1.73874	0.854692	2.11138	0	0	2.36857	0.267036	0	2.02129	0
AC209215.4_FG006	12.7843	7.934	12.4226	17.3308	10.6252	6.33085	11.2845	6.80464	14.3156	0	0	0.0747834	0.076722	0	-0.0966925	0	0	0
AC209242.3_FG003	5.79873	4.34844	4.23101	4.21668	4.68156	2.42886	3.90117	5.90499	6.19425	0	0	0	0	0	-0.0233263	0	0.0173284	0
AC209257.4_FG003	2.89636	5.53101	2.33193	3.39381	1.55376	2.1734	2.46621	1.10761	1.33791	0.308775	0	-0.355019	0	-0.719056	0	0	-0.935056	0
AC209257.4_FG004	0	0	0	0	0	0	0	0	0	0	0	0	0	0	0	0	0	0
AC209257.4_FG006	0.12198	0	0	0	0	0	0	0	0	0	0	0	0	0	0	0	0	0
AC209257.4_FG008	5.30221	24.4329	10.4867	2.71041	8.38889	7.28339	4.17615	20.0159	8.66816	1.73839	0.685861	-0.631455	-0.0205658	-0.817708	0	0	0	0
AC209332.3_FG011	1.79823	1.95569	1.4097	0.83456	1.61019	0.906111	2.19903	1.70436	1.50974	0	0	0	-0.0607279	0	0	0	0	0
AC209356.4_FG001	0	0	0	0	0	0	0	0	0	0	0	0	0	0	0	0	0	0
AC209364.3_FG004	0.305084	3.10588	0.424271	0.244565	0.602934	0.424852	0.349515	0.499458	0.695238	2.27457	0	-1.86112	-0.137817	-1.32846	0.154752	0	-1.505	0
AC209364.3_FG007	0	2.00267	0	0	0	0	0	0	0	1.01236	0	-1.05861	0	-0.742811	0	0	-0.389851	0
AC209364.3_FG009	2.92436	3.89861	2.26727	3.50191	4.91387	2.59238	2.21799	3.48298	2.22138	0	0	0	0	0	0	0	0	0
AC209374.4_FG002	48.2544	42.9856	30.3466	65.2799	26.0623	22.2476	35.6419	39.4729	25.2106	0	-0.143168	-0.0566309	0.417437	-0.170357	-0.000739004	-0.0380907	0	-0.0367412
AC209377.3_FG003	11.185	12.46	5.42784	20.1535	1.73783	3.66726	16.7743	1.97086	8.9036	0	-0.124394	-0.361906	0.56812	-1.47125	0	0.270153	-1.18292	0
AC209381.3_FG002	0	0	0.0730362	0	0	0	0	0	0	0	0	0	0	0	0	0	0	0
AC209381.3_FG007	0	0	0	0	0	0.0901021	0	0	0	0	0	0	0	0	0	0	0	0
AC209438.4_FG002	0	0	0	0	0	0	0	0	0	0	0	0	0	0	0	0	0	0
AC209460.3_FG002	18.3747	30.568	13.5295	5.30858	17.0706	17.7422	16.6989	19.3932	15.7471	0.408181	0	-0.57297	-1.03212	-0.161559	0.0967154	0	-0.0472514	0
AC209463.4_FG013	0	0.968183	0.292356	0.213464	0.137285	0.0695296	0.400402	0.373665	0	0.854692	0	0	0	-0.0375408	0	0	0	0
AC209624.2_FG001	0	0	0	0	0	0	0	0	0	0	0	0	0	0	0	0	0	0
AC209624.2_FG003	0	0	0	0	0	0	0	0	0	0	0	0	0	0	0	0	0	0
AC209626.2_FG013	1.84425	2.76598	1.67045	3.72681	0.871573	1.54496	1.99729	2.66879	1.8387	0	0	0	0	0	0.0401093	0	0	0.0703804
AC209629.2_FG003	0	0	0	0	0	0	0.119947	0	0	0	0	0	0	0	0	0	0	0
AC209629.2_FG007	0	0	0	0	0	0	0	0	0	0	0	0	0	0	0	0	0	0
AC209636.2_FG003	2.30339	2.88465	1.29254	2.41066	2.30906	0.801908	1.8142	5.56657	2.70406	0	0	-0.0659735	0	0	0	0	0.388421	0.100112
AC209647.2_FG001	0	0	0	0	0	0	0	0	0	0	0	0	0	0	0	0	0	0
AC209647.2_FG002	0	0	0	0	0	0	0	0	0	0	0	0	0	0	0	0	0	0
AC209651.2_FG001	2.42196	0	1.82811	3.22575	0	1.30431	3.69597	0	3.62202	-0.609802	0	0.460692	0	0	0	0	0	0
AC209664.3_FG002	0.100111	0.266925	0	0.183911	0.33118	0	0	0.579479	0.114068	0	0	0	0	0	0	0	0	0
AC209675.3_FG001	0	0	0	0	0	0	0	0	0	0	0	0	0	0	0	0	0	0
AC209697.3_FG005	0	0	0	0	0	0	0	0	0	0	0	0	0	0	0	0	0	0
AC209698.3_FG004	0.375042	0	0	0.275592	0.177242	0	0.295393	0	0	0	0	0	0	0	0	0	0	0
AC209704.3_FG003	0	0	0	0.0584324	0	0	0	0	0	0	0	0	0	0	0	0	0	0
AC209705.3_FG004	10.9986	10.3415	5.01872	2.97226	6.23218	7.69195	7.44083	9.5505	6.37651	0	-0.569676	-0.56585	-1.38344	-0.17351	0.471156	-0.148679	0	0
AC209710.4_FG002	0	0	0	0	0	0	0	0	0	0	0	0	0	0	0	0	0	0
AC209718.1_FG009	0.469679	0.208717	0.063025	0.172567	0.110983	0	0.154138	0	0.0891937	0	-0.145335	0	0	0	0	0	0	0
AC209723.3_FG003	0	0	0	0	0	0	0	0	0	0	0	0	0	0	0	0	0	0
AC209723.3_FG004	0	0	0	0	0	0	0	0	0	0	0	0	0	0	0	0	0	0
AC209729.3_FG003	0.0258783	0	0.0416705	0.0190161	0	0.0247757	0.0815296	0	0	0	0	0	0	0	0	0	0	0
AC209732.3_FG001	0.0734732	0	0	0.10798	0.138891	0.0703428	0.115739	0.189018	0.167434	0	0	0	0	0	0	0	0	0
AC209734.3_FG005	0	0	0	0	0	0	0	0	0	0	0	0	0	0	0	0	0	0
AC209737.3_FG006	0	0	0	0	0	0	0	0	0	0	0	0	0	0	0	0	0	0
AC209738.3_FG005	0	0	0.213708	0.260065	0.250884	0.0847086	0.0696877	0	0.403256	0	0	0	0	0	0	0	0	0
AC209739.3_FG003	1.32989	1.39969	0.788954	0.977237	0.330785	0.871154	1.15771	0	0.797526	0.163075	0	0	0	0	0.295764	0	-0.892652	0
AC209744.3_FG001	0	0	0	0	0	0	0	0	0	0	0	0	0	0	0	0	0	0
AC209755.3_FG001	0	0	0	0	0	0	0	0	0	0	0	0	0	0	0	0	0	0
AC209768.3_FG005	0.100511	0.0669983	0	0	0	0	0	0	0	0	0	0	0	0	0	0	0	0
AC209768.3_FG016	0	0	0	0	0	0	0	0	0	0	0	0	0	0	0	0	0	0
AC209778.3_FG002	0	0	0.273392	0.249522	0.160475	0.162549	0.133725	0.436784	0.580362	0	0	0	0	0	0	0	0	0
AC209780.2_FG003	0	0	0	0.0892012	0	0	0.19122	0	0	0	0	0	0	0	0	0	0	0
AC209784.3_FG007	26.4055	16.4141	3.89658	115.653	85.999	31.7674	26.6222	291.795	32.9104	-0.369396	-2.15363	-1.54516	2.17363	2.45149	2.86144	0.00795801	4.12983	2.6885
AC209784.3_FG011	0.95655	1.81474	1.15521	2.13573	1.14753	0.84535	1.68067	0.331265	1.00607	0.162196	0	0	0.593472	0	0	0.199319	-0.66184	0
AC209810.3_FG002	0	0	0	0	0	0	0	0	0	0	0	0	0	0	0	0	0	0
AC209811.3_FG001	0	0	0	0	0	0	0	0	0	0	0	0	0	0	0	0	0	0
AC209819.3_FG003	0	0	0	0	0	0	0	0	0	0	0	0	0	0	0	0	0	0
AC209819.3_FG005	0	0	0	0	0	0	0	0	0	0	0	0	0	0	0	0	0	0
AC209819.3_FG006	0	0.306628	0.0462953	0	0	0.0550509	0	0	0.131035	0	0	0	0	0	0	0	0	0
AC209819.3_FG007	14.6527	9.72555	14.5583	13.4705	15.8532	15.9984	18.76	18.4468	18.6138	-0.124157	0	0.393741	0	0.596897	0.00454307	0.246501	0.714241	0.000434488
AC209819.3_FG008	0	0.18206	0	0	0.129078	0.261492	0.107561	0	0.155604	0	0	0	0	0	0	0	0	0
AC209819.3_FG009	0.121391	0	0	0	0	0	0	0	0	0	0	0	0	0	0	0	0	0
AC209819.3_FG010	0	0	0	0	0	0	0	0	0	0	0	0	0	0	0	0	0	0
AC209819.3_FG012	0	0	0	0	0	0	0.21396	0	0.232145	0	0	0	0	0	0	0	0	0
AC209828.3_FG006	0	0	0	0	0	0	0	0	0	0	0	0	0	0	0	0	0	0
[truncated: 37,624 more rows]
