# Supplementary material for: Association of the molecular regulation of ear leaf senescence/stress response and photosynthesis/metabolism with heterosis at the reproductive stage in maize
Source: Sci Rep. 2016 Jul 20;6:29843. doi: 10.1038/srep29843 (PMC4951735; doi:10.1038/srep29843)
Supplement: Supplementary Dataset 3 [file srep29843-s4.xls]

## Sheet: Sheet1
Table S3 A detailed list of 2,328 PH-DEGs (DEGs between parental lines and the hybrid) with classification labels.
	Fold chang ratios						k-means cluster
GENE	BM/B73_S0	BM/Mo17_S0	BM/B73_S1	BM/Mo17_S1	BM/B73_S2	BM/Mo17_S2	clusters No.
GRMZM2G071396	-0.040087	8.96715	-1.10207	7.83688	0	9.18198	1
GRMZM2G040508	1.08221	9.69595	-1.13556	6.05632	-0.125588	8.59513	1
GRMZM2G396477	0	6.41611	0	6.89721	-0.508761	5.34298	1
GRMZM2G009792	0.495278	5.50079	-0.966542	5.9435	-0.542306	5.61127	1
GRMZM2G122013	-0.610101	4.71991	0.408423	6.00971	0	5.228	1
GRMZM2G450939	-0.0341229	5.18311	0	5.60089	-0.0760632	5.06442	1
GRMZM2G125823	0	4.52742	-0.507738	6.27802	-0.268583	5.46655	1
GRMZM2G134716	-1.12507	4.75031	-0.29654	6.55926	-0.352927	5.95658	1
GRMZM2G094028	-0.359132	5.25775	-0.940236	5.14225	-0.379113	6.42026	1
GRMZM2G430807	0.531986	5.00297	-0.74421	5.88589	-1.03702	4.90508	1
GRMZM2G177182	-0.12826	5.54279	-0.626088	5.25458	-0.288687	4.66148	1
GRMZM2G399844	-0.788524	5.02667	-0.0817459	5.50189	-0.799099	5.47698	1
GRMZM2G064374	-1.01884	4.87668	0	5.67985	-0.633119	5.26736	1
GRMZM2G077375	-0.314473	7.9007	-1.31533	2.15843	-1.1489	6.63755	1
GRMZM2G502560	0	4.18035	0	4.91	0.471379	4.10963	1
GRMZM2G098697	0.612478	-0.359789	0.551185	5.59132	1.1712	6.0833	1
GRMZM2G013170	-0.644745	5.13147	-1.38868	5.41467	-0.853368	5.92152	1
GRMZM2G165867	0.457972	4.60265	-0.196415	4.34121	-0.0954431	4.25377	1
GRMZM2G049538	0.326992	6.87514	0.241688	1.85531	1.19167	2.62597	1
GRMZM2G042548	-0.233304	4.78056	-0.516252	4.71208	-0.268466	4.59281	1
GRMZM5G823318	-0.419928	4.96291	-0.280843	5.26361	-0.980275	4.51318	1
GRMZM2G076613	-0.864205	4.62085	0	5.26361	-0.507797	4.49671	1
GRMZM2G117482	-0.23897	3.91064	0	5.33423	-0.00885834	3.82362	1
GRMZM2G158831	0.419315	3.87063	-0.596037	4.41908	0.417965	4.21403	1
GRMZM2G017629	-1.96459	6.08117	0	4.07062	-2.08366	6.62801	1
AC208110.2_FG006	2.12381	2.42992	4.3116	2.23953	-0.892206	2.4186	1
GRMZM2G702599	0.451322	5.18013	-1.18939	3.29708	0	4.8484	1
GRMZM2G098677	0.0953315	-1.17223	1.25353	5.36267	0.996959	5.98045	1
GRMZM2G057491	-1.59641	4.51151	-1.09354	5.57682	-0.347969	5.32888	1
GRMZM2G545336	-0.50702	5.21543	-0.219335	4.4897	-0.701939	3.90726	1
GRMZM2G149273	0.768819	6.10076	-2.2345	2.81026	-0.746793	5.34507	1
GRMZM2G398781	-0.380839	3.82947	0	4.35471	0	4.23405	1
GRMZM5G890438	0	4.28257	-0.45416	4.77266	-0.674259	4.0878	1
GRMZM2G157990	-0.517092	4.00608	0	4.81444	-0.498874	4.1835	1
GRMZM2G042438	-0.350017	3.51596	0	4.97036	-0.296572	4.05444	1
GRMZM2G083555	-0.55596	3.93995	-0.265746	4.5134	-0.061438	4.30196	1
GRMZM2G086190	-0.669709	4.63885	-0.654808	3.99404	0	4.43755	1
AC198699.3_FG004	-0.00973827	2.55925	1.03229	2.97447	-0.11453	5.16686	1
GRMZM5G826666	-0.486501	4.03353	1.36821	5.0212	-1.52179	3.15273	1
GRMZM5G895899	-0.183393	4.34961	-0.91722	4.76417	-0.624651	4.00872	1
GRMZM2G391596	-0.12454	2.76477	-0.0734577	4.03898	-0.0644934	4.83192	1
GRMZM2G027479	0.215932	3.30876	-1.30551	5.44411	-0.43416	3.94644	1
GRMZM2G109830	0.325042	4.58547	-1.20398	2.62468	0.180771	4.56243	1
GRMZM2G079127	-0.373561	4.38615	-2.93293	3.95074	-0.431429	6.40788	1
GRMZM2G034947	0	3.99681	0	4.49296	-0.676575	3.18603	1
GRMZM2G105417	0.470242	4.81259	-2.26916	2.72806	-0.0356529	5.04757	1
GRMZM2G047546	-0.604063	4.05235	0.696091	4.13832	-1.09378	3.36494	1
GRMZM2G103182	0	3.31199	0	3.58179	0	3.59268	1
GRMZM2G084369	0	4.62085	0	3.69877	-0.863565	2.83011	1
GRMZM2G338696	-0.436213	3.92047	-0.524548	3.84081	-0.226046	3.62522	1
GRMZM2G122057	-0.988302	3.64015	-0.41703	4.30651	-0.447092	4.05444	1
GRMZM2G419739	-0.289749	2.80258	0	4.22215	-0.393759	3.79641	1
GRMZM2G122762	1.12698	3.77376	0	2.8365	0.233495	2.15251	1
GRMZM2G093072	-0.650599	7.11562	0.0530454	-0.39571	-1.05445	5.04384	1
GRMZM2G048121	0.722368	3.9875	0	1.21301	0.824196	3.2977	1
GRMZM2G102912	0	2.27517	-0.704438	4.70322	-0.174907	3.87496	1
GRMZM2G150363	0.896393	0	3.97167	1.81402	-1.00541	4.16817	1
GRMZM2G029356	-0.198647	3.23983	0	4.23451	-0.0624528	2.59542	1
GRMZM2G156748	-0.213439	4.03353	0	2.88184	-0.374203	3.4652	1
GRMZM2G080487	0.203956	0.158719	-0.501402	6.07538	0.855507	2.90723	1
GRMZM2G165644	-1.11452	4.52742	-1.83455	4.13253	-0.705449	4.63856	1
GRMZM5G848503	0.784903	3.50293	-0.392154	3.32114	0	2.4186	1
GRMZM2G031536	-0.0349375	2.69484	0	4.03699	-0.105149	2.92171	1
GRMZM2G390334	0.392492	1.37962	0	2.54203	1.88849	3.30426	1
GRMZM5G816042	-0.72084	3.06257	-0.127221	4.05104	-0.0884865	3.28521	1
GRMZM2G131554	0.320513	3.11488	-1.25681	4.18021	-0.791156	3.87075	1
GRMZM2G145204	0	2.89323	0	3.43255	0	3.07955	1
GRMZM2G332801	0.576201	1.57073	0.418854	1.3286	0	5.47918	1
GRMZM5G892973	-0.025063	3.11488	0	3.70534	-0.539479	3.03465	1
GRMZM2G436448	0	0	-0.613419	4.09237	0.55428	5.17724	1
GRMZM2G126048	-0.602915	3.3705	-0.094424	3.62708	-0.577537	3.29559	1
GRMZM5G809743	-0.440365	2.54017	0.0951005	3.49237	-0.24714	3.53135	1
GRMZM2G114050	1.32605	3.38005	0	2.30054	0.148291	1.80118	1
GRMZM2G433684	0.693257	3.52741	-1.42591	3.175	0	2.94632	1
GRMZM2G434252	-0.957326	3.80174	-0.483266	4.32984	-0.784749	2.98132	1
GRMZM2G054221	-1.02666	-0.795296	0	5.97736	-0.750053	5.46165	1
GRMZM2G096407	0.936344	1.23782	0.877757	2.84944	-0.273083	3.23497	1
GRMZM2G079754	0	3.08023	0	3.0124	-0.136684	2.78653	1
GRMZM2G153445	-0.598663	3.43597	-0.243064	3.47483	-0.556005	3.18603	1
AC203986.3_FG013	0.0241387	2.21814	1.26134	4.12346	0	1.01746	1
GRMZM2G054938	-0.359909	2.0401	0	3.15382	-0.061438	3.83317	1
GRMZM2G177508	0.943678	3.0516	0.212592	2.14085	0	2.25483	1
GRMZM2G084609	-0.530723	3.56692	-1.39375	4.0085	-0.783336	3.71336	1
GRMZM2G427805	-0.769942	3.29192	0.273762	4.27097	-0.561211	2.05225	1
GRMZM2G081668	-1.41075	2.81108	0.42408	4.09237	-0.494071	3.12309	1
GRMZM2G061884	0	0.201726	0	4.05104	0	4.28288	1
GRMZM5G876389	-1.70088	2.85574	-0.721853	4.60191	-0.716198	4.14174	1
GRMZM2G166644	-1.29691	3.34224	-0.257028	2.93975	-0.339547	4.04505	1
GRMZM2G103748	-0.486079	5.37149	-2.50123	1.66828	0	4.3645	1
GRMZM2G107299	0	2.53224	0	3.2004	0	2.64441	1
GRMZM2G396357	-0.0230982	4.26724	-0.855359	1.92815	-0.729303	3.76927	1
GRMZM2G137891	0	4.42753	0	0	-0.247119	4.16278	1
GRMZM2G167018	0.462021	0.82561	1.11755	3.14872	0.00497818	2.75513	1
GRMZM2G096695	0.213072	3.81977	-0.83333	2.79997	-0.605469	2.87081	1
AC205886.3_FG001	0	3.24574	-0.00509538	2.9987	-0.655536	2.67396	1
GRMZM2G114398	0	-0.585915	2.11756	3.43255	0	3.28521	1
GRMZM2G091742	0	2.58262	0.744716	0	1.98125	2.91592	1
GRMZM2G103595	0.765644	0.807116	0.426311	1.96237	1.05584	3.17781	1
GRMZM5G870970	-0.154694	2.67838	0	3.70534	-0.818374	2.7592	1
GRMZM5G854284	-0.611201	3.51596	-0.499654	3.65107	-1.14325	3.24635	1
GRMZM5G873681	-0.629467	2.2282	-1.71946	4.44919	-0.321108	4.12965	1
GRMZM2G345687	-0.0284042	3.06921	-1.02565	2.82777	-0.257955	3.54936	1
GRMZM5G827611	0	2.60716	0	3.175	-0.173178	2.51972	1
GRMZM2G150260	1.14469	2.32846	1.21847	0.565839	0.380444	2.48055	1
AC195172.3_FG001	-0.887604	2.86583	-0.178996	3.72299	-0.821376	3.41353	1
GRMZM5G843237	-0.0858301	3.1319	0	2.69588	-0.545163	2.91592	1
GRMZM2G097468	0	3.21412	-1.91434	1.84112	0.147745	4.82159	1
GRMZM2G003426	-0.506505	1.28847	0	4.07628	-1.12562	4.35411	1
GRMZM2G064885	-0.599446	3.06257	-0.241276	2.72806	-0.271948	3.39588	1
GRMZM2G394203	0	3.49987	-0.948382	2.98838	-0.79703	3.31762	1
GRMZM2G000288	-0.761654	-0.0327404	1.28224	4.99237	-1.13415	3.71336	1
GRMZM2G455321	-1.12726	2.69337	0	2.95385	-0.718136	4.06413	1
GRMZM2G397785	0	-0.74766	1.72809	3.63251	0.244825	2.98832	1
GRMZM2G119186	-0.194448	3.95915	-0.744629	3.13536	-0.282142	1.96801	1
GRMZM2G380765	0.627745	1.49166	1.24781	1.62208	-0.31739	3.12309	1
GRMZM2G064371	-0.457912	3.24158	-0.635981	2.68601	-0.478647	3.40326	1
GRMZM5G865081	0	2.08529	0	3.0124	0	2.64441	1
GRMZM2G372058	0.727622	0.495072	0	-0.647884	0	7.08855	1
GRMZM2G180254	0	0	1.14912	1.32542	0.249144	4.9203	1
GRMZM2G074462	0.580658	3.49024	-0.211602	1.77013	-0.289621	2.28298	1
GRMZM2G438178	-0.715535	3.50293	0.0597606	3.55581	-1.33359	2.55192	1
GRMZM2G014979	-1.04219	-0.161474	0	4.58271	0	4.16278	1
GRMZM2G009048	0.357013	3.50252	0.104666	2.76483	-1.38138	2.18155	1
GRMZM2G154278	-0.0933932	2.63889	-0.40544	2.91837	-0.0505914	2.45901	1
GRMZM2G039443	-1.49063	1.63903	0	4.0085	-0.0882216	3.39588	1
GRMZM2G075884	0	1.46756	-1.17729	2.51426	-0.168604	4.82819	1
GRMZM2G149236	0	1.85901	-0.0143253	2.95387	0	2.61422	1
GRMZM2G000874	-0.0415061	2.21862	0	3.14914	0	2.06437	1
GRMZM2G085303	-0.748158	1.8176	0	3.41095	0	2.89094	1
GRMZM5G855304	0	1.19836	0.874613	3.0124	0.301382	1.97234	1
GRMZM2G444567	1.41979	1.84306	0.820312	2.53767	0	0.724118	1
GRMZM2G448957	0.345794	0.239174	0.712295	0.875911	0.751814	4.41144	1
GRMZM2G143669	0	3.51596	-0.97912	2.76256	-0.749987	2.78653	1
GRMZM2G000268	0	1.73106	0	2.41774	-0.13411	3.30426	1
GRMZM2G176433	0	1.29949	3.55457	0.585283	-0.487299	2.36558	1
GRMZM2G417004	0.101709	0.801712	0.53356	0.44046	0.219872	5.21295	1
GRMZM2G066441	0	2.76908	-1.39145	3.37159	-0.436177	2.97265	1
GRMZM2G180903	0.0665566	2.63359	0.0741506	3.24215	-0.451507	1.71692	1
GRMZM2G064710	0	1.87893	0.101699	2.30646	0.177576	2.81448	1
GRMZM2G437481	-0.633475	4.52742	-1.20194	2.28179	0	2.27889	1
GRMZM2G373527	-0.0264871	2.31111	0	3.12281	-0.204257	2.01908	1
GRMZM2G113053	0	2.04996	0	3.47483	-0.275087	1.97234	1
GRMZM2G084958	1.26932	0	3.7693	3.68144	-2.40794	0.898847	1
GRMZM5G813143	-1.02608	3.61859	-1.54153	2.58339	-0.712876	4.28288	1
GRMZM2G463267	0	2.53224	-0.0916527	2.72806	0	2.01908	1
GRMZM2G095020	-0.374818	3.36574	-0.463443	2.50177	-0.147698	2.25071	1
zma-MIR167g	0.14045	2.97096	0	2.2335	0	1.76864	1
GRMZM2G103452	-0.250253	2.29148	0	2.37383	-0.21478	2.86554	1
GRMZM2G043498	-0.0713916	2.60716	0	2.54203	-0.146696	2.13215	1
GRMZM2G094541	0.498292	-0.127876	0.649914	-0.0578487	0.0704662	6.02993	1
GRMZM5G878615	-1.14928	0.541907	0	4.63957	-0.818924	3.80981	1
GRMZM2G095464	0	2.11979	0	2.5812	-0.236682	2.55192	1
GRMZM2G458659	-1.10889	3.70984	-2.78158	3.11961	-0.312688	4.35021	1
AC194878.3_FG001	-0.234968	2.83206	-1.06144	3.41095	-0.651777	2.61422	1
GRMZM2G429972	-0.404567	0.929055	-0.0676688	4.41908	-0.406843	2.42052	1
GRMZM2G066885	-0.467156	-0.24425	-0.960993	3.99404	-0.0278414	4.58504	1
GRMZM2G568484	0.363113	-0.0673092	1.2675	4.63741	0.653136	0	1
GRMZM2G114588	-1.30304	1.13613	0.1873	6.50483	-2.3284	2.64598	1
GRMZM2G074631	-0.52538	0.477702	0.0556275	5.02411	-0.0945772	1.90025	1
GRMZM2G380286	-1.70968	4.10502	1.37857	2.72499	-1.57644	1.89945	1
GRMZM2G114893	-0.132902	1.48902	0	3.36673	0	2.06437	1
GRMZM2G408038	0.508682	3.60401	-0.151374	0.146761	0	2.66808	1
GRMZM2G129300	0.829865	1.30648	0.159026	0.585859	-0.269091	4.15533	1
GRMZM2G523621	-0.146537	2.48005	0	2.72806	-0.535203	2.23257	1
GRMZM2G032759	-0.00549906	2.58262	0	2.46036	-0.209504	1.92404	1
GRMZM5G804941	0	2.36964	-0.921112	2.92368	0	2.30988	1
GRMZM2G082522	-1.03833	2.97096	0	3.06866	-1.14505	2.78653	1
GRMZM2G121700	0.848218	1.02911	0.570222	3.42372	-0.501506	1.26756	1
GRMZM2G058081	-0.581619	2.84917	0.666086	1.9715	-0.769584	2.49339	1
GRMZM2G315767	-0.675672	1.86099	-0.602494	2.03749	-0.432733	4.43755	1
GRMZM5G811373	0.0753378	2.82692	0	2.80971	-0.753533	1.6549	1
GRMZM2G085751	0	0	3.57241	3.04081	0	0	1
GRMZM2G108723	-0.0189207	0	0.956035	1.21029	0.0831684	4.33011	1
GRMZM2G134219	0.892151	2.11979	-0.75947	2.69272	0	1.59464	1
GRMZM2G157153	0.933791	0.977516	1.6119	2.55523	0	0.43919	1
GRMZM2G032276	0	2.60716	-0.276073	2.50177	0	1.66605	1
GRMZM2G130877	-0.281074	3.78712	-1.08982	2.79625	-1.37585	2.64441	1
GRMZM2G154078	0.540043	1.94558	-1.40219	2.37994	0.131455	2.84999	1
GRMZM2G051338	0.0075443	0	0	2.68194	0.662891	3.08597	1
GRMZM2G068763	0.811386	1.5426	-0.255841	1.0166	0.432311	2.87751	1
GRMZM2G045808	0	0.991301	-0.00452763	3.0124	-0.416509	2.83968	1
GRMZM2G150474	-0.632237	3.18179	-1.98531	2.13178	-0.0947121	3.80981	1
GRMZM2G040858	0.423472	1.7704	2.04381	0.768795	0.865296	0.532078	1
GRMZM2G029810	0	2.45322	-0.246335	1.84112	0	2.34703	1
GRMZM2G078924	0	2.25011	-0.128693	2.41774	0	1.82232	1
AC210596.3_FG003	-0.186683	2.8626	-0.122301	1.84326	-0.177731	2.13594	1
GRMZM2G426158	-0.410273	3.18179	0	1.84112	-0.42015	2.1509	1
GRMZM5G841920	0	2.21862	0	2.76256	-0.473656	1.82232	1
GRMZM5G817046	-0.0449963	2.39737	-0.488787	1.82731	-0.0557117	2.64441	1
GRMZM2G053977	0	0.438916	0.442451	0.528622	0	4.83476	1
GRMZM5G839920	-0.762446	4.46767	1.00063	2.10043	-0.59818	0	1
GRMZM2G495613	0	0	0	3.49549	0	2.70294	1
GRMZM2G002240	-0.324843	2.4259	0	2.69272	-0.190321	1.59464	1
GRMZM5G834171	-0.050032	0.763206	-0.127711	3.2004	-0.580808	2.94046	1
GRMZM2G069503	-0.752923	1.32868	-1.36311	4.14263	-1.22381	4.00357	1
GRMZM2G062777	0	1.93844	0	2.41774	0	1.76864	1
GRMZM2G006219	-0.213812	2.65238	-0.0900205	2.71711	-0.365778	1.4087	1
GRMZM2G144483	-0.461846	2.48498	-0.918224	3.6241	-0.616037	1.98286	1
GRMZM2G457370	0	0	2.84225	2.8896	0.353504	0	1
GRMZM2G161491	-0.990504	2.11979	0	2.79625	-0.0831634	2.23257	1
GRMZM5G852876	0.638828	2.05943	0.459915	1.73008	-0.386522	1.56524	1
GRMZM5G883813	-0.812655	2.15349	0	2.69272	-1.20895	3.22653	1
GRMZM2G149323	-0.515578	1.8176	0	2.72157	0	2.01908	1
GRMZM2G052920	0.601414	0.690888	0	0.364557	0.808281	3.57353	1
GRMZM2G139157	-0.0790679	2.34322	0	2.9002	-0.399351	1.25191	1
AC210596.3_FG004	-0.0887672	2.66816	-0.0535873	1.73213	0	1.7307	1
GRMZM5G886969	-1.14041	-0.474135	0	4.13253	-0.383994	3.84926	1
GRMZM2G025154	0	2.24684	-0.574171	2.86138	-0.897995	2.34703	1
GRMZM2G103382	-0.11397	2.88674	0	1.80165	-0.595012	1.94138	1
GRMZM5G857620	0	2.9458	0	1.95541	-0.734008	1.75063	1
GRMZM2G052100	-0.975113	9.39802	-2.27897	-0.270018	-1.00428	0.99086	1
GRMZM2G362303	1.05389	2.00577	-0.0186842	0.953707	0.385536	1.46944	1
GRMZM5G885061	-0.94405	2.21862	0	2.98342	-0.142077	1.71292	1
AC214753.2_FG002	0	1.97657	0	2.02238	0	1.82232	1
GRMZM5G840582	0.666184	1.32937	1.05086	0	-0.265419	3.02692	1
GRMZM2G004696	0.384255	2.00008	0.315421	1.85429	-0.493069	1.71548	1
GRMZM2G107591	-1.48849	1.85934	-0.0933766	3.26652	-0.280479	2.51051	1
GRMZM2G054397	-0.846035	2.07412	0	2.8332	-0.719532	2.42802	1
GRMZM2G073192	0.686056	2.77282	0	0.731109	0.102243	1.46305	1
GRMZM2G303147	-0.236578	2.08529	1.03614	2.53542	-0.590837	0.918542	1
GRMZM2G119370	-0.120102	2.40323	-0.127718	2.8156	-1.0873	1.86405	1
GRMZM2G068259	-0.866611	2.63939	-0.559666	2.63769	-0.703488	2.57238	1
GRMZM2G031904	0	2.1099	0	3.16773	-0.765162	1.19547	1
GRMZM5G856142	-0.773326	1.81167	0	1.9023	0	2.76035	1
GRMZM2G146694	0.179193	2.84893	0.594848	0.355572	-0.0328032	1.65436	1
GRMZM2G377250	-0.506059	3.42218	-0.127858	0.766532	-0.162144	2.181	1
GRMZM2G155253	0.388019	0	2.11902	1.94838	0.520937	0.596954	1
GRMZM2G078368	0	1.0689	-0.321722	5.37388	-0.549735	0	1
GRMZM2G137861	0.549464	2.8179	-0.51684	1.28739	0.123232	1.29723	1
GRMZM2G071310	0	0.773962	0.433016	2.46627	-0.345054	2.19231	1
GRMZM2G029833	0	2.25011	-0.240537	1.70641	-0.078124	1.87406	1
GRMZM2G570790	-0.048055	2.11024	1.26868	1.56178	-0.180664	0.796851	1
GRMZM2G702078	0	0	2.32139	2.28179	0	0.896861	1
GRMZM2G095634	-0.186886	0.977667	0	0.863824	0	3.83623	1
GRMZM2G533147	0	4.80914	-0.353604	1.35533	-1.18971	0.862668	1
GRMZM2G449123	-1.01098	2.44845	0	2.95916	-1.13664	2.21175	1
GRMZM2G078409	0.633209	1.14184	0	1.35705	0.18509	2.13199	1
GRMZM2G080466	-0.733956	3.86045	-3.42587	1.04754	0.659013	4.03701	1
GRMZM2G413315	0.858844	0.765112	2.90543	1.88348	-0.976334	0	1
GRMZM2G007680	0	0	0	2.69916	0	2.72475	1
GRMZM2G168474	0.00199976	2.55472	0	2.35963	-0.196295	0.691636	1
GRMZM2G032107	-0.726485	2.57238	-0.609342	2.44442	-0.677676	2.39577	1
GRMZM2G099984	0.0493619	2.21557	-0.8075	1.65739	0.00152077	2.25409	1
GRMZM2G073427	1.72335	1.65049	0.497005	0.242409	-1.06309	2.30467	1
GRMZM2G418689	-0.31445	1.0953	-0.0656977	1.71367	0.0161747	2.86554	1
GRMZM2G129031	-0.0852546	2.89323	-0.881203	2.05449	0	1.31559	1
GRMZM2G180244	0	-0.477671	1.58474	0.67031	0.190828	3.28847	1
GRMZM2G338884	0	2.25011	-0.000482642	1.84112	-0.250452	1.39695	1
GRMZM2G181266	0	1.28539	0	2.41774	0	1.53167	1
GRMZM2G118286	-0.56506	-0.140677	0.609149	2.81286	0	2.50542	1
GRMZM2G068091	0.230696	0	0	2.76256	-0.0153782	2.23257	1
GRMZM5G827257	-0.0614291	-0.341738	0.270124	4.68394	0.163872	0.478206	1
GRMZM2G067929	-0.51999	1.43534	0	2.72806	-0.433099	1.97234	1
GRMZM2G452960	0.175036	2.53224	0	2.89287	-1.94631	1.52792	1
GRMZM2G319573	-1.00558	0.774123	0	2.94434	-0.289906	2.75238	1
GRMZM2G029868	0.225608	2.21485	0.367237	1.4721	-0.0296596	0.88646	1
GRMZM2G108600	-0.95781	0.546677	0	2.65853	0	2.85002	1
GRMZM2G058531	0	0	0.91392	1.85419	0	2.29625	1
GRMZM2G167689	0	0.660805	-0.345766	0.854287	1.58945	2.30293	1
GRMZM2G125747	0.841937	0.896635	2.11607	1.19723	0	0	1
GRMZM2G110504	0.00942778	0.584475	1.09743	2.53224	0.102426	0.725451	1
GRMZM5G806441	-0.109096	0	0	3.09598	-0.0448392	2.10828	1
GRMZM2G704039	0	0.460692	0	2.65648	0	1.92404	1
GRMZM2G010868	0.059502	4.67721	-1.34762	0.902234	-0.345414	1.09256	1
GRMZM2G330751	-0.617155	0	0.000355303	3.71729	-0.55816	2.48721	1
GRMZM2G043992	-0.772198	1.59074	0	2.32854	-0.555834	2.4186	1
GRMZM2G099454	-0.0339581	1.43634	-2.36379	2.29489	-0.3304	3.97467	1
GRMZM2G031721	0.196172	1.28095	0	2.01867	-0.0419227	1.51135	1
GRMZM2G317033	0	3.36574	0	0.73199	0	0.867351	1
GRMZM2G384884	1.2949	2.2953	-0.968361	1.19803	-2.53641	3.66788	1
GRMZM2G052479	0.695359	2.48159	-0.0895273	0.870285	0.242014	0.725877	1
GRMZM2G430871	2.28827	0.0148633	0	2.59695	0	0	1
GRMZM2G026322	0	2.11979	-0.265909	2.46036	0	0.563839	1
GRMZM2G084583	1.49336	1.20299	-1.03925	0.687085	0.47247	2.0292	1
GRMZM2G126096	0	0.796985	0	0.495783	0	3.54742	1
GRMZM2G071157	0	1.63903	-0.499567	2.18352	-0.341831	1.82232	1
GRMZM2G328224	1.09626	2.40971	-0.381982	-0.0636292	-0.895116	2.58965	1
GRMZM2G051806	0	1.03622	0	3.80812	-0.098429	0	1
GRMZM2G129815	-0.135768	3.73323	-1.27139	0	-0.142381	2.51944	1
GRMZM2G035128	-0.378567	1.32168	0	2.28179	-0.262508	1.71292	1
GRMZM2G330455	-0.0616289	1.54076	0.137254	2.13178	0	0.896861	1
AC199182.3_FG003	0.642657	2.24684	0	0	-0.454025	2.19231	1
AC211892.4_FG002	-0.676779	2.93262	0.0234106	0	0	2.34703	1
GRMZM2G133629	0	0.170174	0.752159	1.52486	0	2.16271	1
GRMZM2G413835	-0.766441	1.45975	0	1.74089	-0.00529915	2.16905	1
GRMZM2G079908	0.325719	2.46705	-1.03193	0.861354	0.326634	1.62402	1
GRMZM2G070315	-0.134672	-0.488988	1.34375	0.336777	1.11523	2.39929	1
GRMZM2G017685	0.0122456	0.464023	-0.127977	1.35473	0	2.84142	1
GRMZM2G380738	-0.291977	2.6124	-1.45578	0.849009	-0.481138	3.30426	1
GRMZM2G150876	0	2.27498	0	2.38814	-0.660985	0.533318	1
GRMZM2G124026	0.910511	2.24684	-1.17677	1.4293	-0.291544	1.41216	1
AC198979.4_FG009	0.0828136	0	0	0	2.37475	2.02488	1
GRMZM2G028104	0	1.14252	0	0.447629	0.0232957	2.86522	1
GRMZM2G343442	0	0.276117	1.36558	0.426995	0	2.40865	1
GRMZM2G017474	0	1.89926	-0.120783	3.53599	-1.05095	0.209823	1
GRMZM2G002529	0	2.11979	0	1.10345	0	1.24849	1
GRMZM2G061749	0	1.48902	0.849134	2.2335	-0.115831	0	1
GRMZM2G164454	1.16258	2.6968	-1.15333	0.855369	-0.547813	1.43536	1
GRMZM2G316721	0	1.77498	-0.0991112	3.38901	-0.997735	0.37808	1
GRMZM2G035790	-0.173511	1.43318	0.756299	0.2393	-0.761672	2.94114	1
GRMZM2G424873	0	0.97965	0	0.979092	-0.17516	2.64716	1
GRMZM2G426023	0	1.37082	0.107555	0.635946	0	2.30988	1
GRMZM2G325898	0.689022	1.96295	0	0	-0.460447	2.23257	1
GRMZM2G158117	0	0	0.880222	0	0.894582	2.64659	1
GRMZM2G159768	0.760771	3.19805	0	0.873298	-1.5176	1.08319	1
GRMZM2G017110	0.36361	2.35657	-0.158199	0.665428	-0.383531	1.55311	1
GRMZM2G027001	1.12666	0	0	0	0.296572	2.96458	1
GRMZM2G170016	-1.3145	1.94514	-1.43542	4.67629	-2.87301	3.37802	1
GRMZM2G107739	-0.361153	2.80084	-1.16155	1.45227	-0.76383	2.38977	1
GRMZM2G180155	0	0.375114	0.266899	0.56378	0	3.14438	1
GRMZM2G038303	0	2.18641	0.376731	1.4442	0	0.34273	1
GRMZM2G502467	0	1.77498	-0.925769	2.32854	0	1.16817	1
GRMZM2G100719	0	1.17078	0	1.94763	-0.877795	2.09536	1
GRMZM2G050536	0.741001	2.27328	-0.618783	0.160825	0.256559	1.51115	1
GRMZM2G106376	-0.468364	2.17559	-0.0204753	1.39736	-0.503462	1.71692	1
GRMZM2G152089	-0.906066	0.768247	-0.0353829	2.07219	-0.470366	2.85432	1
GRMZM2G163658	-0.0295066	0	0.758596	2.01288	0	1.53919	1
GRMZM2G354909	1.22651	2.01944	-1.25696	0.820074	0	1.44569	1
GRMZM2G377539	-0.557868	1.24336	0.140667	2.22592	-0.302834	1.49218	1
GRMZM2G073969	-1.61023	3.29463	-2.33942	3.29697	-1.472	3.04703	1
GRMZM2G052825	1.74641	1.83517	-0.292422	0.215465	-1.85715	2.56243	1
GRMZM2G049031	0	2.86699	0.253036	0.663451	-0.977213	1.38805	1
GRMZM2G154565	-2.47233	2.23253	-1.53278	4.42988	-1.4055	2.88547	1
GRMZM2G051866	-0.691157	2.21862	0.0211952	3.45384	-0.949881	0.08097	1
GRMZM2G040692	0.13233	0.49018	0.366954	0.304762	0	2.83054	1
GRMZM2G090616	0	1.26134	0	2.2335	-0.717141	1.3246	1
GRMZM2G342738	-0.241929	0.998652	-0.331405	1.44813	-0.469852	2.69721	1
GRMZM2G162486	-0.207123	1.72028	-1.31645	1.89968	0	2.00249	1
GRMZM2G147780	-0.725416	1.84353	0	3.09875	-0.548059	0.405917	1
GRMZM2G006981	0	1.59074	0	2.46036	0	0	1
GRMZM2G065928	0.0213781	0.579801	0.0222416	1.8155	-0.416353	2.02496	1
GRMZM5G843555	-0.803906	2.00035	-1.50037	1.65206	0	2.66575	1
AC234155.1_FG002	0	2.1539	1.4636	0.379081	0	0	1
GRMZM2G119465	-1.79084	1.77498	0	2.61599	-0.490836	1.86181	1
GRMZM2G700828	-0.770571	2.53224	0	1.37352	0	0.810095	1
GRMZM2G054678	-1.15916	-0.671544	0.441141	0	-0.701257	6.03359	1
GRMZM2G009442	-0.888105	1.48902	0	2.2335	0	1.08835	1
GRMZM2G088375	-0.468533	1.51385	0.236523	2.00524	-0.449892	1.07939	1
GRMZM2G012685	0.482493	2.45737	0.0126258	0.959975	0	0	1
GRMZM2G055469	0	0	0	0	2.05295	1.85621	1
GRMZM2G145045	0	1.87235	-1.41026	0.81649	0	2.6288	1
GRMZM2G079891	-0.484012	0.563558	0	2.41774	0	1.39695	1
GRMZM2G152631	0	0	0.472629	2.76256	0	0.648072	1
GRMZM2G342401	-0.00114376	0.6118	0	0.961876	-0.964804	3.26592	1
GRMZM2G065848	0	0	0.142418	2.32854	0	1.39695	1
GRMZM2G081626	0	-0.512701	0.244339	3.43259	0.249512	0.430311	1
GRMZM2G143522	0	1.36876	-0.783412	1.10345	0.14533	2.00302	1
GRMZM2G167794	0	2.09039	0.576902	1.53263	-0.923869	0.560235	1
GRMZM2G306282	0	2.20182	-0.253341	0.933132	0.0465236	0.903973	1
GRMZM2G164224	0	2.12803	0.037625	2.25474	-0.608133	0	1
GRMZM2G092679	0.239594	0.290392	0.251227	3.13704	-0.7368	0.628707	1
GRMZM5G826765	0	1.06365	0	2.50177	-0.455253	0.683399	1
GRMZM5G863023	-0.716064	0.350096	0	2.65648	-0.0307057	1.53167	1
GRMZM2G078164	0.994618	0	0	0.213115	0	2.55731	1
GRMZM2G128078	0	3.01791	-1.16572	1.3971	0	0.511999	1
GRMZM2G050875	-0.612077	3.47651	-1.01363	2.34242	-0.347443	-0.104396	1
GRMZM2G113415	-1.00929	2.48005	0	0.694784	-0.483428	2.0364	1
GRMZM2G148495	0.820936	2.15314	-2.09116	0.617687	0	2.21593	1
GRMZM2G112244	0.80739	0.884862	-0.168635	2.8082	-1.20885	0.587145	1
GRMZM2G088778	0.497135	2.64687	-2.37879	0.629546	0.0224973	2.28159	1
GRMZM2G313529	0	1.68578	0	2.13299	-0.13822	0	1
GRMZM2G048297	0	0.0992498	0.533241	3.04081	0	0	1
GRMZM2G323422	0.140506	1.54076	0	2.0781	-0.0993273	0	1
GRMZM2G116803	0	2.61714	1.01611	0.336421	-0.348444	0	1
GRMZM2G328213	-0.750245	0.350096	-0.772873	2.2335	0	2.55192	1
GRMZM2G158775	0	0.0744535	0.353545	0	1.00056	2.16046	1
GRMZM2G105302	0	0.331259	-0.488343	1.67498	0	2.06902	1
GRMZM2G153358	1.5448	-0.752056	0.56376	2.38477	0.176497	-0.34641	1
GRMZM2G361611	0.362966	2.11418	0	1.89706	-0.921801	0.105949	1
GRMZM2G122276	-0.251304	2.43398	0.524475	0.822585	0	0	1
GRMZM2G083150	0	0.805057	-0.590446	0.891861	0	2.4186	1
GRMZM2G119485	-0.836938	0.659681	-0.0771313	1.70641	0	2.06437	1
GRMZM2G146004	0	2.31111	-0.0944379	0.984039	-1.61296	1.92404	1
GRMZM2G346701	-0.0742332	2.87312	0	0	-0.102801	0.804422	1
GRMZM2G168833	0	2.17634	-0.339501	0	0	1.65023	1
GRMZM5G853742	-1.21704	1.68578	-0.336737	2.02238	0	1.32741	1
GRMZM2G169440	-0.547459	1.32572	0	0.796872	-0.723416	2.62478	1
GRMZM2G024499	0	-0.450065	0	1.22272	0.689552	2.01011	1
GRMZM5G844243	0	2.01372	0	1.47763	-0.944933	0.896861	1
GRMZM2G083347	-0.295409	2.27671	-0.892547	2.64018	-1.36916	1.07107	1
GRMZM5G867918	-0.0647269	1.265	-0.999137	0.92112	0	2.27174	1
GRMZM2G376103	0	-0.0649287	0	0	1.13468	2.30988	1
GRMZM2G070659	-0.174232	0.692039	-0.382594	1.82816	-0.932646	2.34889	1
GRMZM2G426147	-1.21489	1.78656	-0.055936	2.8544	-0.910962	0.903331	1
GRMZM2G101769	0.0583231	2.15143	-0.0897189	1.12434	-0.391706	0.502668	1
GRMZM2G096090	0	3.52886	-0.237876	2.32231	-0.394589	-1.86503	1
GRMZM2G007372	0.0982144	0	2.12772	0	-0.0557764	1.17804	1
GRMZM2G440925	0	0.948933	0.00740151	2.38396	0	0	1
GRMZM5G842508	0	0	-0.0273621	3.36673	0	0	1
GRMZM5G854710	0	0.939341	0.00765319	2.39117	0	0	1
GRMZM2G002976	-0.000157719	1.13255	0	2.37383	-0.615261	0.433756	1
GRMZM2G331040	0.39222	-1.25325	0.632993	0.0344522	0.269984	3.24635	1
GRMZM2G055446	0	0	1.17123	2.13984	0	0	1
GRMZM2G108123	-0.222957	0	-0.180252	0.891861	-0.62981	3.44818	1
GRMZM2G020666	0	1.33498	0	2.37848	-0.409148	0	1
GRMZM2G347708	-0.00712814	0.464128	-1.14646	2.27877	-0.761033	2.47314	1
GRMZM2G421680	0	-1.22543	0	3.94976	0	0.571239	1
GRMZM2G038388	-0.193468	0	-0.228257	4.02281	-0.477016	0.144343	1
GRMZM2G002142	0	0.363418	0	2.07086	-0.871351	1.70158	1
GRMZM5G888196	0.328813	2.55996	-1.417	0	-0.146879	1.93867	1
GRMZM2G006759	-0.199879	2.15349	-1.39464	1.84112	-0.355795	1.21575	1
GRMZM2G421669	0	-1.25759	0	3.91945	0.00851546	0.578134	1
GRMZM2G000264	-0.894311	-0.466959	0	4.34553	-0.37326	0.635048	1
GRMZM2G120951	-0.0989499	-0.17619	0.708465	0.462457	0	2.34703	1
GRMZM2G106303	0	2.08719	-0.582623	0	0.0469319	1.67488	1
GRMZM2G095892	0.073196	0	0.203768	0	0.697364	2.23461	1
GRMZM2G464885	0	0.749887	0	2.02238	0	0.433756	1
GRMZM2G017847	-0.343406	-0.533587	0	2.2335	0	1.82232	1
GRMZM2G376105	0	0	0	0	0.612611	2.55192	1
AC213463.3_FG007	0	0.546421	-0.67004	2.98308	0	0.301291	1
GRMZM2G303118	-0.592917	3.19805	0	0.562491	-0.0231242	0	1
GRMZM2G468348	0.502241	0.108752	0.250144	0.0846699	0	2.19231	1
GRMZM2G114044	0.53404	2.21339	-0.232112	0	-0.438705	1.04868	1
GRMZM2G328785	0	1.62105	-0.021623	2.45121	-0.529605	-0.403535	1
GRMZM2G020231	0	-0.0272193	0	0	0	3.14438	1
GRMZM2G164440	0.0599534	0.846522	2.37905	1.47209	-1.65067	0	1
GRMZM5G874578	0	0.377896	-0.186027	3.04081	-0.460447	0.327836	1
GRMZM5G812371	0	2.06325	0.531528	0.58507	-0.0804009	0	1
GRMZM2G377641	0.144684	0.59712	2.02542	0.393168	0	-0.0609836	1
GRMZM2G163998	-0.24583	0.163945	-1.34367	2.58166	-0.438955	2.36938	1
GRMZM2G476515	0.0320047	1.0323	0	0	0	2.00544	1
GRMZM2G422340	-0.281668	3.3053	0	0.292893	-0.529168	0.257549	1
GRMZM2G093781	0	0	0	2.32854	-0.698026	1.39695	1
GRMZM2G123104	0	1.53746	-0.106334	-0.533037	0.0831684	2.03595	1
GRMZM2G129058	-1.29955	1.59338	0	2.79316	-0.869132	0.793868	1
GRMZM5G889620	0	0.566195	-0.40379	0.680139	-0.192804	2.36124	1
GRMZM2G462711	-0.34861	1.44133	-0.67393	2.69272	-0.246001	0.143723	1
GRMZM2G064278	0.264394	-0.571101	0.923766	2.37383	0	0	1
GRMZM2G310069	-0.353403	3.24574	-0.0471819	0.470829	-0.334371	0	1
GRMZM2G044858	0.387042	2.04996	0	0.829813	0	-0.288454	1
GRMZM2G084779	0.0674489	0.797348	-0.264905	2.18444	-0.0509579	0.240207	1
GRMZM2G117193	-0.638574	0.631631	-1.03254	1.4545	0	2.55283	1
AC209858.4_FG004	0	1.79884	-0.231099	2.86138	-1.47901	0	1
GRMZM2G066805	-0.0217591	1.59074	-0.839157	0.100757	0	2.10828	1
GRMZM2G165757	0.195989	1.66972	-1.31993	0.184264	0	2.19231	1
GRMZM2G567165	-0.0425983	0.659681	-0.721913	2.02238	0	0.992984	1
GRMZM2G100158	-0.388813	-0.86784	-0.849807	2.36973	0.143453	2.48042	1
GRMZM2G110511	0	2.28092	-1.24532	0	0	1.82232	1
GRMZM2G131431	0	1.41743	-1.08519	0.046724	0	2.47512	1
GRMZM2G309269	-0.343014	0	-0.149798	0.907077	0	2.42802	1
GRMZM2G013634	-0.253312	1.72352	-0.426578	0	-0.347443	2.14544	1
GRMZM2G129166	0	2.70135	-1.5104	0	-0.119718	1.76864	1
GRMZM2G419994	0	0.230536	0	0.514612	-0.0265514	2.10828	1
GRMZM2G070011	-2.81744	0	0.703731	2.99712	-1.59231	3.53318	1
GRMZM2G119214	0	0	0	0.114721	0	2.70294	1
GRMZM2G098517	0	2.18016	-1.6691	0.67048	-0.278966	1.91399	1
GRMZM5G838907	0	2.01372	0	0.722076	0	0.0610284	1
GRMZM2G147775	0	0.797282	-1.08738	2.35273	-0.659153	1.38056	1
GRMZM2G016290	-0.2351	0	0	-0.820488	2.02458	1.81389	1
GRMZM2G176723	0	1.41724	0	2.13178	-1.06741	0.291194	1
GRMZM2G118534	0	0	0.61629	0	0.136727	2.01908	1
GRMZM2G082034	-0.0523454	0.233829	-1.02575	1.98156	-0.741772	2.37495	1
GRMZM2G311165	-0.880517	2.28092	-0.434458	0.42856	-0.693702	2.06437	1
GRMZM2G429254	0.260199	2.31328	-0.382169	0.383342	-0.483333	0.663203	1
GRMZM2G167164	-0.344836	1.84124	-1.33074	0.56204	-0.653668	2.64441	1
GRMZM2G074496	-1.14427	1.82644	0	3.10059	-1.05893	-0.0175072	1
GRMZM5G899308	-0.659711	0.737714	-0.580001	0.683357	0.367512	2.15482	1
GRMZM2G376416	-0.475621	2.73528	-0.863822	1.22017	-0.545263	0.625967	1
AC210173.4_FG005	-0.208264	-1.05416	0	2.09103	0	1.8662	1
GRMZM2G030038	0	0.509803	0	2.29145	-0.295866	0.185945	1
GRMZM2G319307	-0.431193	0.092075	0.159512	2.20747	0	0.630177	1
GRMZM2G082484	-1.11412	-0.0610914	-0.091646	0.751513	2.00218	1.163	1
GRMZM2G079348	0.625447	-0.314669	0.355023	2.37244	-1.74786	1.35313	1
GRMZM2G057495	0.114299	2.10685	0.274359	0.31608	-0.084712	-0.121342	1
GRMZM2G410644	-0.656059	0.386416	-0.0231449	2.13178	0	0.746104	1
GRMZM2G020761	-0.568797	3.80194	-1.42413	1.32361	-1.09088	0.53939	1
GRMZM2G073884	0	2.27438	-1.10366	-0.826593	-0.227483	2.455	1
GRMZM2G002569	0	-0.236637	0.607235	0.163954	0	2.0364	1
GRMZM2G018070	0.457318	2.19594	-2.01491	1.3919	-1.35123	1.86054	1
GRMZM2G308910	-0.755345	0	-0.554652	1.55795	0	2.27174	1
GRMZM2G177458	-0.918273	0	0	0	0	3.43096	1
GRMZM2G085246	0	0.471195	0.628261	2.29752	-1.36071	0.472417	1
GRMZM2G178693	0	0	-1.82438	2.63529	0.264568	1.4254	1
GRMZM2G028733	-0.127556	2.39805	0	-0.0733408	0	0.301095	1
GRMZM2G392076	-1.42967	0	0	1.86414	0	2.06131	1
GRMZM5G800586	-0.159413	0.574473	-0.831495	0	-0.549835	3.45549	1
GRMZM2G111428	0	0.731268	-0.128564	2.02238	-0.137237	0	1
GRMZM2G112795	0	2.28134	-1.07572	0.526251	-0.0442604	0.793468	1
GRMZM2G169220	0	0	-0.0236926	0	0	2.48679	1
GRMZM2G318213	0	0	-0.485103	2.93543	0	0	1
GRMZM2G156218	-0.343961	2.72061	0.107299	0.26692	-0.311864	0	1
GRMZM2G032244	0	0	0	0	-0.11956	2.55192	1
GRMZM2G079082	0	0	0	0	-0.763881	3.18603	1
GRMZM2G079200	0	1.5189	-0.95676	2.57437	-1.0991	0.381909	1
GRMZM2G108255	0	0.651734	-0.441762	0	0.182462	2.0121	1
GRMZM2G137293	-1.51633	2.39737	0	1.79689	-0.583064	0.289983	1
GRMZM2G014797	0	0.100453	-0.72754	0	0	3.01168	1
GRMZM2G093404	-0.601801	1.52275	-1.66339	1.44782	-1.02743	2.70294	1
GRMZM5G857303	-0.675749	0	-0.166397	0.861016	-0.0578385	2.4186	1
GRMZM2G152591	-0.0413177	0	0.039459	2.2335	0	0.133525	1
GRMZM2G061591	-1.08871	0.915184	-0.290343	2.37383	0	0.433756	1
GRMZM2G154223	-0.389948	2.7169	-0.818965	0.878945	-0.0623412	0	1
AC215605.2_FG003	0	0	0.013774	0	0	2.30988	1
GRMZM2G119802	-1.00665	1.77229	-0.178114	2.04539	-0.89465	0.584887	1
GRMZM2G382273	-0.908516	0	0.304069	4.70322	-1.14525	-0.631553	1
GRMZM2G136032	0	0.401891	-1.08291	2.11063	0.265376	0.59667	1
GRMZM2G180082	0	1.23093	-0.416137	2.50689	-1.03893	0	1
GRMZM2G163054	0.319927	2.04224	0	0.98056	-1.07103	0	1
GRMZM2G701180	-1.74133	0.218255	0	1.83169	-0.0505049	2.00119	1
GRMZM2G115773	-0.780166	2.1099	-0.973595	3.14914	-1.24654	0	1
GRMZM2G028885	-0.808457	0	0	2.02238	-0.216208	1.24849	1
GRMZM2G174570	-0.68744	0.939863	0	0	-0.0764975	2.06865	1
GRMZM2G137569	-1.78753	2.71774	-0.65644	3.60505	-1.43602	-0.224362	1
GRMZM2G153393	-0.0821175	2.42766	0	0.570675	-0.716181	0	1
GRMZM2G108103	0.164337	0	-1.15657	0	-0.992771	4.16179	1
GRMZM5G896883	-2.02601	0.460692	-0.729683	2.41774	-0.165654	2.1509	1
GRMZM2G130053	-0.483624	0	1.67831	2.00714	-0.769248	-0.330547	1
GRMZM2G142019	-1.30994	-0.505345	0	2.97753	-0.274538	1.19496	1
AC200099.4_FG003	0	0	0	2.0781	0	0	1
GRMZM2G114841	-1.78516	2.29419	0	1.5024	-1.06037	1.12236	1
GRMZM2G171108	0	0	-0.420673	0.471066	0	2.01908	1
GRMZM2G008353	-0.131983	2.11293	-0.605324	1.77883	-1.09914	0	1
GRMZM2G469477	-0.737502	0.357849	-0.595599	2.0752	-0.21111	1.16465	1
GRMZM2G313750	-1.58123	0	-0.884682	2.77291	-0.402201	2.13874	1
GRMZM2G076152	-0.216595	1.14248	0	2.35285	-1.23529	0	1
GRMZM2G101958	-0.234312	2.42189	-1.41099	0.782663	-0.696746	1.14909	1
GRMZM2G447785	0	0	-1.6718	4.48263	-0.830973	0	1
GRMZM2G345700	-0.0796405	2.58043	-2.39979	1.24524	-0.420776	1.03272	1
GRMZM2G391511	-0.201651	-0.603475	0	3.0124	-0.312823	0	1
AC187263.4_FG001	0	2.25011	-0.935083	-0.941404	-0.257521	1.76864	1
GRMZM2G028622	0.635315	1.43534	-2.27474	3.175	-2.06913	0.980494	1
GRMZM2G432266	0	1.49649	-1.86168	2.02238	-0.975987	1.16817	1
GRMZM2G137596	-0.90621	2.25011	0	0.690925	-0.189162	0	1
GRMZM2G475014	-0.572409	-0.256738	0.354863	2.30379	-0.411889	0.415002	1
GRMZM2G102808	-0.758711	0	-0.784422	0.8735	0	2.49339	1
GRMZM2G108153	0	0	-0.518609	0.455049	-0.728456	2.60413	1
GRMZM2G100372	-0.0402148	-0.12742	-0.693255	0	0	2.6433	1
GRMZM2G142068	0	-0.458767	-0.0447647	-0.0577108	0	2.33799	1
GRMZM2G110843	-0.505889	2.61714	-1.68982	-0.0418573	-0.622131	1.98863	1
GRMZM5G850092	-0.17121	0.199412	-0.357065	2.62034	-0.552296	0	1
GRMZM2G015892	-2.26826	2.81108	0	1.16049	-2.20363	2.23257	1
GRMZM2G026804	0.0267768	0	-1.44506	2.72806	0	0.418816	1
GRMZM2G475059	-0.558609	1.04334	-2.10106	1.26602	-0.103276	2.17546	1
GRMZM2G397055	-1.04549	0.519851	-1.20102	1.97792	-0.572637	2.0391	1
GRMZM2G440009	-0.212555	0	0	2.12595	-0.216123	0.00737512	1
AC188752.3_FG008	-0.50496	0	0	2.18352	-0.0285094	0	1
GRMZM2G113340	0.240124	2.1788	0.244459	0.00624299	-1.26161	0.237278	1
GRMZM2G117465	-0.246127	0	0.141341	2.07352	-0.341957	0	1
GRMZM5G847707	-1.46753	0	-0.885482	1.84112	-0.132014	2.23257	1
GRMZM2G043980	-0.795096	4.46767	-0.814082	-0.0615824	-1.17962	-0.0479787	1
GRMZM2G088524	-0.0104433	0	-0.772456	2.11569	-0.790094	0.945397	1
GRMZM2G022547	-0.0745762	2.15349	1.88622	1.28199	-3.78754	0	1
GRMZM2G117016	-0.419153	2.36964	0	0.226115	-0.649449	-0.109595	1
GRMZM2G126408	-0.893574	0	-0.265909	2.46036	-0.586384	0.683399	1
GRMZM2G013612	-0.636706	0.60278	-0.0686974	0	-1.03389	2.4531	1
GRMZM2G181028	0	0	0.742757	2.38864	-1.38683	-0.446439	1
GRMZM2G333022	-0.484712	2.66698	-0.857413	0	-1.20888	1.17362	1
GRMZM2G071307	0	1.48988	-1.47479	0	-0.843314	2.1141	1
GRMZM2G409724	0	2.11979	-1.12269	0	-0.651839	0.939318	1
GRMZM2G158163	-0.844336	-0.700851	-0.448959	-0.118614	0	3.35992	1
GRMZM2G031317	-0.443954	2.00312	-3.36936	1.5359	-2.5679	4.0878	1
AC233960.1_FG002	-0.962962	-0.282105	-1.77939	2.90113	-0.988915	2.34997	1
GRMZM2G029537	-0.151931	2.25539	-0.196454	0	-0.690318	0	1
GRMZM2G149422	-0.982291	2.18641	0	0	0	0	1
GRMZM2G146475	-0.8348	0	-2.24505	2.39256	-0.578408	2.41219	1
GRMZM2G083285	-0.310422	-0.460499	-0.128693	2.41774	-0.554334	0	1
GRMZM2G083788	-0.825444	-0.446095	0	2.0387	-0.726083	0.795602	1
GRMZM2G347174	-1.67942	1.83157	-2.68462	2.69588	-1.65738	2.30157	1
GRMZM2G065953	-1.16932	2.01372	-1.07491	1.10345	-1.1684	1.08319	1
GRMZM2G133558	-0.285092	0	-0.920281	0.473821	-0.695339	2.19231	1
GRMZM2G080603	-1.23547	0.956644	-0.811708	0.640645	-0.839201	2.00992	1
GRMZM2G117930	-0.0763349	0.350096	0	2.13178	-1.72232	0	1
GRMZM2G031613	-1.56822	0	-0.475013	0.871147	-0.829691	2.66808	1
GRMZM2G051545	-0.561668	2.8346	-0.834697	0	-0.954674	0	1
GRMZM2G319138	-2.16334	0.697938	-0.141779	2.93575	-2.09346	1.23128	1
GRMZM2G087150	-0.697116	2.60415	-0.42314	-0.0344328	-1.08568	0	1
GRMZM2G418160	-0.0730875	0	-0.287189	2.07678	-1.36643	0	1
GRMZM2G176085	-0.903833	0.176484	-1.03441	0.401516	-0.443198	2.13099	1
GRMZM2G061609	-1.91692	0.100453	0	2.37383	-0.875661	0.563839	1
GRMZM2G399921	0.256212	2.70852	-1.55191	0.992857	-2.26779	0	1
GRMZM2G153103	-1.58205	-1.05254	-0.250817	1.13119	-1.09672	2.93685	1
GRMZM2G052869	-0.332127	3.36058	-1.70604	-1.38441	-2.79191	2.90647	1
GRMZM2G162127	-1.4635	2.10215	-0.680914	1.37892	-1.89413	0.542506	1
GRMZM2G087901	-0.0784013	1.89134	1.27641	1.11243	-4.26378	0	1
GRMZM2G040689	0.824649	0.719705	0.382996	0.600653	-2.61669	0	1
GRMZM5G892467	-2.05636	-1.42823	-1.59574	4.18442	-2.46789	3.12309	1
GRMZM2G016756	0	1.57438	0	1.17931	-2.33659	-0.959974	1
GRMZM2G165839	-1.17136	3.38005	-1.45309	0	-1.66597	0.291194	1
GRMZM2G043605	-1.66512	0	-0.323627	2.2335	-1.68494	0.793995	1
GRMZM5G813709	0	1.68362	-0.923779	0.697933	-2.10604	0	1
GRMZM2G116520	-2.70537	-0.16209	-0.286101	3.37459	-1.30368	0.423066	1
GRMZM2G124353	-1.23229	0.22297	-0.874413	2.69585	-1.28519	-0.22154	1
GRMZM2G379780	0.0765185	1.32037	0	0	-2.35076	0	1
GRMZM2G434935	0	0.688157	0.142532	0.57884	-2.53384	0	1
GRMZM2G144224	-1.31498	-0.0547764	-1.39998	2.80946	-1.98037	0.761419	1
GRMZM2G071688	-0.787933	0.0342598	-1.93194	2.41887	-1.98688	0.892383	1
GRMZM2G309380	-0.655508	0.991301	-1.23634	2.37383	-2.89256	0	1
GRMZM2G033359	0	1.19836	1.13225	0.600653	-4.2683	-0.184381	1
GRMZM2G057093	-2.58685	1.83335	-1.8952	2.35827	-2.78794	0	1
GRMZM2G420870	6.11656	-0.230097	5.01245	5.50721	5.95914	0	2
GRMZM2G043069	5.72404	0	6.31184	2.08693	5.32383	1.54407	2
GRMZM2G051952	4.30472	1.79926	5.52397	-1.9113	5.09383	3.7451	2
GRMZM2G052796	3.02528	2.47898	5.83779	1.36656	1.32255	4.30754	2
GRMZM2G351977	3.63148	2.58629	5.69661	2.62194	-0.395801	3.71223	2
GRMZM2G375487	6.08201	0	5.69739	-0.651035	6.59726	-0.348462	2
GRMZM2G164715	5.26844	-0.336452	5.49456	0.849594	4.85193	0	2
GRMZM2G337594	4.5811	-0.506448	2.36898	-2.02277	6.17465	5.38835	2
GRMZM2G312091	4.33965	0	3.63174	-0.449079	4.19907	3.7347	2
GRMZM2G120619	4.09143	1.71461	6.91391	1.4152	0	1.07417	2
GRMZM2G411746	2.49721	0	4.81451	0	4.30139	3.5151	2
GRMZM2G569903	4.31846	-0.95003	3.22432	-0.351299	4.79501	4.00872	2
GRMZM2G429955	3.84118	1.65296	6.39163	1.69056	0	1.07105	2
GRMZM2G701596	4.10003	0.102567	3.48547	0	3.84357	3.05728	2
GRMZM2G304745	4.19844	-0.000112798	4.49325	0	3.1212	2.75829	2
GRMZM2G028640	5.25821	-0.582506	5.86381	-0.495958	5.56062	-1.26467	2
GRMZM2G015933	2.47593	-1.98624	2.97899	0	5.23765	5.36948	2
GRMZM2G493946	4.8259	0.191334	5.53124	-0.291244	4.63556	-0.838962	2
GRMZM2G389015	4.49875	-1.39026	4.75375	2.16719	3.68895	0	2
GRMZM2G082296	2.83393	1.98494	2.55398	1.52521	2.61609	2.16271	2
GRMZM2G083875	3.56536	-0.241634	4.46628	1.62208	4.07151	-0.343568	2
AC215607.3_FG004	2.81212	-1.35855	4.61033	4.07873	3.77461	-0.917291	2
GRMZM2G347270	5.28427	-2.06073	5.67582	-1.31757	6.278	-0.86213	2
GRMZM2G083504	4.39485	1.50399	3.69745	0.320564	2.93961	0	2
AC187843.3_FG006	1.90026	0	2.90543	2.37383	3.20489	2.4186	2
GRMZM5G880014	3.35271	-0.176932	3.60026	0	3.36971	2.58341	2
GRMZM2G084116	4.46072	-0.692882	4.41126	-0.111987	4.57107	-0.101667	2
GRMZM2G111504	4.075	0	2.22124	-1.24654	4.48533	2.90265	2
GRMZM2G164761	3.65254	-0.984689	4.35616	1.75793	3.59964	0	2
GRMZM2G121264	4.9751	-2.22267	6.69876	-1.06885	6.0488	-2.05254	2
GRMZM2G372681	2.0614	0	5.98166	-0.0738988	5.12568	-0.772888	2
GRMZM2G143075	1.58429	0	3.98544	-0.00644746	3.72675	2.94046	2
GRMZM2G701594	3.15192	0	3.36078	0	3.20489	2.4186	2
GRMZM2G088293	4.075	-0.537748	4.5401	0	4.03264	0	2
GRMZM2G001905	4.42139	0	4.06848	-0.838547	4.52788	-0.27509	2
GRMZM2G100060	3.63552	0.349679	3.87571	0	3.40051	0.507962	2
GRMZM2G010091	2.80153	0	2.96903	3.21316	2.75364	0	2
GRMZM2G089001	4.0623	0	1.45272	-1.50517	4.25149	3.4652	2
GRMZM2G700995	3.26689	0.246378	2.55398	0	3.20489	2.4186	2
GRMZM2G110286	2.53682	1.84314	4.59654	1.81587	0	0.793995	2
AC196502.3_FG003	2.37965	1.85901	2.86014	2.32854	1.46969	0.683399	2
GRMZM2G306859	3.63552	-0.571442	4.43567	0	4.03264	0	2
GRMZM2G007151	4.06228	-0.171563	2.29494	2.52273	3.50689	-0.743944	2
GRMZM2G471395	2.41991	1.89926	3.15093	0.720882	2.75863	0.484076	2
GRMZM2G145065	3.94282	0	3.0756	0	3.2968	1.1082	2
GRMZM2G350919	3.41387	0	1.52148	-0.323188	3.75087	2.96458	2
GRMZM2G179049	1.76368	2.31111	2.50104	-0.295772	1.89601	2.96458	2
GRMZM2G025173	2.25171	0	2.99196	1.9715	2.25215	1.46586	2
AC191575.2_FG001	2.39408	1.46085	3.20664	0	2.77976	1.08768	2
GRMZM2G177349	3.30924	0.343198	3.18639	0	4.05222	0	2
GRMZM2G433854	2.41991	-0.409576	4.87281	-0.134424	4.33371	-0.318379	2
GRMZM2G701767	2.39214	0	3.15998	-1.07556	5.29465	0.79313	2
GRMZM2G023520	4.51745	-0.844143	4.20098	-1.46207	5.16215	-1.11385	2
GRMZM2G378167	3.65254	0	4.23694	-0.334967	3.59964	-0.739053	2
GRMZM2G065652	2.41991	0	2.94934	1.32902	2.18324	1.39695	2
GRMZM2G092768	3.1464	0.240684	4.33346	0	2.61886	-0.281132	2
AC196082.3_FG001	3.26689	0	3.57241	-0.537891	3.62597	0	2
AC204212.4_FG001	1.63891	2.21652	3.25982	0	0.77108	1.95233	2
GRMZM5G842103	3.686	-0.683709	2.81618	-0.0815095	3.27283	0.748552	2
GRMZM2G103666	1.02016	1.0942	3.45823	0.779308	2.33881	1.04309	2
AC208915.3_FG010	2.39819	1.09906	4.62474	1.76059	-0.2841	0	2
GRMZM2G178641	2.63975	0	3.51205	0.693193	2.73726	0	2
GRMZM2G059502	0.687467	2.04784	2.387	-1.30173	2.82224	2.93156	2
GRMZM2G066480	2.97386	-0.0514937	3.68074	0	2.9372	0	2
GRMZM5G816561	4.76867	-0.1119	2.65943	-1.36004	4.09865	-0.595712	2
GRMZM2G389450	3.1278	0	3.39298	-0.649613	3.40051	0	2
GRMZM2G000071	4.46059	-1.48825	3.18809	-0.869751	4.48533	-0.508387	2
GRMZM2G037077	2.70706	-0.523311	3.29416	0.891551	2.80538	0	2
GRMZM2G475265	4.699	-2.33262	5.09271	-1.52161	5.1164	-1.91948	2
GRMZM2G050625	2.53942	-0.656288	2.35555	1.54052	3.32161	0	2
GRMZM2G075828	4.28977	-0.304668	3.05843	-1.09739	3.08037	0	2
GRMZM2G467943	3.17566	0.259949	1.83404	0	3.65183	0	2
GRMZM2G344499	2.11138	-1.07556	2.0049	0	3.09282	2.78653	2
GRMZM5G825193	2.81814	0	1.95071	2.4942	2.16713	-0.521258	2
GRMZM5G825266	2.91801	0	3.39837	-0.130559	2.51307	0.117698	2
GRMZM2G163807	2.37965	-0.162423	3.57241	-0.376244	3.79797	-0.431325	2
GRMZM2G121354	3.22199	-0.62438	3.85274	-0.178506	3.33821	-0.836475	2
GRMZM2G114945	4.35287	1.59762	2.42772	-0.965173	2.76273	-1.46391	2
GRMZM2G414140	1.5032	-1.49749	4.79596	-0.173382	5.57444	-1.49714	2
GRMZM2G053692	2.77075	-0.535576	2.99196	0	3.46026	0	2
GRMZM2G050307	3.26689	0	1.43462	0.660478	2.34023	0.954832	2
GRMZM2G149295	3.03564	0.449364	2.39538	-1.10148	3.84357	0	2
GRMZM2G576804	2.64044	0	3.15093	0	3.05804	-0.303851	2
GRMZM2G042133	3.33613	-0.825163	3.78583	0	2.822	-0.576274	2
GRMZM2G058681	3.28787	-1.58334	3.74924	0.726603	3.40356	-1.04543	2
GRMZM2G095646	3.22199	-1.28247	3.78152	-0.679973	4.10934	-0.795488	2
GRMZM2G329434	2.77075	0	3.18809	0	2.31796	0	2
GRMZM2G056022	3.22199	-0.759087	3.1128	-0.592945	3.27308	0	2
GRMZM2G065344	2.53437	0	2.55398	-0.126241	3.27308	0	2
GRMZM2G016462	2.94247	0	3.59965	-1.03972	2.85047	-0.118393	2
GRMZM2G017982	1.71901	-0.347736	3.18809	1.57775	2.05894	0	2
GRMZM2G326116	3.07828	-1.09522	3.60026	-0.202724	3.36971	-0.579698	2
AC197164.4_FG002	2.67413	0	3.39298	-0.175314	2.60861	-0.349856	2
GRMZM2G143403	3.42944	0	3.2082	-0.660895	3.13681	-0.967997	2
AC193499.3_FG004	3.82764	-1.22723	3.15093	-0.937265	3.27308	0	2
GRMZM2G373040	2.49721	-0.906622	3.24406	0	3.23939	0	2
GRMZM2G060011	2.20642	0	2.7651	-1.11725	2.49922	1.71292	2
GRMZM2G070041	2.80156	-0.593171	3.1128	-0.389185	3.13332	0	2
GRMZM2G368738	3.17566	-0.784824	2.55398	0	3.09617	0	2
GRMZM2G031204	2.77075	0	2.7651	-0.515589	3.09617	-0.148058	2
GRMZM2G354746	1.27053	0	3.65441	-0.506205	3.5455	0	2
GRMZM2G380605	2.80156	0.047391	3.32785	-0.193216	2.31796	-0.355609	2
GRMZM2G428393	2.00966	0	2.84408	0	3.27308	-0.195029	2
GRMZM2G480256	2.67413	0	2.66338	0	2.9786	-0.392597	2
GRMZM2G094828	1.35117	0	2.97295	0.547076	3.03754	0	2
GRMZM2G104549	2.41991	0	4.49627	0.941066	0	0	2
GRMZM2G467848	2.58482	0.140964	2.89597	-0.0603336	2.62621	-0.390597	2
GRMZM2G539790	2.53437	-0.0676265	3.60026	0	2.60861	-0.904951	2
GRMZM2G016281	1.88147	-0.710544	4.02354	-0.324499	3.47117	-0.582717	2
GRMZM2G064558	2.41991	-1.09987	3.45528	-0.293447	3.27308	0	2
GRMZM2G034152	3.78655	1.47788	0.913097	-2.37946	3.86938	0.0462836	2
GRMZM2G156121	2.76748	-1.54399	3.42447	0	3.05804	0	2
GRMZM2G132238	2.2577	0.806567	3.22882	-0.424027	1.69347	0.0957144	2
GRMZM2G019006	2.45908	0	2.54519	1.02805	2.1109	-0.545205	2
GRMZM2G047409	2.45908	-0.319272	3.48547	0	1.95447	0	2
GRMZM2G470694	3.24555	-0.232178	1.7527	0.298984	1.64909	0.862796	2
GRMZM2G057569	1.90026	-0.0869329	2.7651	0	2.9786	0	2
GRMZM2G012546	3.29866	-0.206312	1.80012	0.15953	1.93968	0.554081	2
GRMZM2G004110	2.20642	0	2.37273	0.989878	2.60861	-0.665353	2
AC191115.3_FG002	1.51194	0.991301	2.23801	0	2.31796	0.412617	2
GRMZM2G508335	2.70706	0	2.71512	-0.614071	2.66036	0	2
GRMZM2G152408	3.40124	-0.238157	3.76314	-0.751783	2.76605	-1.47317	2
GRMZM2G434572	2.25171	0	3.80564	-0.507954	2.71033	-0.825048	2
GRMZM2G089288	3.26689	0.355352	3.62759	0	0.137692	0	2
GRMZM2G348863	0	0	3.52108	0.330434	1.3765	2.14361	2
GRMZM2G116966	2.84741	0.605322	1.90412	0	2.00682	-0.0318382	2
GRMZM2G072586	1.73909	-0.782361	2.40318	0	2.58795	1.37701	2
GRMZM2G089472	1.0842	0.563558	2.99196	0	2.66036	0	2
GRMZM2G470981	2.6316	-0.36283	3.73988	-0.101661	1.81797	-0.471371	2
GRMZM2G026910	0.829071	0.426296	3.20664	1.65288	0	1.09485	2
GRMZM2G032887	3.35271	-0.68762	2.49604	-0.981529	3.51764	-0.487732	2
GRMZM2G440855	2.67413	0	3.18809	0	2.03478	-0.696983	2
GRMZM2G160149	0.874195	-0.484502	2.9424	0	1.69091	2.10481	2
GRMZM2G033192	1.43583	0	2.37273	0	2.03478	1.24849	2
GRMZM2G431504	2.11138	0	1.13225	-0.243751	2.9786	1.10727	2
GRMZM2G315509	2.33824	0	2.55398	-0.183638	2.60861	-0.259173	2
GRMZM2G447551	2.33661	-0.622263	3.68936	-0.789848	3.20934	-0.856317	2
GRMZM2G552966	3.46473	-1.3642	2.17457	0	2.63974	0	2
GRMZM2G137329	1.77649	1.58905	1.06346	-0.545937	2.47449	0.494933	2
GRMZM2G527557	2.83175	0	2.99196	-0.674838	2.55494	-0.864129	2
AC200099.4_FG006	2.67387	-1.73426	2.81341	2.484	1.12126	-0.575978	2
GRMZM2G143886	2.48038	0.528459	2.01675	0	2.79714	-1.06208	2
GRMZM2G466265	3.16105	-0.296072	2.38621	-1.10112	3.51697	-0.979326	2
GRMZM2G087655	2.784	0.829698	0.748985	-1.80733	3.18455	0.910215	2
GRMZM2G472827	1.32225	0	3.0756	0	2.23931	0	2
AC235540.1_FG001	1.6532	-0.0118598	2.6097	0	2.38093	0	2
GRMZM2G029496	2.20642	-0.794268	3.1128	-0.799505	2.89458	0	2
GRMZM2G456174	1.56752	0	2.66338	0	2.38093	0	2
GRMZM2G459432	2.80156	0	2.66338	-0.0107824	2.03478	-0.898624	2
GRMZM2G125853	1.71698	0	3.05588	-0.0897722	1.98177	-0.150604	2
GRMZM2G159899	1.95598	0	1.73792	-0.806115	3.75087	-0.132647	2
GRMZM2G084276	2.89028	0.204499	1.92425	0	1.4495	0	2
GRMZM2G133684	0	0.605266	1.7774	0.215569	3.40806	0.443094	2
GRMZM2G107096	3.05288	0.808664	1.85702	-1.72923	2.45914	0	2
GRMZM5G859786	2.15063	0	0.958758	-0.38122	2.36863	1.34901	2
GRMZM2G179918	1.76591	-0.00748007	2.7651	-0.515589	3.01886	-0.617054	2
GRMZM2G092427	2.30066	0.972848	2.71824	0.0696464	-0.0855133	0.394729	2
GRMZM2G172794	1.85909	0	2.38621	-0.386996	2.48105	-0.00887161	2
GRMZM2G375593	2.00966	0	2.66338	-0.711336	2.36031	0	2
GRMZM2G320023	0	-0.558709	0	0	3.82094	3.03465	2
GRMZM2G034188	1.8226	-0.00798099	2.7013	0	2.09103	-0.320908	2
GRMZM2G018022	2.55292	-1.10929	2.65742	0	2.18319	0	2
GRMZM2G081322	2.11802	0.411019	2.75977	-0.404458	1.39795	0	2
GRMZM2G354867	0.812574	-1.62121	2.756	1.58857	1.90501	0.82173	2
GRMZM2G038485	1.8894	0	2.86509	-0.018963	1.95048	-0.431057	2
GRMZM2G129196	1.84232	-0.979737	2.7651	-0.0451656	2.66036	0	2
GRMZM2G136857	2.20642	0.0438691	3.0337	0.942197	0	0	2
GRMZM2G139797	0.981334	0	2.8134	2.28179	0.129383	0	2
GRMZM2G337845	1.39314	-0.817355	3.21663	-0.192804	2.76605	-0.16097	2
GRMZM2G071264	1.98657	-0.12346	2.0191	-0.0223156	2.34406	0	2
GRMZM2G428119	2.97386	-0.884052	1.94832	-0.734456	2.89458	0	2
AC209215.4_FG004	2.11138	0	3.42447	-0.92883	2.66036	-1.10491	2
AC187262.4_FG007	3.02702	-1.54547	0.635609	0.972661	3.01886	0	2
GRMZM2G087226	0.615521	-0.959754	2.16034	2.85909	1.43124	0	2
GRMZM2G156129	2.0614	-0.454698	1.93591	0	2.55494	0	2
GRMZM2G518756	2.0486	0	1.65928	0	1.58029	0.793995	2
GRMZM2G110976	1.69016	0.567102	1.98719	0	2.20825	-0.403627	2
GRMZM2G015967	1.51764	1.35475	2.41134	0.27152	0.492991	0	2
GRMZM2G093666	1.69147	1.17829	2.13116	-0.0751694	1.09608	0	2
GRMZM2G468473	2.15968	0	2.6097	-0.0228737	1.22005	0	2
GRMZM2G013855	1.21727	-0.139252	3.0337	0	2.60861	-0.757078	2
GRMZM2G110742	2.30883	-1.0005	3.40182	-0.62631	3.05449	-1.17522	2
GRMZM2G312165	1.84938	-0.712052	2.71512	0	2.31796	-0.213557	2
GRMZM2G159931	1.0842	0	2.08955	0	2.03478	0.740089	2
AC233939.1_FG004	0	-0.487841	3.43336	0.909163	0.248662	1.83119	2
GRMZM2G061742	1.6441	0	2.13388	0	2.11804	0	2
GRMZM2G057571	2.35005	-0.417853	1.87764	-0.878333	3.05804	-0.126803	2
GRMZM2G132522	3.33172	0	2.11845	-0.548259	1.95013	-0.995842	2
GRMZM2G700063	1.90026	0	2.6097	0	1.77928	-0.45169	2
GRMZM2G427409	2.15968	0	2.49604	0	1.16437	0	2
GRMZM2G347931	1.2535	-1.22602	1.51756	0	0.762807	3.49866	2
GRMZM2G052336	2.23148	0.316748	1.54163	0	1.68741	0	2
GRMZM2G375302	0.921457	0	2.48188	0	2.37311	0	2
GRMZM2G152969	0.751178	0	2.08955	-0.902855	2.55494	1.27264	2
GRMZM2G069905	1.84232	0	2.00923	-0.564176	2.44128	0	2
GRMZM2G160812	1.18032	0	2.49604	-0.577367	2.49922	0	2
GRMZM2G011115	3.02876	-0.395261	1.7527	-0.272794	1.59475	-0.133338	2
GRMZM2G349274	2.11138	0	2.23801	0	1.22005	0	2
GRMZM2G327427	1.51194	-0.258818	2.4357	0	1.86948	0	2
AC233900.1_FG002	1.54461	0	3.16053	-0.511893	2.12985	-0.821375	2
GRMZM2G060940	2.44639	-0.347726	2.10809	-1.72452	3.09442	-0.105735	2
GRMZM2G175541	1.98624	0	3.32785	-1.08104	1.68325	-0.461247	2
GRMZM2G047763	2.21447	0	2.05146	0	0.263067	0.925823	2
GRMZM5G811948	1.1969	0	2.13853	0	1.22407	0.87521	2
GRMZM2G136453	4.79596	0.452087	1.69343	-3.01637	2.03183	-0.534117	2
GRMZM2G177203	2.03965	0	1.02629	-0.984286	2.94051	0.387866	2
GRMZM2G032430	2.44127	0.469771	1.82209	0	0.748416	-0.0811754	2
GRMZM5G801190	2.25171	0	0.739626	-0.207355	2.60861	0	2
GRMZM2G035482	1.84232	0	1.83404	-0.472816	2.18324	0	2
GRMZM2G344837	0.817516	0	3.27652	0	1.25431	0	2
GRMZM2G032721	2.63092	0	2.11265	-1.09168	2.58427	-0.909546	2
GRMZM2G028608	3.05288	-2.35387	4.10698	-0.737166	1.44385	-0.199666	2
GRMZM2G359786	1.8821	-0.226692	1.41449	0	2.2174	0	2
GRMZM2G433446	1.98668	0	1.86536	-0.502805	2.40971	-0.473008	2
GRMZM2G095643	2.75317	0	0.394135	0	2.09221	0	2
GRMZM2G518963	1.35551	0	2.00923	0	1.86948	0	2
GRMZM2G127846	0	0	4.12489	-0.552563	0	1.65498	2
GRMZM2G063238	0.813366	-1.78942	3.83851	-0.316635	4.02509	-1.35478	2
GRMZM2G077596	1.09672	-1.51151	1.68719	1.84675	2.08023	0	2
GRMZM2G000158	1.6048	-0.823361	3.58091	0.697184	0.139416	0	2
GRMZM2G021270	2.43467	0	2.83624	-0.839869	1.68586	-0.944016	2
GRMZM2G408834	1.7871	0	3.11995	-1.19487	1.89356	-0.438716	2
GRMZM2G437490	2.91869	-1.15492	1.47027	-0.0295749	2.9786	-1.04391	2
GRMZM2G170420	1.79942	-0.702794	2.38958	0	1.62427	0	2
GRMZM2G022181	2.10148	0	1.96771	-0.580999	2.12778	-0.51027	2
GRMZM2G075002	2.10284	0	3.22098	0	1.90569	-2.16536	2
GRMZM2G035421	1.33972	-0.367672	2.6367	0	1.43958	0	2
GRMZM2G505380	1.14962	-0.291453	2.27079	0.282607	1.02763	0.608118	2
GRMZM2G138003	1.47381	-1.01901	3.75698	-0.847287	1.67868	0	2
GRMZM2G102760	3.46274	0.0529813	1.2773	-1.23767	1.48534	0	2
GRMZM2G177620	0.788819	0	2.30015	0.779442	1.17162	0	2
GRMZM2G122892	2.03969	0	2.22385	-0.756997	1.79031	-0.266933	2
GRMZM2G048904	2.64811	0.0445869	1.8086	-1.36002	2.19918	-0.313902	2
GRMZM2G005040	2.02964	0	1.9318	0	0.572491	0.468295	2
GRMZM2G055054	2.414	0.238308	1.85299	-1.42396	1.89132	0	2
GRMZM2G108570	1.23046	0	2.38188	-0.580953	2.42824	-0.523257	2
GRMZM2G111737	2.25494	0	1.5336	-0.392525	2.10088	-0.565316	2
GRMZM2G127521	1.10303	0	1.72717	-0.299138	2.36511	0	2
GRMZM2G034471	1.59377	-1.0386	2.04478	0.72594	0.253438	1.31434	2
GRMZM2G086450	1.71901	-0.787159	2.90543	0	2.38093	-1.33679	2
GRMZM2G160268	1.25914	0.720455	2.24373	0.0838798	-0.341442	0.906158	2
GRMZM2G029382	0.938834	0.292382	2.44792	0	1.18473	0	2
GRMZM2G166147	1.35551	-0.289288	2.86014	-0.537541	1.46969	0	2
GRMZM2G352898	1.51194	-0.811008	2.86014	0	1.58029	-0.306921	2
GRMZM2G039848	1.17024	-0.796005	1.6152	0	2.80538	0	2
GRMZM2G039173	1.42748	-0.286588	2.37115	-0.560383	1.60042	0.170493	2
GRMZM2G501086	1.89147	0	1.21914	-0.503129	2.1137	0	2
GRMZM2G029079	0.844899	-2.01612	4.10698	-0.280437	3.46026	-1.39738	2
GRMZM2G016351	0.981334	0	1.83404	-0.769546	3.09617	-0.43054	2
GRMZM2G345493	0.669628	-0.343182	2.26843	0.442638	1.46732	0.192691	2
GRMZM2G085924	2.83175	-0.665976	2.84408	-0.367502	0	0	2
GRMZM2G085921	0.524451	1.22586	2.05672	0.203844	0.617622	0	2
GRMZM2G074994	1.3257	0	0	-0.289011	2.18324	1.39695	2
AC199571.3_FG003	1.90049	0	2.85391	-0.737166	1.46822	-0.880189	2
GRMZM2G448185	1.94665	-2.21717	2.1112	0	1.97063	0.700848	2
GRMZM2G002555	1.01396	0	0.0809618	-1.18871	2.9372	1.66204	2
GRMZM2G028218	0.935006	-3.1592	4.28442	-0.788357	5.38297	-2.15618	2
GRMZM2G407495	1.94483	-1.23958	0.834933	-0.209352	3.08037	0	2
GRMZM2G443888	2.31944	0.0172943	1.51262	-0.529342	1.35598	-0.265998	2
GRMZM2G115698	0.996153	0	2.25677	0	1.64984	-0.499868	2
GRMZM2G133891	2.25171	0	2.37273	-1.84958	2.60861	-0.983194	2
GRMZM2G018951	0.0991832	0	3.22087	0	0.734075	0.297549	2
GRMZM2G093022	0.927428	-0.230439	2.84408	0.113149	0.689949	0	2
GRMZM2G018593	1.43583	-0.561655	1.73792	-0.53641	2.25215	0	2
GRMZM2G166603	2.32012	-0.419072	1.52971	0	0.894191	0	2
GRMZM2G102959	2.89028	0.268275	0.553631	-0.225818	2.84027	-2.05728	2
GRMZM2G059637	1.99324	-0.0894819	1.15945	-0.597612	3.16856	-1.36997	2
GRMZM2G104608	0.603575	0.750165	2.16172	0.360122	0.382452	0	2
GRMZM2G083246	0.877132	0	2.90979	0.128794	0.740834	-0.44608	2
GRMZM2G064311	1.35551	0	2.94934	-0.19751	1.22005	-1.14044	2
GRMZM2G180452	0.374052	0	2.3891	0	0.837049	0.571965	2
GRMZM2G300424	1.44587	0	2.67086	0	0	0	2
AC209213.4_FG002	1.78564	-1.01671	1.48913	0	2.05894	-0.204998	2
GRMZM2G060842	1.08429	0	2.15483	0.124711	1.17829	-0.432399	2
GRMZM5G802403	1.68796	-1.75508	2.61433	-0.209169	2.23459	-0.480739	2
GRMZM2G095727	1.16963	0.634876	2.074	0.1036	0.0256888	0.027774	2
GRMZM2G302673	2.25636	-0.0234425	2.73907	-0.351299	0.254263	-0.904091	2
GRMZM2G070685	0.603494	0.341298	2.09987	0.334768	0.926717	-0.347445	2
GRMZM2G090872	2.08276	-1.51089	2.06373	-0.720615	2.33073	-0.292008	2
GRMZM2G064091	2.45838	-0.206415	-0.640364	-0.89782	3.77543	-0.574279	2
GRMZM2G097706	2.29357	-0.200958	0	-0.370445	2.1927	0	2
GRMZM2G425430	2.18147	-0.330782	1.69191	-0.946623	1.99547	-0.686218	2
GRMZM2G038604	2.00966	0	0	0	1.77928	0.114556	2
GRMZM2G095826	1.61845	0	0.757025	0	2.05459	-0.581122	2
GRMZM2G132331	1.71526	0	2.00923	-0.41452	1.77928	-1.27944	2
GRMZM2G105415	1.28597	0.464996	2.33804	0	0.513537	-0.808005	2
GRMZM2G134711	2.23679	0.229592	0.538167	-1.01706	1.67252	0.100438	2
GRMZM2G112656	0	0	0	0	2.64755	1.05951	2
GRMZM5G874082	0.940913	-0.600536	2.38993	-0.17083	1.46812	-0.326913	2
GRMZM2G044503	0.758073	-0.685879	2.51754	0	1.18096	-0.0996544	2
GRMZM2G123866	1.52608	-0.276897	2.62587	-2.78131	2.57111	0	2
AC202129.3_FG001	2.49721	0	0	-0.650154	1.81672	0	2
GRMZM2G111441	1.51475	-0.0309363	0	0	2.1109	0	2
GRMZM2G006565	1.15039	0	2.87746	-0.813381	1.32035	-0.973358	2
GRMZM2G406108	0.599231	0	0.284165	-0.815658	2.25724	1.22606	2
GRMZM2G309534	0.870738	-1.01298	2.08955	-1.08625	3.33821	-0.655162	2
GRMZM2G400806	0.379569	-0.77606	2.37273	1.33989	0.950655	-0.734679	2
GRMZM2G096458	2.18853	-1.52741	2.93152	-1.54127	2.31593	-0.840025	2
GRMZM5G820393	0.965545	-0.525936	2.49473	0.438311	0.146637	0	2
GRMZM2G400352	0.55909	-0.698868	3.01689	-0.203025	1.6821	-0.854126	2
GRMZM2G108144	1.45564	0	0.548855	0	2.1137	-0.641499	2
GRMZM6G534641	0.290124	0.528141	2.0125	-0.37373	1.21639	-0.197229	2
GRMZM2G478779	2.17295	-0.52871	1.88684	0.0239932	1.45798	-1.54445	2
GRMZM2G097353	1.35551	0	0	0	2.1109	0	2
GRMZM2G354539	0.627492	0	3.08053	-0.417717	0.800644	-0.624886	2
GRMZM5G868120	2.00966	-0.623326	0.974585	0	1.46969	-0.366757	2
GRMZM2G046392	1.27129	0.0164497	2.15644	0	0	0	2
GRMZM2G170400	0.379569	0.130436	3.97681	-2.41378	2.69133	-1.33597	2
GRMZM2G444874	2.29562	0	1.52446	-0.48634	0.0911265	0	2
GRMZM2G015364	0.773475	-0.467231	2.42016	0	1.49331	-0.801496	2
GRMZM2G372632	0.204752	0.417154	2.12243	0	0.379378	0.215724	2
GRMZM2G129453	2.45908	0	0	-0.916498	1.63962	0.129898	2
GRMZM2G052442	0.175599	0.883549	1.51527	-1.85943	2.72223	-0.160166	2
GRMZM2G451035	0	0	1.13225	0	2.03478	0	2
GRMZM2G087207	0.428152	0	2.29364	0	0.392647	0	2
GRMZM2G358076	1.47425	-0.163305	2.16783	0	0.42829	-0.864473	2
GRMZM2G362848	0.565419	-0.421208	1.02703	-0.476946	2.24685	-0.0327424	2
GRMZM2G059314	1.68362	0	0.520408	-1.73915	2.32909	0	2
GRMZM5G838435	2.05662	-0.421493	0.606998	-0.90073	2.03081	-0.595717	2
GRMZM2G704020	0.288617	-0.172812	2.75533	0.559097	-0.621099	-0.062053	2
GRMZM2G168956	2.09495	-0.213928	0.782935	-0.941295	0.986073	0	2
GRMZM2G118786	1.58982	-0.128717	2.83518	-1.53682	0.161364	-0.237864	2
GRMZM2G057402	0.053069	0	2.31592	0.182755	0.168806	-0.117432	2
GRMZM2G095931	1.15547	-0.837365	2.07626	-0.335987	1.29453	-0.780762	2
GRMZM2G359904	2.63088	0	0	-2.41064	2.58164	-0.230072	2
GRMZM2G346863	0	-0.942005	1.93591	0	2.89458	-1.32067	2
GRMZM2G354525	0	-0.206164	2.5031	-0.0692903	0.326792	0	2
GRMZM2G051012	0.299508	0	0.139551	0	2.03478	0	2
GRMZM2G163494	2.32704	-1.42866	0.0434333	-0.226983	1.71989	0	2
GRMZM5G864847	0	-0.240209	2.08815	0	0.560674	0	2
GRMZM2G356178	1.13717	-1.12609	2.35776	-0.725027	1.32364	-0.573554	2
GRMZM2G368350	0	0	2.00923	0	0.353504	0	2
GRMZM2G020291	0.604956	-0.829773	2.64757	-0.486075	1.1805	-0.771307	2
GRMZM2G162527	2.21938	0	1.38565	-1.63491	1.32482	-0.987319	2
GRMZM2G151319	0.309179	-0.863443	2.02991	-0.295601	1.17466	-0.0643703	2
GRMZM2G124550	0.0684196	-0.482652	2.09441	0.177254	0.533939	-0.134108	2
GRMZM2G083258	0.17442	-0.160941	2.16389	0	0.00668226	0	2
GRMZM2G426888	2.08923	-0.992756	1.21844	-0.381089	0.222626	0	2
GRMZM5G834658	0	0	2.08955	0	0	0	2
GRMZM2G141252	1.71526	-1.57448	3.03337	-2.29233	3.05804	-1.87252	2
AC195389.3_FG001	0	0	2.00923	0	0	0	2
GRMZM2G133169	0	-0.475206	0	0	2.44833	0	2
GRMZM2G365983	-0.0332378	-0.215815	2.16432	0.00364059	0	-0.00242986	2
GRMZM2G081953	0.0163737	-0.582271	0.61629	-0.126241	2.38093	-0.405553	2
AC190909.3_FG004	0.521809	-0.106624	2.33837	-1.44154	1.21444	-0.631404	2
GRMZM2G026911	0.320864	-0.0357824	2.00923	-2.45956	2.03478	0	2
GRMZM2G563728	-0.183691	-0.77604	2.66338	0	0	0	2
AC190613.3_FG001	0	0	2.04598	-0.243295	-0.102881	0	2
GRMZM2G381402	-0.0959256	-0.753516	2.54843	0	0	0	2
GRMZM2G117822	0.835412	-1.64725	3.07363	-0.789389	1.88114	-1.66606	2
GRMZM2G091578	1.79825	-1.77715	0.719692	-0.02024	2.18112	-1.30367	2
GRMZM2G031827	2.00403	-0.770554	0.816106	-0.655338	1.12149	-0.951533	2
GRMZM2G475899	2.45908	-1.42845	0.347041	0	0.0947746	0	2
GRMZM2G046776	2.76867	-2.49014	0	-0.259061	2.18722	-0.843805	2
GRMZM2G162274	0	0	2.27217	0	0	-0.909487	2
GRMZM2G457467	0	-1.11711	2.7103	0.115916	0	-0.509177	2
GRMZM2G119511	2.01373	-1.48216	1.43431	-1.46921	1.25427	-0.841299	2
GRMZM2G018018	2.58318	-1.72231	3.11848	-1.42789	1.72632	-3.44329	2
GRMZM2G351239	0	-3.72	3.74824	-0.630194	4.30746	-2.98193	2
GRMZM2G119941	2.2224	-2.17799	0.892669	-0.586528	0.999957	-0.756778	2
GRMZM2G028306	1.18547	-2.47421	3.1213	0.488801	0.331123	-2.6952	2
GRMZM2G111954	4.23774	5.86904	2.3337	-0.849228	2.97728	0.529214	3
GRMZM2G418644	7.41087	5.87079	0.408272	0	0	0	3
GRMZM5G892308	2.02787	4.67995	4.99705	1.6071	-2.55297	2.55192	3
GRMZM2G063431	3.09348	5.61119	0.683862	1.17899	1.43934	1.19506	3
GRMZM2G094990	3.46456	3.82514	2.81278	0.0264642	-0.266079	3.10149	3
GRMZM2G151755	6.821	5.5197	0	0	0	0	3
GRMZM2G142584	5.87116	5.8147	0	0	0	0	3
GRMZM2G364349	6.09802	5.57738	0	0	0	0	3
GRMZM2G300969	6.26511	5.28019	0	0	0	0	3
GRMZM2G129064	6.01429	5.49365	0	0	0	0	3
GRMZM2G317406	5.88038	5.35974	0	0	0	0	3
GRMZM2G160113	5.78323	5.26259	0	0	0	0	3
GRMZM2G166044	6.11656	4.8137	0	0	0	0	3
GRMZM2G153368	5.65388	5.13324	0	0	0	0	3
GRMZM2G080056	5.61532	5.09468	0	0	0	0	3
GRMZM2G125356	5.51647	4.99583	0	0	0	0	3
GRMZM2G175243	5.48829	4.96765	0	0	0	0	3
GRMZM2G172664	5.4692	4.94855	0	0	0	0	3
GRMZM2G095895	5.3542	4.83355	0	0	0	0	3
GRMZM2G078804	5.26289	4.74225	0	0	0	0	3
GRMZM2G162461	5.25176	4.73112	0	0	0	0	3
GRMZM2G161154	3.98492	3.21689	-1.55733	-0.27616	2.70709	1.87667	3
GRMZM2G082517	5.11716	4.59652	0	0	0	0	3
GRMZM2G478920	5.08618	4.56554	0	0	0	0	3
GRMZM2G431856	5.06089	4.54024	0	0	0	0	3
GRMZM2G072886	5.05449	4.53385	0	0	0	0	3
GRMZM2G353497	4.60029	4.86445	0	0	0	0	3
GRMZM2G066950	4.98224	4.4616	0	0	0	0	3
GRMZM2G088371	4.96871	4.44807	0	0	0	0	3
AC233959.1_FG006	4.95505	4.43441	0	0	0	0	3
GRMZM2G148374	5.34376	4.03813	0	0	0	0	3
GRMZM2G022347	4.54288	4.34131	0.334498	0	0.140546	0	3
GRMZM2G397242	4.92733	4.40669	0	0	0	0	3
GRMZM2G129635	4.91328	4.39264	0	0	0	0	3
GRMZM2G144856	4.81839	4.29775	0	0	0	0	3
GRMZM2G181546	1.09891	5.96481	1.27483	0.942737	-0.215835	0	3
GRMZM5G876285	4.78788	4.26724	0	0	0	0	3
GRMZM2G462635	4.76457	4.24393	0	0	0	0	3
GRMZM2G056221	4.72487	4.20423	0	0	0	0	3
GRMZM2G137037	4.71681	4.19616	0	0	0	0	3
GRMZM2G024887	4.69232	4.17168	0	0	0	0	3
GRMZM2G114503	1.52374	3.50684	0.893162	0.328276	0.223519	2.35867	3
GRMZM5G860318	4.67574	4.1551	0	0	0	0	3
GRMZM2G122230	4.65054	4.12989	0	0	0	0	3
GRMZM2G157929	5.01553	3.7082	0	0	0	0	3
GRMZM2G029249	3.90735	4.77515	0	0	0	0	3
GRMZM2G043415	3.29303	2.0156	0.428532	0	2.1059	0.82173	3
GRMZM2G319875	4.58997	4.06932	0	0	0	0	3
GRMZM2G327357	5.07358	4.55294	-1.10635	0	0	0	3
GRMZM2G323418	4.91328	3.60533	0	0	0	0	3
GRMZM2G064657	1.75703	4.82563	0	0.471291	0.148359	1.31129	3
GRMZM2G153268	4.19611	3.67547	0.454079	0.100757	0	0	3
GRMZM2G161512	4.46059	3.93995	0	0	0	0	3
GRMZM2G130055	4.45089	3.93025	0	0	0	0	3
GRMZM2G068682	4.44111	3.92047	0	0	0	0	3
GRMZM2G075077	4.19091	4.13835	0	0	0	0	3
GRMZM2G005146	2.66617	1.96591	0.800046	0.167155	0.219146	2.44346	3
GRMZM2G411046	1.9779	3.02662	2.5031	0	0.689573	0	3
GRMZM5G871013	4.31846	3.79782	0	0	0	0	3
GRMZM2G165413	4.30776	3.78712	0	0	0	0	3
GRMZM2G122816	3.88686	4.1551	0	0	0	0	3
GRMZM2G164470	1.47893	3.51158	0.691829	0.226305	0.644714	1.26176	3
GRMZM5G860607	3.58985	1.93508	3.11499	1.54022	-2.42387	0	3
GRMZM2G309479	4.16079	2.84682	0.739626	0	0	0	3
GRMZM2G538064	4.12465	3.60401	0	0	0	0	3
GRMZM2G005643	4.11239	3.59175	0	0	0	0	3
GRMZM2G357124	4.10003	3.57939	0	0	0	0	3
GRMZM2G071327	4.08757	3.56692	0	0	0	0	3
GRMZM2G006468	2.1354	3.11633	0.378059	1.36337	-0.64915	1.30923	3
GRMZM2G312997	2.45908	1.93844	2.16566	0	1.07749	0	3
GRMZM2G097457	1.39803	2.03273	2.56986	0.888198	0.342606	0.398149	3
GRMZM2G018372	4.075	3.55436	0	0	0	0	3
GRMZM2G335052	4.0623	3.54166	0	0	0	0	3
GRMZM2G073155	4.0495	3.52886	0	0	0	0	3
GRMZM2G127106	4.02357	3.50293	0	0	0	0	3
GRMZM2G027782	4.01041	3.48977	0	0	0	0	3
GRMZM2G012611	3.77181	3.72113	0	0	0	0	3
GRMZM2G005840	3.83501	2.08044	0	-1.13506	0.694958	2.00633	3
GRMZM2G099305	3.60588	2.10248	-0.503289	-1.22883	2.89248	0.593815	3
GRMZM2G172834	2.02195	2.22886	1.96716	-0.0113473	-0.0943873	1.33874	3
GRMZM2G442008	3.97025	3.44961	0	0	0	0	3
GRMZM2G074083	2.83222	3.28632	0.0369939	0.63161	-0.673697	1.28171	3
GRMZM2G158593	3.94282	3.42218	0	0	0	0	3
GRMZM2G034924	3.70232	3.652	0	0	0	0	3
GRMZM2G068943	2.72039	1.83161	0.647099	0	1.1207	1.00761	3
GRMZM2G122337	2.67606	2.23444	0.65651	-0.133902	1.68961	0.192527	3
GRMZM2G094017	3.11644	3.04817	0.549867	-1.59475	0.658853	1.53575	3
GRMZM2G041448	3.91488	3.39423	0	0	0	0	3
GRMZM2G139431	3.91488	3.39423	0	0	0	0	3
GRMZM5G818058	1.45927	2.43846	1.9983	0.961019	-0.157451	0.593414	3
GRMZM2G378547	3.49302	4.00608	0	0	0	-0.225406	3
GRMZM2G058250	1.95269	2.1355	0.987905	0.894135	0.922356	0.32859	3
GRMZM2G074546	2.44037	1.71256	0	2.16459	-0.206526	1.07696	3
GRMZM2G439422	3.60413	3.55436	0	0	0	0	3
GRMZM2G314094	2.16433	1.8098	1.84159	0.735083	0.472947	0.12275	3
GRMZM2G372180	4.0495	3.52886	0	-0.558405	0	0	3
AC217050.4_FG007	2.43617	3.67674	0.043087	-1.79525	1.83711	0.819665	3
GRMZM2G112579	3.76638	3.24574	0	0	0	0	3
GRMZM2G381441	3.23838	3.75449	0	0	0	0	3
GRMZM2G063435	3.75067	3.23003	0	0	0	0	3
GRMZM2G482245	3.73476	3.21412	0	0	0	0	3
GRMZM2G133129	3.94282	2.95053	0	0	0	0	3
GRMZM2G136170	3.70244	3.18179	0	0	0	0	3
GRMZM2G160526	3.70244	3.18179	0	0	0	0	3
GRMZM2G406026	3.70244	3.18179	0	0	0	0	3
GRMZM2G127361	2.59298	2.38764	1.3997	0.235973	0.199632	0	3
GRMZM5G841015	3.41152	3.39795	0	0	0	0	3
GRMZM2G158394	3.50602	4.52505	-0.160923	-2.35484	1.27655	0	3
GRMZM2G070961	3.02085	3.20377	0.318183	0	0.247309	0	3
GRMZM2G313216	3.65254	3.1319	0	0	0	0	3
GRMZM2G367110	3.65254	3.1319	0	0	0	0	3
GRMZM5G804323	2.18024	2.20339	2.17081	0.369759	-0.282664	0.125489	3
GRMZM2G020131	3.63552	3.11488	0	0	0	0	3
GRMZM2G035557	2.06232	2.29363	1.71428	-0.294462	0	0.939648	3
GRMZM2G091338	3.56536	3.04471	0	0	0	0	3
GRMZM2G173738	3.32473	3.27669	0	0	0	0	3
GRMZM2G099678	4.60304	4.95992	0	-5.69305	2.70632	0	3
GRMZM2G000044	3.54726	3.02662	0	0	0	0	3
GRMZM2G419209	3.54726	3.02662	0	0	0	0	3
GRMZM2G139223	2.47227	4.06046	0	0	0	0	3
GRMZM2G016622	1.42642	2.11589	1.82516	0.599885	-0.171014	0.602913	3
GRMZM2G019328	3.45326	2.93262	0	0	0	0	3
GRMZM2G126922	3.45326	2.93262	0	0	0	0	3
GRMZM2G136400	3.45326	2.93262	0	0	0	0	3
GRMZM2G020852	3.43369	2.91305	0	0	0	0	3
GRMZM2G109842	3.53475	3.1803	-1.05891	0	0.684859	0	3
GRMZM2G165433	3.41387	2.89323	0	0	0	0	3
AC212023.4_FG004	2.11347	3.0647	0	0.501023	-1.17771	1.78977	3
GRMZM2G050131	2.96118	2.39602	1.50901	-1.03331	1.72339	-1.27234	3
GRMZM2G167149	3.63552	2.64111	0	0	0	0	3
GRMZM2G005798	3.39376	2.87312	0	0	0	0	3
GRMZM2G321870	3.39376	2.87312	0	0	0	0	3
GRMZM2G463913	2.20918	2.14635	0.792417	-0.385781	1.49609	0.00431817	3
GRMZM2G024495	3.37337	2.85273	0	0	0	0	3
GRMZM2G309847	3.17453	3.28968	0	0	-0.259477	0	3
GRMZM2G093325	3.19698	1.7172	0	0	0.140776	1.14013	3
AC233885.1_FG002	3.35271	2.83206	0	0	0	0	3
GRMZM2G083248	3.35271	2.83206	0	0	0	0	3
GRMZM2G309944	3.35271	2.83206	0	0	0	0	3
GRMZM2G454608	3.58322	2.58841	0	0	0	0	3
GRMZM2G448511	3.56536	2.5704	0	0	0	0	3
GRMZM2G146573	3.09104	3.04471	0	0	0	0	3
GRMZM2G157007	2.33103	2.24194	0.942099	-0.62341	1.27353	-0.0978049	3
GRMZM2G471805	2.18789	0.875504	1.25705	0.468555	0	1.27598	3
GRMZM2G426732	3.28883	2.76819	0	0	0	0	3
GRMZM2G047699	3.26689	2.74625	0	0	0	0	3
GRMZM5G843972	2.62154	1.81167	0.349122	0	1.40844	-0.184261	3
GRMZM5G832229	2.38206	2.0721	0.875762	0.136154	0.534647	0	3
GRMZM2G139695	3.24462	2.72397	0	0	0	0	3
GRMZM5G803874	1.73332	2.14187	1.18944	0	1.04909	-0.162881	3
GRMZM2G001653	1.6317	2.26371	1.59131	0.100267	0	0.359016	3
GRMZM2G012263	3.98375	1.90724	0	0	0	0	3
GRMZM2G110025	3.19902	2.67838	0	0	0	0	3
GRMZM2G418206	0.7685	2.08806	1.25446	0.144773	0.748301	0.866358	3
GRMZM2G451028	3.15192	2.63128	0	0	0	0	3
GRMZM2G135586	1.84843	1.26922	-0.504776	0	2.16766	0.972441	3
GRMZM2G072292	3.1278	2.60716	0	0	0	0	3
GRMZM2G163099	3.1278	2.60716	0	0	0	0	3
GRMZM2G098290	2.41707	2.42116	0.52883	-0.133869	1.26637	-0.766008	3
GRMZM2G038365	2.07468	1.09752	1.1991	0.547921	0.944938	-0.133834	3
GRMZM5G852968	1.41021	2.25583	0.841602	0.390013	0.55912	0.263779	3
GRMZM2G322866	3.10326	2.58262	0	0	0	0	3
GRMZM2G443690	3.10326	2.58262	0	0	0	0	3
GRMZM2G339866	1.59828	2.078	0.858875	0.628696	0.0261896	0.465381	3
GRMZM2G447151	2.91801	2.87312	-2.41185	0	0.544788	1.71292	3
GRMZM2G004799	3.07828	2.55763	0	0	0	0	3
GRMZM2G097283	1.63583	2.31773	1.61753	-0.0390343	0	0.0960279	3
GRMZM2G060400	3.47255	2.14976	0	0	0	0	3
GRMZM2G070847	1.26553	2.44147	1.88027	0.577275	-0.548696	0	3
GRMZM2G410757	2.1534	1.43954	1.18417	0	0.67364	0.145194	3
GRMZM2G307404	3.05288	2.53224	0	0	0	0	3
GRMZM2G039246	2.18026	2.77823	2.46817	0.146017	-1.18106	-0.850734	3
GRMZM2G055151	1.03803	2.1237	0.993486	0.611318	0.872755	-0.104402	3
GRMZM2G030531	3.02702	2.50637	0	0	0	0	3
GRMZM2G089699	3.02702	2.50637	0	0	0	0	3
GRMZM2G007928	0.633269	3.03516	0.890416	-1.13043	-0.254791	2.35675	3
GRMZM2G086841	2.37238	1.44152	0	0.481843	0.698565	0.515436	3
GRMZM2G141034	2.76748	2.72397	0	0	0	0	3
GRMZM2G004927	3.00069	2.48005	0	0	0	0	3
GRMZM2G052006	3.00069	2.48005	0	0	0	0	3
GRMZM2G102079	1.17638	4.89738	-0.343139	0	-0.260368	0	3
GRMZM2G053749	2.97386	2.45322	0	0	0	0	3
GRMZM2G337706	1.03308	1.74629	3.3168	0.321844	-1.50997	0.516612	3
GRMZM2G476848	2.9198	2.84275	-0.483552	-0.0235913	0.520743	-0.353686	3
GRMZM2G004352	1.44641	2.07928	1.10693	-0.02184	0.538503	0.20909	3
GRMZM2G078806	2.27757	2.59215	-1.07559	-0.16607	1.58687	0.13985	3
GRMZM2G074361	3.33172	2.00659	0	0	0	0	3
GRMZM2G416667	0.582976	2.42172	1.44455	0	0	0.87669	3
GRMZM2G468788	2.91869	2.39805	0	0	0	0	3
GRMZM2G097122	2.91801	2.39737	0	0	0	0	3
GRMZM2G142097	1.51008	2.6006	0.506451	0	0.666594	0	3
GRMZM2G138809	2.35033	1.82969	0.10172	-0.316434	1.31445	0	3
GRMZM2G106899	2.89028	2.36964	0	0	0	0	3
GRMZM2G442148	2.89028	2.36964	0	0	0	0	3
GRMZM2G077214	2.85039	1.54343	0.930676	-1.09914	2.07358	-1.04606	3
GRMZM2G145496	2.49495	1.17574	0.765937	-0.400046	1.38623	-0.18313	3
GRMZM2G463471	3.10326	2.10404	0	0	0	0	3
GRMZM2G179092	3.78645	5.17081	-3.75415	0	0	0	3
GRMZM6G207008	2.8613	2.34066	0	0	0	0	3
GRMZM2G176840	1.28684	2.07918	0.800849	0.145595	0.630328	0.245516	3
GRMZM2G179679	1.16353	3.38877	-0.652	0	0	1.28456	3
GRMZM2G038001	3.04816	2.52752	0	-0.396488	0	0	3
GRMZM2G031504	2.43805	2.39805	0.334498	0	0	0	3
GRMZM2G105387	0.957059	2.2759	1.19001	0.740108	0	0	3
GRMZM2G439306	3.07828	2.07881	0	0	0	0	3
GRMZM2G402092	2.12698	1.27014	0.662264	-0.374895	0.951611	0.515396	3
GRMZM2G377855	2.94384	1.44921	0.9176	-0.157989	-0.453182	0.441242	3
GRMZM2G136559	1.17865	2.85876	-0.0191087	0.188426	0.603416	0.328624	3
GRMZM2G361569	1.89583	2.63783	0.0581535	-0.104606	0.647165	0	3
AC190623.3_FG001	1.37438	2.38362	0.872744	0.374919	-0.0958951	0.218604	3
GRMZM2G000219	1.38134	3.41436	0.263049	-0.324806	0.789039	-0.419882	3
GRMZM2G160719	1.26779	3.88073	-1.3453	-0.220199	0	1.51785	3
GRMZM2G012479	1.23164	2.18659	0.970797	0	0.994948	-0.286584	3
GRMZM2G048172	2.80156	2.28092	0	0	0	0	3
GRMZM2G174565	2.80156	2.28092	0	0	0	0	3
GRMZM2G394732	0.870759	2.82966	0.96142	0.582675	0.435846	-0.599283	3
GRMZM2G074017	2.0298	1.87949	0.747731	0	-0.495602	0.917065	3
GRMZM2G067883	1.40232	2.92876	0.7554	0.379963	0.869876	-1.26193	3
GRMZM2G054663	1.03267	2.24684	0.471322	0	0.478473	0.836399	3
GRMZM2G455557	2.08452	2.97813	0	0	0	0	3
GRMZM2G024150	1.86143	0.666904	2.13449	1.06359	-0.680965	0	3
GRMZM2G020915	2.77075	2.25011	0	0	0	0	3
GRMZM2G160626	2.77075	2.25011	0	0	0	0	3
GRMZM2G374375	2.77075	2.25011	0	0	0	0	3
GRMZM2G426511	2.77075	2.25011	0	0	0	0	3
GRMZM2G038833	2.25994	1.50438	0.471331	-0.545631	1.18783	0.103805	3
GRMZM2G450501	2.73926	2.21862	0	0	0	0	3
GRMZM2G015395	2.21137	2.74625	0	0	0	0	3
GRMZM2G134130	2.0776	1.15243	0.655728	-0.010467	0.0279441	1.01232	3
GRMZM2G172214	2.44403	0.603261	0.565069	0.0941932	-0.527733	1.72189	3
GRMZM2G111501	2.07504	1.3612	0.668133	0	0.795757	0	3
GRMZM2G042516	2.11802	1.00922	1.21382	-0.532084	0.422258	0.659108	3
GRMZM2G028247	2.67413	2.15349	0	0	0	0	3
GRMZM2G044100	2.67413	2.15349	0	0	0	0	3
GRMZM2G094811	2.67413	2.15349	0	0	0	0	3
GRMZM2G128549	2.67413	2.15349	0	0	0	0	3
GRMZM2G139513	2.67413	2.15349	0	0	0	0	3
GRMZM2G012397	2.0103	1.37575	0.309917	-0.0245554	0.379976	0.757976	3
GRMZM2G004909	2.80652	1.09824	0.995349	-0.512027	1.39996	-0.987691	3
GRMZM2G074356	2.64044	2.11979	0	0	0	0	3
GRMZM2G133113	2.64044	2.11979	0	0	0	0	3
GRMZM2G062042	1.62391	2.20971	-0.270476	-0.030513	0.0140675	1.20466	3
GRMZM2G414660	0.650553	2.80168	1.12163	0.580444	0.448374	-0.867061	3
GRMZM2G172081	2.37998	2.34066	0	0	0	0	3
GRMZM2G042492	1.66129	2.03295	0.475714	-0.0136582	0.552418	0	3
GRMZM2G450055	2.38548	2.32302	0	0	0	0	3
GRMZM2G463280	0	5.481	0	-0.30668	-0.453201	-0.0253613	3
GRMZM2G066448	2.60594	2.08529	0	0	0	0	3
GRMZM2G173536	2.55069	2.38657	-0.0182128	0.0365971	-0.767672	0.488886	3
GRMZM2G049238	2.06861	2.60716	0	0	0	0	3
GRMZM2G419542	2.18984	2.48005	0	0	0	0	3
GRMZM2G451224	1.73424	2.23297	1.157	-0.109667	-0.562639	0.212055	3
GRMZM2G179518	2.16063	1.97872	0.223001	-0.581567	1.06648	-0.186934	3
GRMZM2G040095	3.34888	0.608564	0.308834	-0.59156	0.495531	0.483832	3
GRMZM2G016677	2.24393	1.13144	1.0057	-0.133838	-0.0647497	0.466486	3
GRMZM2G089409	3.79733	0.851268	0	0	0	0	3
GRMZM2G098099	2.5706	2.04996	0	0	0	0	3
GRMZM2G164674	2.5706	2.04996	0	0	0	0	3
GRMZM2G167276	2.5706	2.04996	0	0	0	0	3
GRMZM2G081826	0.673449	2.0551	1.44856	0.0142799	0.349961	0.0731809	3
GRMZM2G015355	1.47416	2.84409	0.370646	0.229538	0.815713	-1.12337	3
GRMZM2G137676	1.88368	2.58841	0.138578	0	0	0	3
GRMZM2G478160	3.25283	2.15787	-1.45924	-0.730494	1.04397	0.338267	3
GRMZM5G813608	0.506795	2.12694	1.16906	0.580126	0.410703	-0.214699	3
GRMZM5G807267	2.76026	0.219363	-1.14085	1.31937	0.147791	1.2718	3
GRMZM2G380414	1.4328	2.09707	0	0.264541	-0.216229	0.988974	3
GRMZM2G030265	1.99314	3.08662	-1.53675	0	-0.56473	1.58129	3
GRMZM2G027187	2.53437	2.01372	0	0	0	0	3
GRMZM2G073492	2.53437	2.01372	0	0	0	0	3
GRMZM2G112984	2.53437	2.01372	0	0	0	0	3
GRMZM2G003096	1.1506	2.03609	0.841587	0.128651	0.57623	-0.202882	3
GRMZM2G016435	1.00362	3.08895	-0.510408	0	0	0.937771	3
GRMZM2G079381	2.83938	1.21462	0.0349476	0.330864	1.09817	-1.00393	3
GRMZM5G870219	2.11968	2.29419	0.479754	0	0	-0.381388	3
GRMZM2G025459	2.29818	3.63422	0.159512	0	-1.66238	0.074945	3
GRMZM2G001116	1.78977	2.70135	0	0	0	0	3
GRMZM2G414899	2.49721	1.97657	0	0	0	0	3
GRMZM2G157517	0.624282	2.21658	0.856768	0.73735	0.418127	-0.410108	3
GRMZM2G068316	1.29335	2.0481	0.541441	-0.033244	0.590192	0	3
GRMZM2G081803	2.0034	1.33213	0	0.173442	0.0706174	0.844626	3
GRMZM2G377168	1.90042	2.33302	0.51249	-0.160182	0.0890904	-0.259358	3
GRMZM2G035839	2.45908	1.93844	0	0	0	0	3
GRMZM2G075222	2.45908	1.93844	0	0	0	0	3
GRMZM2G146551	2.45908	1.93844	0	0	0	0	3
GRMZM2G321978	2.45908	1.93844	0	0	0	0	3
GRMZM2G062531	5.16927	3.21768	0	-2.52534	-1.49704	0	3
GRMZM2G371486	1.54309	2.21849	0.717714	0.657135	-0.780348	0	3
GRMZM2G392101	1.66903	3.06529	0.0471821	0.618397	-1.05497	0	3
GRMZM2G004408	2.67413	1.66972	0	0	0	0	3
GRMZM2G138516	2.42195	1.90131	0	0	0	0	3
AC217374.3_FG001	2.41991	1.89926	0	0	0	0	3
GRMZM2G059052	2.41991	1.89926	0	0	0	0	3
GRMZM2G086502	2.41991	1.89926	0	0	0	0	3
GRMZM2G139517	2.41991	1.89926	0	0	0	0	3
GRMZM2G363008	0.928091	2.15349	0	-1.78782	0.0282068	2.99624	3
GRMZM6G816863	2.13042	1.09999	0.702008	-0.163558	0.438323	0.0967372	3
GRMZM5G891944	2.40678	1.57371	0	0	0.301382	0	3
GRMZM2G314125	2.08384	0.655416	1.32292	0	0.217151	0	3
GRMZM5G881135	1.0455	2.79615	0	0	0.435301	0	3
GRMZM2G390896	2.19656	1.27782	0.254391	0.462592	0	0	3
GRMZM2G043212	1.29083	2.2948	0.191241	0	0.490723	-0.0787979	3
GRMZM2G066432	2.33824	1.8176	0	0	0	0	3
GRMZM2G418223	2.73926	1.40176	0	0	0	0	3
GRMZM2G036708	1.47532	2.39694	-0.508182	0.550526	0	0.18052	3
GRMZM2G159094	2.49387	1.38962	0	0	0	0.189117	3
AC189771.3_FG001	2.29562	1.77498	0	0	0	0	3
GRMZM2G019583	2.29562	1.77498	0	0	0	0	3
GRMZM2G060937	2.29562	1.77498	0	0	0	0	3
GRMZM2G064698	2.29562	1.77498	0	0	0	0	3
GRMZM5G896902	2.29562	1.77498	0	0	0	0	3
GRMZM2G081666	1.61033	2.67186	0	0	0	-0.213009	3
GRMZM2G117603	2.01666	1.40399	-0.72754	-0.886619	0.962327	1.29395	3
GRMZM2G106413	1.13274	3.28265	0	0.0803482	-0.433824	0	3
GRMZM2G110541	1.34431	2.70135	0	0	0	0	3
GRMZM2G175779	2.98319	0.419442	0.632358	0	0.306203	-0.313585	3
GRMZM2G374263	1.07048	2.40405	0.684622	0.439901	0.239041	-0.817769	3
GRMZM2G118172	2.34336	3.25934	-1.58512	0	0	0	3
GRMZM2G333049	1.98594	2.11582	1.03084	-0.613846	-0.569043	0.0562771	3
GRMZM2G172751	1.70957	2.29148	0	0	0	0	3
GRMZM2G057717	2.25171	1.73106	0	0	0	0	3
GRMZM2G436710	1.7668	2.0989	1.07775	-0.731306	0	-0.274064	3
GRMZM2G111017	2.51599	0.430553	0.906184	0	0.0766593	0	3
GRMZM2G436856	2.49721	0.218255	0.591333	0.600653	0	0	3
GRMZM2G135165	2.05995	0.91848	-1.32636	1.26863	1.53579	-0.55143	3
GRMZM2G066029	2.26613	1.68633	0	0	-0.0729647	0	3
GRMZM2G091044	2.72531	2.40733	-1.39965	0	0	0.144038	3
GRMZM2G046615	2.24472	2.77282	-1.2632	-0.255079	0.374589	0	3
GRMZM5G889520	2.07138	0.989144	0.265946	0	0	0.505694	3
GRMZM2G154505	1.36209	1.05535	0.63739	-1.17588	-0.307664	2.25669	3
GRMZM2G089574	2.11907	1.19366	0.30076	-0.424973	1.2712	-0.636324	3
GRMZM2G106136	2.15968	1.63903	0	0	0	0	3
GRMZM2G332660	2.15968	1.63903	0	0	0	0	3
GRMZM2G012276	2.78088	1.63064	0	-1.09665	0.904594	-0.494204	3
GRMZM2G044902	1.45393	1.20147	2.12418	0.829894	-1.45298	-0.448822	3
GRMZM2G109973	2.11138	1.59074	0	0	0	0	3
GRMZM2G325474	2.11138	1.59074	0	0	0	0	3
GRMZM2G129954	2.05628	2.12995	0	0.140853	-0.606963	-0.0323753	3
GRMZM2G161306	0.68534	2.69893	0	-0.341124	-0.610748	1.21719	3
GRMZM2G366622	2.02233	2.9403	-0.420777	-0.476086	-0.420644	0	3
GRMZM2G028535	1.5729	2.00403	1.28587	-2.30691	1.06323	0	3
GRMZM2G180272	2.70706	0.731268	0.454079	-0.285832	0	0	3
GRMZM2G329047	2.14253	1.54632	0.752893	-0.128641	-1.27373	0.545812	3
GRMZM2G121256	2.29562	1.28539	0	0	0	0	3
GRMZM2G413113	1.17167	2.80409	-0.400246	0	0	0	3
GRMZM2G137546	2.16413	1.81494	0	-0.0111973	-0.409956	0	3
GRMZM2G156857	1.62682	2.97096	-1.04036	0	0	0	3
GRMZM2G085411	3.06615	0.233822	0.375073	0.101255	0.609213	-0.846695	3
GRMZM2G400005	1.17505	2.80751	0.691226	0.0475569	0	-1.19278	3
GRMZM2G010474	2.94654	1.94558	0	-1.39729	0	0	3
GRMZM2G037955	0.475867	2.5949	0.56182	0.488334	0.00353322	-0.674683	3
GRMZM2G143373	1.78564	2.08529	-0.563663	-0.208455	0.622593	-0.277028	3
GRMZM5G870077	2.41071	0.520121	-1.0359	0	0.170595	1.36803	3
GRMZM2G082608	2.11138	0.493316	1.27482	0.208025	-0.67775	0	3
GRMZM2G021777	2.22344	0.784711	0.0231813	0	-0.100085	0.452587	3
GRMZM2G130379	1.37134	2.22898	-0.516308	-0.318356	0.842383	-0.242826	3
GRMZM2G350662	0.856749	2.83206	-0.0724131	0	-0.252248	0	3
GRMZM2G107839	0.809693	3.01323	-0.121432	-1.14119	0.850192	-0.0755646	3
GRMZM2G702468	0.667423	2.20903	0.299843	0.285615	0.284602	-0.428534	3
GRMZM2G099626	2.07533	1.24262	0	0	0	0	3
AC197143.3_FG007	2.45908	0.856695	0	0	0	0	3
GRMZM5G848182	2.11998	0.90011	0.00251609	0	0	0.220491	3
GRMZM2G063162	1.28136	2.67705	0.395647	0	0.0817084	-1.19484	3
GRMZM2G086066	2.00966	1.48902	0	-0.259061	0	0	3
GRMZM5G841684	2.60594	0.624778	0	0	0	0	3
GRMZM2G312521	2.42005	0.845149	0.00304331	0	-0.0919083	0.0197818	3
GRMZM2G112100	2.16246	0.725362	0.805555	-0.877403	0.368554	0	3
GRMZM2G406074	0.649659	2.03489	0.241451	-0.0615115	0.312455	0	3
GRMZM2G135387	1.74188	2.63559	0.017623	-0.61945	0.233203	-0.897072	3
GRMZM2G004795	1.17374	2.20297	0	0.574479	-0.841497	0	3
GRMZM2G019183	2.17008	0.882593	0	0	0	0	3
GRMZM2G174990	0.870628	2.23168	0.168996	-0.265229	0.0441687	0	3
GRMZM5G811749	0.147118	2.10732	0.941426	0.430975	0.233717	-0.833061	3
GRMZM2G324467	2.09166	1.28442	0	-0.535051	0	0.181867	3
GRMZM2G039993	0.937015	2.50709	1.94069	0.322993	-1.09097	-1.63808	3
AC234520.1_FG003	2.24106	0.663068	0	0	0.0160436	0	3
GRMZM2G470524	2.1257	0	0.185533	1.16872	0	-0.585266	3
GRMZM2G113332	0.812155	2.29319	-1.14872	-0.028324	0	0.932143	3
GRMZM2G075438	1.09991	2.5509	0.355953	0.144203	-1.7712	0.468553	3
GRMZM2G093526	0.711069	4.16984	-1.24141	-1.24705	0.952907	-0.517227	3
GRMZM2G325477	0.908374	3.53909	-2.24815	0	0	0.622874	3
GRMZM2G152120	0.75119	2.0697	0	0	0	0	3
GRMZM2G136910	1.66553	2.97832	-2.28737	-0.861344	0.984284	0.297649	3
GRMZM5G829304	2.13906	0.277242	-0.385659	0	0	0.68875	3
GRMZM5G822970	0.759089	2.46013	0.198579	1.29008	-0.230501	-1.77474	3
GRMZM2G135456	2.01772	0.672158	0	0	0	0	3
GRMZM2G060886	2.47738	1.761	0	-2.08288	1.49412	-0.967718	3
GRMZM2G097533	2.53437	0.118209	0	0	0	0	3
GRMZM2G004548	2.04492	0.822353	-1.53457	0	0.911171	0.398152	3
GRMZM2G179733	2.521	-0.0546844	0	0	0.172947	0	3
GRMZM2G084279	2.19345	2.16893	0	-2.21327	0.657591	-0.174463	3
GRMZM2G352618	2.4074	0.930715	0	0	-0.712386	0	3
GRMZM2G134264	3.00528	1.46577	0.302708	-1.57159	0.996899	-1.59241	3
GRMZM2G081949	2.39351	0.718733	-1.2903	-0.381089	0.418738	0.734676	3
GRMZM2G394941	2.79946	0.716453	0	0	-0.939008	0	3
GRMZM2G074040	0.539744	2.80811	-0.418325	-0.431152	0	0.0766716	3
GRMZM2G023591	2.46758	1.06152	0	-1.22314	0.867363	-0.622572	3
GRMZM2G102056	2.13774	1.1918	0	-0.383352	-0.242527	-0.270551	3
GRMZM2G309512	2.42988	0	0	0	0	0	3
GRMZM2G129450	0.371764	2.03228	0	0	0	0	3
GRMZM2G076313	2.47772	0.237511	0	0	0.306203	-0.628252	3
GRMZM2G420715	1.25176	2.70539	0.330514	-0.537407	-1.37251	0	3
GRMZM2G428216	0.932783	2.9507	-0.246551	0	-1.71655	0.433756	3
GRMZM2G471357	4.15459	0.979647	-2.02345	0	0	-0.804417	3
GRMZM2G450125	2.95471	1.03938	-1.16973	-1.42914	1.51203	-0.661118	3
GRMZM2G086707	2.11138	0	0	-0.789211	0.919817	0	3
GRMZM2G171333	2.04022	0.639631	-0.371819	0.0570339	-0.699785	0.413831	3
GRMZM2G108003	0.128106	4.82835	-1.39636	-0.821024	0.166136	-0.909323	3
GRMZM5G836994	0	2.16883	0.341816	0.356626	0	-0.879027	3
AC212219.3_FG005	2.31346	2.44225	-0.680658	-2.38843	0.299872	0	3
GRMZM2G056431	1.48425	2.80409	-2.21904	0	0.3093	-0.527791	3
GRMZM2G163178	-0.37717	4.42062	-1.53787	0	-0.476207	-0.184593	3
GRMZM5G815606	0.0439043	2.03918	0	0	0.243784	-0.505968	3
GRMZM2G475984	0.494826	2.26324	0.039042	0	-1.11367	0	3
GRMZM2G115422	0.861559	2.28092	-1.24803	0	-0.211654	0	3
GRMZM2G175995	1.64036	2.07881	-0.548164	0	-1.56895	0	3
GRMZM2G026391	2.2187	-0.0401035	-0.714643	-0.334572	0	0.438634	3
GRMZM2G043162	2.43469	2.0713	-0.560957	-2.12275	1.11784	-1.38485	3
GRMZM2G011523	2.32045	2.37681	-2.90186	-0.247936	0	0	3
GRMZM2G122231	2.31648	0.815426	0	-0.404699	-1.20667	0	3
GRMZM2G072383	1.01233	2.64254	-1.15025	-0.984286	-0.00668889	-0.0142326	3
GRMZM2G353444	2.84201	0.00755677	-0.53097	-1.5132	0.38833	-0.00528315	3
GRMZM2G177340	2.23567	0.65947	0	-1.75837	0	0	3
GRMZM2G005849	1.6199	2.23548	-1.468	-1.28014	0.0168356	0	3
GRMZM5G871093	1.64349	2.02478	-1.56978	0	-1.04488	0	3
GRMZM2G463996	2.25636	0.354646	-0.796851	-1.46774	0	0.434492	3
GRMZM2G147787	0.341056	3.92575	-1.04563	-1.69775	0.909756	-1.84777	3
GRMZM2G064360	2.91869	2.39805	0	-4.82558	0	0	3
GRMZM2G469994	1.13716	2.48005	0.720537	0.332769	-4.33433	0	3
GRMZM2G109627	1.17866	1.64211	0	0	-2.52263	0	3
GRMZM2G349839	2.72767	3.0083	-1.46711	-4.8992	0.684859	0	3
GRMZM2G336533	1.61993	1.34865	-0.00447174	-3.03259	0	0	3
GRMZM2G312061	3.98375	2.22266	0	-4.54464	0	-1.91483	3
GRMZM2G392791	2.61885	0.790589	-1.29873	-2.12052	0.46782	-0.982142	3
GRMZM2G156632	0.558796	3.7437	-0.739179	0	-3.06221	-1.34314	3
GRMZM2G056500	2.68311	1.16706	-1.97451	-2.37808	0.199665	-1.24609	3
GRMZM2G128832	1.6479	1.33274	0.0367976	-2.84582	-1.79872	0	3
GRMZM2G374302	3.83813	2.9952	-4.29405	-5.71574	0.750788	0	3
GRMZM2G119705	1.68617	2.83242	-2.42684	-2.36736	-1.64956	-1.602	3
GRMZM2G162829	0	-1.59181	2.2369	3.12557	0	-0.451618	4
GRMZM2G066876	0.0765159	-0.32805	2.24451	0.622494	-0.26986	0.0890463	4
GRMZM2G111208	-0.316341	-0.303082	2.09045	0.70872	-0.00649862	-0.0838929	4
GRMZM2G092595	-1.21491	-1.08539	2.03042	1.47792	-0.207764	0.991565	4
GRMZM2G086702	0.424478	-0.888844	0.599555	2.02238	0	-0.449557	4
GRMZM2G440943	-0.120334	-0.267277	2.06811	0	-0.127395	-0.017321	4
AC205730.3_FG002	-0.527157	0	2.33532	0	0	-0.318456	4
GRMZM2G331105	-0.373688	-0.443296	2.36322	0	-0.0772433	-0.0423593	4
GRMZM2G331088	-0.530344	-0.460579	2.28123	0	0	0	4
GRMZM2G406043	0	-0.747582	2.00694	0	0	0	4
GRMZM2G409839	-0.743504	-0.849391	2.81409	0.00593407	0	-0.160381	4
GRMZM2G438938	-0.442258	-0.685543	2.05074	0.0484651	0	0	4
GRMZM5G827026	-0.793142	-0.616122	2.61055	0	-0.349795	0	4
GRMZM2G380456	-1.21993	-0.964815	3.21063	0	-0.184396	0	4
GRMZM2G473310	-0.778999	-0.966698	2.89205	-0.0318196	-0.0702451	-0.222422	4
GRMZM2G436226	-0.634155	-0.580678	2.01843	0	-0.0190629	0	4
GRMZM2G362942	-0.526846	-0.557959	2.0337	0	-0.218533	0	4
GRMZM2G387890	-0.900323	-0.781296	2.38447	0	-0.0906529	-0.136788	4
GRMZM2G158252	-0.548025	-0.702809	2.00787	0.181138	0	-0.549931	4
GRMZM2G312974	-0.704714	-0.930636	2.40137	0	-0.131484	-0.294382	4
GRMZM2G343974	0	-1.90203	2.31651	-0.195174	0	0	4
GRMZM2G418263	-0.8607	-0.942549	2.04611	-0.173494	0	0	4
AC214360.3_FG001	-0.231044	-1.32652	-0.100032	2.1846	-0.625169	0.132257	4
GRMZM2G360626	-1.37338	-0.874475	2.23442	0	-0.0822294	0	4
GRMZM2G106558	0	-2.33853	0	0	1.23202	0.778058	4
GRMZM2G060974	1.0842	-3.82638	1.83404	0	0.577591	0	4
GRMZM2G401831	-1.13512	-1.2307	2.31882	0	-0.142477	-0.166472	4
GRMZM2G356423	-1.08818	-1.46471	2.03396	0	0	0	4
GRMZM2G132547	-0.70122	-0.769212	0.334033	2.14737	-1.58141	-0.0418266	4
GRMZM2G087103	1.3303	-2.24876	0.257214	0.118794	0.171369	-0.336156	4
GRMZM2G044481	-1.02258	-1.19982	-0.368214	2.78976	-1.00325	0	4
GRMZM2G443447	-1.39082	-1.25051	2.70873	-0.226372	0	-0.6543	4
GRMZM5G878834	0	-2.29908	0.739626	0.743214	0	0	4
GRMZM2G415529	-1.10724	-1.11944	0	2.37364	-1.00317	0.0336	4
GRMZM2G303536	0	0	0.974585	0.442983	-2.29223	0	4
GRMZM2G173926	0.784314	-2.22767	-0.174435	-0.573796	1.34446	-0.359264	4
GRMZM2G443728	-0.384103	-2.12365	0.840656	-0.190043	0.660736	-0.0564206	4
GRMZM2G134731	0	-2.53723	0.00481746	0.183979	0.6275	0.452953	4
GRMZM2G048194	0	-2.01608	0.0168198	-0.350107	1.05813	0	4
GRMZM2G067555	0	-0.0941748	0.290266	0.741083	-2.23426	0	4
GRMZM2G010702	-0.202007	0	0	0.992857	-2.13461	0	4
GRMZM2G172491	0.131817	-2.05189	0.47419	-0.120538	-0.0205496	0	4
GRMZM2G092797	0	-2.06292	0.404735	0	0	0	4
GRMZM2G139600	-0.212422	-2.09424	0	0.62436	0	0	4
GRMZM2G081090	0	-3.05526	0.417554	0.873298	0	0	4
GRMZM5G874840	0	-2.32199	0.272276	0.278419	0	0	4
GRMZM2G077181	0.807419	-2.87125	0.42058	0	0.775818	-0.959471	4
AC206165.3_FG007	-0.102771	-2.24229	0	0.0822507	0	0.385325	4
GRMZM2G176568	-2.91484	0	0	0	0	0.992984	4
GRMZM2G075283	-1.60821	-1.13499	0.16223	2.43404	-1.49313	-0.358657	4
GRMZM2G119523	0.641219	-2.0555	0	-0.589857	0	0	4
AC196974.3_FG008	0	-2.0159	0	0	0	0	4
GRMZM5G817422	0	-2.04005	0	0	0	0	4
GRMZM2G367234	-0.0380667	-2.0159	0	0	0	0	4
GRMZM2G056216	0	0	0	0	-2.06641	0	4
GRMZM2G072121	-2.07657	0	0	0	0	0	4
GRMZM2G147908	0	-2.09201	0	0	0	0	4
GRMZM2G146778	0	-2.55222	0.039042	0	0.376592	0	4
GRMZM2G304712	-0.287743	-2.21177	-0.706083	0.216012	0.368088	0.471	4
GRMZM2G004466	0	-2.56833	0	0.414836	0	0	4
GRMZM2G117956	1.25736	-2.08268	0	0	0	-1.3798	4
GRMZM2G034318	0	-2.13758	-0.0724131	0	0	0	4
GRMZM2G095822	0	-2.23327	0	0	0	0	4
GRMZM2G087944	0	-2.31256	0	0	0	0	4
GRMZM2G158625	0	-2.33265	0	0	0	0	4
GRMZM2G481052	-0.105754	-2.26511	0	0	0	0	4
GRMZM2G178817	0	0	0	0	-2.11158	-0.271022	4
GRMZM2G395508	-1.14212	-1.3468	-1.69322	3.55581	-0.850183	-0.910102	4
GRMZM2G170829	-0.290188	0	0	0	-2.08516	-0.0200325	4
GRMZM2G000261	0	-2.40823	0	0	0	0	4
GRMZM2G032198	0	-2.42239	0	0	0	0	4
GRMZM2G560811	0	-2.42239	0	0	0	0	4
GRMZM5G807957	0	-2.42239	0	0	0	0	4
GRMZM2G012062	-0.290975	-2.41197	0.267973	0	0	0	4
GRMZM2G141517	0	-2.4357	0	0	0	0	4
GRMZM2G323888	0	0	0	0.100757	-2.55152	0	4
GRMZM2G409753	0	-2.3861	0	0	0	-0.0650495	4
GRMZM2G031167	-0.292929	-2.19681	0	0	0	0	4
GRMZM2G049372	0	-2.50031	0	0	0	0	4
GRMZM2G104581	0	-2.09201	0	-0.415844	0	0	4
GRMZM2G161540	0	-2.65708	0.145894	0	0	0	4
GRMZM5G866027	0	-2.51832	0	0	0	0	4
GRMZM2G039463	0	-2.3992	0	-0.133278	0	0	4
GRMZM2G429548	0	-2.53606	0	0	0	0	4
GRMZM2G047875	0	-0.517684	0	0	-2.03424	0	4
GRMZM2G016605	0	-2.40474	-0.148982	0	0	0	4
GRMZM2G469002	0	-2.08234	0.039042	0	0	-0.511163	4
GRMZM5G891430	0	-2.0159	0	-0.558405	0	0	4
GRMZM2G359298	0.681266	-2.69596	-0.733124	0.223369	0.657764	-0.720165	4
GRMZM2G107003	0	-2.58973	0	0	0	0	4
GRMZM2G042933	-0.173506	-2.17847	0	0.533558	-0.879764	0.0845192	4
GRMZM2G365768	-0.930167	-2.09201	0.401612	0	0	0	4
GRMZM2G011253	-2.04933	-0.972181	-0.00261771	-0.308693	0.702949	0	4
GRMZM2G154090	0.12512	-2.04158	-0.793198	-0.194137	0	0.265431	4
GRMZM2G032899	0	-2.03571	-0.707768	0.100757	0	0	4
AC193500.3_FG003	0	-2.66542	0	0	0	0	4
GRMZM2G066047	0	-2.66542	0	0	0	0	4
GRMZM2G121210	0	0	-0.446376	0	-2.24232	0	4
GRMZM2G148937	-0.52028	-1.16547	0.0159886	0.999251	-2.03786	0	4
GRMZM2G437187	-0.680525	0	0	0	-2.03108	0	4
GRMZM2G386674	0	0	-0.421222	0	-2.29677	0	4
GRMZM2G102662	0	-2.37459	-1.08755	0	-0.0921424	0.835573	4
GRMZM2G101754	-0.108714	-2.52091	-0.0824699	-0.0284549	0.0208247	0	4
GRMZM2G121293	-0.116147	-2.77444	0.755835	0	0	-0.587114	4
GRMZM2G438960	0	0	0	0	-2.72737	0	4
GRMZM2G181605	0	-2.41816	0	-0.315168	0	0	4
GRMZM2G082076	0	-2.77255	0	0	0	0	4
GRMZM2G170577	-0.636986	-2.14969	0	0	0	0	4
GRMZM2G140901	0	-0.35771	-0.727794	0.442983	-2.15396	0	4
GRMZM5G849471	0.320864	-3.26435	0.145894	0	0	0	4
GRMZM2G142390	-0.108387	-0.283414	0	0.100757	-2.51336	0	4
GRMZM5G834518	-0.316999	-2.28227	-0.218959	0	0	0	4
GRMZM2G099191	-0.510455	-2.02604	0	0	-0.365317	0.0387059	4
GRMZM2G008108	0	0	-0.026804	-0.558405	-2.32178	0	4
GRMZM2G034896	0	0	0	0	-2.91766	0	4
GRMZM2G701362	0	-2.09909	0.142532	-1.20799	0.237751	0	4
GRMZM2G046459	-1.19187	-3.13284	-0.489033	2.61933	-0.78445	0	4
GRMZM2G154870	-0.553626	-2.30449	0.327657	1.1552	-0.967405	-0.636886	4
GRMZM2G131315	-0.802497	-2.476	0.27148	-0.195927	0	0.210322	4
GRMZM2G057208	-0.223733	-2.4383	0	0.197449	-0.530743	0	4
GRMZM2G084397	0	-2.9975	0	0	0	0	4
GRMZM2G176235	-0.126246	-2.2336	-0.46174	-0.188303	0	0	4
GRMZM2G427031	-0.778241	-2.32401	0	0	0.0914648	0	4
GRMZM2G058032	0	-2.11848	-0.676229	0	0	-0.216446	4
GRMZM2G096753	-1.12796	-2.36573	0.145889	0	0	0.327857	4
GRMZM2G137954	0	0	0	0	-3.02583	0	4
GRMZM2G405052	-2.27873	-1.68351	1.67569	-0.188865	-0.239507	-0.313454	4
GRMZM2G022659	-2.60801	0	0	0	-0.45791	0	4
GRMZM2G072526	0	-2.48034	0	0	0	-0.591555	4
GRMZM2G536584	0	-3.11444	0	0	0	0	4
GRMZM2G151921	-2.12418	-1.83612	-1.27884	1.3476	-0.774972	1.52674	4
GRMZM2G109448	-0.0669737	-2.32919	-0.776592	0.442983	0	-0.430248	4
GRMZM2G155370	-2.08121	-0.837408	0	-0.5063	-0.711131	0.950123	4
GRMZM2G029292	0	-3.22051	0	0	0	0	4
GRMZM2G163154	-0.0903059	-2.03274	-0.0116206	-0.300984	0	-0.804842	4
GRMZM2G169966	-2.02004	-0.224845	-0.475562	0	-0.527018	0	4
GRMZM2G149184	0	-2.70378	-0.304611	0	-0.249393	0	4
GRMZM2G102318	-0.371365	-0.516424	-0.198822	0.459438	-2.02385	-0.607848	4
GRMZM2G333274	-0.347879	-2.32954	0	0	-0.602215	0	4
GRMZM2G063756	0.180007	-2.73361	0.415684	-1.10652	0	-0.036606	4
GRMZM2G039113	-1.22408	-2.31927	-0.78673	1.70641	-0.665755	0	4
GRMZM2G330049	-0.247085	-2.1586	-0.214504	-0.703437	0	0	4
GRMZM2G510656	0	-2.21699	-0.401509	-0.254548	0	-0.470339	4
GRMZM2G116881	0	-2.30313	-0.0575638	0	-0.98656	0	4
GRMZM5G833332	-1.02636	-0.309347	0	0	-2.02063	0	4
GRMZM2G147210	0	-3.38163	0	0	0	0	4
GRMZM2G106748	0	-2.9256	-0.45759	0	0	0	4
AC205362.4_FG002	0.398305	-2.65462	1.01515	0	-1.60801	-0.544408	4
GRMZM2G025832	-1.76523	-2.29894	-1.42709	2.33928	-0.372462	0.119686	4
GRMZM2G414423	-1.58937	-2.49033	0	0.379137	0	0.291194	4
GRMZM2G060369	-2.1013	-0.988914	-0.246889	0	0	-0.0915217	4
GRMZM2G338693	0	-3.44137	0	0	0	0	4
GRMZM2G173387	-0.988176	-2.10776	0	-0.0721989	0.0709285	-0.352081	4
GRMZM2G062885	0	-2.31426	-0.492802	-0.207223	-0.418794	-0.0575136	4
AC209050.3_FG003	-0.779673	0.329488	0	0	-3.04369	-0.00131979	4
GRMZM2G043878	0	-2.79177	0	0.00681202	0.0783501	-0.817806	4
GRMZM2G007426	0	-3.52661	0	0	0	0	4
GRMZM2G146161	0	-2.34048	-0.0205748	0.862115	-1.24985	-0.786785	4
GRMZM2G076584	0	-3.53644	0	0	0	0	4
GRMZM6G654251	0	0	-0.156887	0	-3.38251	0	4
GRMZM2G079256	-2.00098	-1.01577	0	-0.53793	0	0	4
GRMZM5G841343	-1.88938	-2.082	0.981786	-0.182458	1.64007	-2.03298	4
GRMZM2G343149	0	-2.47651	0	0	0	-1.11751	4
GRMZM2G480439	-2.12823	0	0	0.208025	-1.68422	0	4
GRMZM2G074914	-0.996763	-2.53367	-0.105271	0.0209861	0	0	4
GRMZM2G124540	0.147251	-0.157155	-0.24423	0	-2.00089	-1.39804	4
AC197029.3_FG003	0	-3.65835	0	0	0	0	4
GRMZM5G817559	0	-2.3861	0	0	-0.409137	-0.866447	4
GRMZM2G466563	-1.22448	-2.19353	0	0	-0.272565	0	4
GRMZM2G072240	0	-2.21473	0	0	-0.6408	-0.867864	4
GRMZM2G148441	-1.69329	-2.65649	0	2.28457	-1.68591	0	4
GRMZM2G098102	-1.76823	-2.03755	-0.613942	0	-1.30064	1.93386	4
GRMZM2G031637	-0.532627	-2.60356	0	-0.981759	0.32126	0	4
GRMZM2G118378	-1.43031	0	0	0	-2.37916	0	4
GRMZM2G028393	-0.76126	-0.169444	0	0.499328	-2.36457	-1.02629	4
GRMZM2G177894	-2.40948	-1.42497	0	0	0	0	4
GRMZM2G176737	-1.60827	-2.42838	0	0.202001	0	0	4
GRMZM2G135108	-0.596193	-0.809143	-0.442669	0.242108	-2.17167	-0.0649929	4
GRMZM2G387383	-2.06833	-1.28991	-0.264558	-0.22238	0	0	4
GRMZM2G044055	-0.625436	-2.13939	-0.0179158	0	-0.500056	-0.568259	4
GRMZM2G108537	0	0	0	0	-3.28812	-0.567633	4
GRMZM2G320521	-0.904328	-2.19852	-0.761223	0	0	0	4
GRMZM2G071304	-0.953631	-2.33552	-0.169376	-0.13909	0	-0.281082	4
AC203985.4_FG001	-0.851145	-2.19501	-0.572035	0.240115	-0.288156	-0.213373	4
GRMZM2G316033	-0.211264	0	0	0	-2.35076	-1.33097	4
GRMZM2G087824	-0.573528	-2.04319	0	0	-1.30149	0	4
GRMZM2G381576	-0.24889	-2.04913	-0.783412	0	-0.475989	-0.363675	4
GRMZM2G393716	0	-2.73975	0	0	0	-1.2281	4
AC217293.3_FG007	0	0	-0.489909	-0.258174	-2.6187	-0.626337	4
GRMZM2G072669	-1.08999	-2.22043	-0.81381	0.100757	0	0	4
GRMZM2G060210	-0.140981	0	-0.485431	0	-2.16931	-1.24309	4
GRMZM2G013986	-1.22323	-2.99593	0	0	0.986941	-0.811794	4
GRMZM2G162453	0	-2.35404	0	-0.801444	0	-0.904091	4
GRMZM2G376061	0	0	0	0	-2.10091	-1.96577	4
GRMZM2G352274	0	-2.64147	0	0	0	-1.42709	4
GRMZM2G326707	-0.779849	-2.3061	-1.16494	-0.270033	-0.414085	0.858196	4
GRMZM2G164405	-0.886457	0	0	0	-2.28384	-0.939284	4
GRMZM2G144821	0	-3.90985	0	0	1.06164	-1.26216	4
GRMZM5G869196	-0.744012	-2.83218	-0.0214224	-0.123443	0.239152	-0.642658	4
GRMZM5G876379	0	-2.09529	-0.278153	-0.88058	-0.652817	-0.22911	4
GRMZM2G423331	-0.438058	-2.76676	0	0.587284	-0.583066	-0.961656	4
GRMZM2G434506	-0.568111	-2.4674	-0.936469	-0.975684	0.773299	0	4
GRMZM2G039365	0	-3.02333	0	0	0	-1.15383	4
GRMZM2G088443	-1.7271	0	-0.256251	0	-2.19797	0	4
GRMZM2G124684	0	0	0	0	-3.48099	-0.705947	4
GRMZM2G060837	-1.91852	-2.27196	0	0	0	0	4
GRMZM2G325612	0	0	0	0	-2.82547	-1.37474	4
GRMZM2G092973	-1.53959	0	-0.951295	0.600653	-2.35076	0	4
GRMZM2G135526	-0.573528	-2.44026	-0.537859	0	-0.71731	0	4
GRMZM2G073860	0	-2.24441	-1.41001	-0.232833	0	-0.393032	4
GRMZM2G169580	-0.625488	0	-0.489909	0	-3.1628	-0.0200325	4
GRMZM2G024668	-1.97836	-2.57865	1.1194	-0.303442	0.300768	-0.880829	4
GRMZM2G067156	-3.04155	-1.4572	0	1.55795	-1.39026	0	4
GRMZM2G064501	-0.680525	-3.38163	0	-0.269658	0	0	4
GRMZM2G312877	0	-1.22139	0.160518	0	-2.67742	-0.595716	4
GRMZM2G429533	0	-3.53837	0	0	0.353504	-1.16243	4
GRMZM2G002396	-0.835197	-0.0913261	0	0.376525	-2.91058	-0.887706	4
GRMZM5G821551	-1.47351	-2.26778	0	-0.61441	0	-0.0361357	4
GRMZM2G009125	0	-3.40699	-0.612049	1.74057	-2.12718	0	4
GRMZM2G076417	0	-2.27335	-1.75325	0	-0.392955	0	4
AC213353.3_FG004	0	-4.42262	0	0	0	0	4
GRMZM2G366638	0	-4.43738	0	0	0	0	4
GRMZM2G057907	-2.43908	-2.0159	0	0	0	0	4
GRMZM2G074307	-0.831183	-0.196929	0.0520815	0	-3.41813	-0.0656776	4
GRMZM2G088053	0	0	0.00251609	0	-2.41968	-2.06002	4
AC203957.3_FG004	-1.76917	-2.30524	-0.288103	0.235896	-0.722854	0.329291	4
GRMZM2G173710	-0.604827	0.687628	0	0.0739769	-3.05015	-1.62906	4
GRMZM2G458208	-2.04981	-1.31224	0.154314	-0.872056	0.184719	-0.663268	4
GRMZM2G015226	-0.547374	0	-0.724536	0	-3.28739	0	4
GRMZM2G146380	-1.2772	0	0	0	-3.30302	0	4
GRMZM2G391795	-0.170848	-2.70321	-1.09501	-1.28959	0.669899	0	4
GRMZM2G106177	-2.03375	-2.40617	-0.119459	1.49379	-1.55066	0	4
GRMZM6G397851	0	-2.32953	0	-0.946042	0	-1.35265	4
AC233883.1_FG006	0	-2.60597	-0.833309	-1.21084	0	0	4
GRMZM2G057467	-3.16392	0	-0.276447	0	-1.24246	0	4
GRMZM2G083328	-1.86669	0	-0.0610637	0	-2.81919	0	4
AC220927.3_FG007	-2.26585	-2.23327	0	-0.258174	0	0	4
GRMZM2G431288	0	-2.71887	-0.495603	-1.54898	0	0	4
GRMZM2G086730	-2.96028	-1.19256	-1.15188	0	-1.09896	1.63675	4
GRMZM2G413943	0	-5.27514	0	0.0597315	0	0.433756	4
GRMZM2G095280	0	-1.31063	-0.5561	-2.02266	-0.896302	-0.00131979	4
GRMZM2G160563	-2.27423	-1.21072	-1.0457	0	-0.298997	0	4
GRMZM2G104394	-2.10334	-0.587744	-1.02165	0	-1.1317	0	4
GRMZM2G102550	-0.486006	0	0	0	-2.63614	-1.83106	4
GRMZM2G151738	-1.01704	-2.2726	0	0	0	-1.68377	4
GRMZM2G136624	-2.49708	-1.47917	-0.361568	0	-0.385895	-0.254313	4
GRMZM2G137535	0	-0.953482	0.611146	0	-4.63806	0	4
GRMZM2G071390	0	0	0	0	-2.97086	-2.02875	4
GRMZM2G147774	-2.66537	0	0	0	-2.40702	0	4
GRMZM2G123212	-2.47343	-0.38553	0.0490666	0.379778	-0.650169	-2.02432	4
GRMZM2G152958	-2.69826	-1.76792	-0.702495	0	0	0	4
GRMZM2G099491	-1.31609	-2.14442	-0.72754	0	-0.991947	0	4
GRMZM2G042364	0	-2.07404	0	0	-3.11838	0	4
GRMZM2G378106	-0.220017	0	-0.199288	0	-2.69243	-2.10426	4
GRMZM2G368491	-2.0771	-2.57691	-0.535295	0	0	-0.0568056	4
GRMZM2G009223	-1.17827	-2.56081	-2.06066	1.21589	0	-0.670661	4
GRMZM2G015727	-1.14363	-2.16436	0	-1.94697	0	0	4
GRMZM2G125850	-1.40529	-2.77789	-1.15731	0	0	0.00535807	4
GRMZM2G004060	-0.196165	-1.15096	-0.186366	-1.01711	-2.00764	-0.779141	4
GRMZM2G106336	-0.537963	-3.31933	0	-1.44748	0	-0.0549417	4
GRMZM2G303964	-1.90574	-2.18601	0.747156	-0.684939	0	-1.36206	4
GRMZM2G147544	-1.92986	-2.25645	-0.723619	0	-0.494171	0	4
GRMZM2G416817	-0.553855	-0.850413	-0.355018	0	-2.51755	-1.14044	4
GRMZM2G075315	-1.93737	-1.25723	0	1.39585	-2.14416	-1.47459	4
GRMZM2G118345	-0.578147	-3.07923	-1.45333	-0.679973	0.616722	-0.30411	4
GRMZM2G313184	-0.632094	-3.51843	-1.18769	0	-0.151292	0	4
GRMZM5G865811	-2.32848	0	-0.5561	0	-2.63499	0	4
GRMZM2G092169	-1.4411	-3.11055	-2.68511	0	-1.40945	3.05075	4
GRMZM2G032977	0	-2.91888	-0.273467	0	-1.82876	-0.601033	4
GRMZM2G176834	-2.06909	-3.22051	0	0	-0.335764	0	4
GRMZM2G099092	-2.88262	-2.14402	-0.858102	1.73212	-1.9496	0.400115	4
GRMZM2G017186	-1.19281	-0.0647591	-0.689557	-1.0552	-2.71855	0	4
GRMZM2G094328	-3.24301	-0.629029	-0.808448	0.424014	-1.47051	0	4
GRMZM2G178509	-1.21206	-2.83374	-1.60034	0	0	-0.117517	4
GRMZM2G086845	-1.83918	-2.31714	-0.549868	-0.152959	-0.0267676	-0.936535	4
GRMZM2G000812	-0.455722	-2.96558	0	0	-1.13451	-1.29968	4
GRMZM5G880361	-3.4328	-1.20117	-0.450973	0.811632	-3.00409	1.38018	4
GRMZM2G134235	0	-3.93278	0	0	0	-1.96577	4
GRMZM6G056015	-2.12943	-1.5105	-1.11927	-0.439098	0.176186	-0.903661	4
GRMZM2G062396	-2.38852	-1.72688	-1.60721	2.08711	-2.3428	0	4
GRMZM2G016922	-3.8085	-2.18071	0	0	0	0	4
GRMZM2G311036	-2.26361	0.834872	0	0	-4.10493	-0.467692	4
GRMZM2G005633	-2.56461	-0.00731288	-0.444875	0.519282	-2.40816	-1.09867	4
GRMZM2G166870	-2.58042	-0.665977	-0.6814	0	-2.13152	0	4
GRMZM2G108273	-1.89462	-2.03622	-1.0372	0.17402	-1.38094	0.0793621	4
GRMZM2G128748	-2.62017	-2.46154	-1.02165	0	0	0	4
GRMZM2G051943	-2.24265	-0.391176	-0.280407	1.03343	-2.58974	-1.64571	4
GRMZM2G106945	-1.44028	-2.57016	-0.560161	0	-1.30955	-0.319689	4
GRMZM2G048475	0	-3.44137	0	0	0	-2.81737	4
GRMZM2G169782	0	-2.70128	-1.46711	0	-2.13461	0	4
GRMZM6G859365	-2.4709	-1.81573	-1.11451	0	-1.07222	0	4
GRMZM2G331393	-1.24526	-1.41195	-0.513833	-0.799229	-2.03791	-0.503787	4
AC205274.3_FG001	-2.96237	-2.03627	0	0.992857	-2.56269	0	4
GRMZM2G387360	-1.39864	-1.5585	-0.448253	1.80864	-3.73379	-1.27653	4
GRMZM2G107756	0	-3.91179	0	0	0	-2.70585	4
GRMZM2G126900	-1.06879	-2.42828	-0.606218	0.35607	-2.73254	-0.258815	4
GRMZM2G161902	-0.888154	-1.97891	-0.183278	0	-2.2944	-1.39716	4
GRMZM2G428391	-2.77531	-3.25221	-0.0932089	0	-0.40257	-0.286583	4
GRMZM5G892675	-1.48298	0	0	0.486127	-3.11985	-2.70253	4
GRMZM2G453388	-1.31307	-1.58623	-0.676015	-0.0956055	-0.863507	-2.32958	4
GRMZM2G374971	-2.08294	-1.64141	-2.3734	1.62837	-1.97194	-0.513927	4
GRMZM2G156127	-0.456592	-3.4159	-1.84375	0	-1.24246	0	4
GRMZM2G119150	-3.06025	0	-0.805535	1.24878	-2.99162	-1.41514	4
GRMZM2G016370	-1.61519	-3.06609	-2.24361	0.197449	-0.306962	0	4
GRMZM2G301485	-2.85299	-3.0802	-0.102264	-0.0777762	0	-0.995717	4
GRMZM5G802801	-2.09004	-1.88404	-0.0559708	-0.67853	0	-2.42744	4
GRMZM2G169261	-1.7684	-3.6269	-0.850056	2.10435	-2.46274	-0.731611	4
GRMZM2G420988	-1.9775	-1.20694	-1.1888	0	-2.12835	-0.908831	4
GRMZM2G107073	-1.20155	-1.55221	-0.945677	-0.357183	-0.909449	-2.45077	4
GRMZM2G021277	-0.323823	0	0.0934898	0	-4.45612	-2.81737	4
GRMZM2G429617	-3.08645	0	0	0	-2.03424	-2.56626	4
GRMZM2G140443	-1.56989	-2.6783	-1.14455	0	-1.53073	-0.848072	4
GRMZM2G436523	0	-4.24943	0	0	0	-3.5356	4
GRMZM2G320786	-3.03745	0	0	0	-2.89247	-1.88713	4
GRMZM2G019974	-1.07339	-4.0824	-0.841535	0	-1.8651	0	4
GRMZM2G164909	-2.37988	-2.90053	-0.0480738	-0.696497	0.867413	-2.80566	4
GRMZM2G443180	-2.75641	-1.62873	-0.917149	0.295316	-0.840288	-2.2124	4
GRMZM2G162505	-1.97538	-0.858888	-1.96911	0	-2.39936	-0.870353	4
GRMZM2G016890	-6.54473	-1.58564	0	0	0	0	4
GRMZM2G127087	-2.03569	-1.97812	0	1.69434	-3.47265	-2.46807	4
GRMZM2G169240	-1.69173	-3.49365	-1.16691	2.01918	-2.86734	-1.08695	4
GRMZM2G050234	-2.3477	0	-0.355018	0	-3.9307	-1.75871	4
GRMZM2G127418	-5.39304	0	-0.578554	1.96444	-4.39596	0	4
GRMZM2G135091	-2.53715	-4.69635	0	-0.525082	-0.520463	-0.408959	4
GRMZM5G805389	-1.90718	-3.04268	-3.18044	0	-0.632511	0	4
GRMZM2G106213	-3.71678	-2.25239	-2.66434	0	-0.91076	0.329291	4
GRMZM2G122654	-1.12928	-3.15465	-0.121603	0	-2.75351	-2.07086	4
GRMZM2G045155	-4.66696	0	-1.61213	0	-1.88038	-1.2281	4
GRMZM2G053669	-0.0259164	-2.09441	0	-0.976474	-5.40454	-1.14576	4
GRMZM2G114751	-2.50346	-3.26184	-1.41661	-0.173518	-0.129605	-2.25674	4
GRMZM2G181135	-3.41792	-0.35771	-0.837694	0.233537	-3.66458	-2.03946	4
GRMZM2G475536	-1.14363	-5.11601	-3.92773	0	0	0	4
GRMZM2G159119	-2.89385	-3.13455	-3.05774	0	-1.22415	0	4
GRMZM2G053206	-2.77783	-1.00527	-2.27402	0.590321	-3.97085	-1.05824	4
GRMZM2G444801	-1.69834	-2.53102	-2.53616	0	-2.01989	-1.84065	4
GRMZM2G166976	-3.26227	-3.25457	-2.75391	-1.14956	-0.252746	0	4
GRMZM2G116902	-2.52565	-3.87365	-0.676238	0	-2.97086	-1.11751	4
GRMZM2G056369	-3.18723	-4.28251	0	0	-3.72262	0	4
GRMZM2G006853	-0.988285	-0.91046	-1.83497	-0.390284	-3.97587	-3.64552	4
GRMZM2G094375	-4.52965	0	0	0.358351	-5.65047	-2.21335	4
GRMZM2G102183	-2.0214	-6.26875	0	0	-4.07605	0	4
GRMZM2G097135	-4.04464	-4.87707	0	-0.0634252	-0.782938	-2.71205	4
GRMZM2G169033	-4.6257	-0.187785	-0.104703	0.967519	-5.78558	-3.47708	4
GRMZM2G065585	-1.15573	-1.23868	-2.25377	-2.26009	-4.72597	-2.67344	4
GRMZM2G003489	-3.94012	-3.20475	-2.71043	0	-0.426529	-4.51167	4
GRMZM2G090245	-5.66466	-3.0463	0	1.76248	-6.17069	-2.233	4
GRMZM5G839640	1.73249	0.404777	0	-0.72558	1.91236	-2.44328	5
GRMZM2G019373	0	0	0	-2.43441	3.1597	0.115592	5
GRMZM2G137161	0.220923	0	0.381559	-1.40749	2.00205	-0.864216	5
GRMZM2G009232	1.19319	0.443986	0.117611	1.25385	0	-2.74153	5
GRMZM2G170628	0.301895	-1.04827	-0.78813	-0.614071	3.09617	-0.822922	5
GRMZM2G166218	3.19424	-0.883536	0	-0.725248	0.377502	-1.92899	5
GRMZM2G070312	0.522536	0	0	-2.00024	1.1017	0.273005	5
GRMZM5G878558	2.25171	1.73106	-3.16092	-0.755861	3.77006	-4.06795	5
GRMZM2G371793	1.95967	0	0.0408709	-2.46073	0.209441	-0.23851	5
GRMZM2G161459	0.82765	-0.251474	0.0563696	0	1.43818	-2.75938	5
GRMZM2G000221	1.71526	1.19462	-0.197481	-0.844368	0.1542	-2.77943	5
GRMZM2G155962	0.981334	0.460692	0	-2.20878	1.56043	-1.56846	5
GRMZM2G050481	1.34669	-2.03291	1.21823	-1.14549	0.715859	-1.01359	5
GRMZM2G091956	2.79918	2.84961	0	0	0	-6.57317	5
GRMZM2G341918	0	-1.49943	2.0964	-1.16224	0.428672	-0.886383	5
GRMZM2G392125	0	0	0	-2.33947	1.26566	0	5
GRMZM2G118610	2.31536	-0.752786	-1.8347	-4.53057	2.75801	0.899492	5
GRMZM2G078025	0	0	0.661265	0	0	-2.00245	5
GRMZM2G177928	0.691376	-1.4794	0	-2.19947	1.85579	-0.275315	5
GRMZM2G001508	2.52007	0.948269	0	-6.82317	2.07359	-0.138534	5
GRMZM2G407223	0	0	0	-2.64437	1.22005	0	5
GRMZM2G057514	1.07977	-1.39265	2.21319	-1.15732	0.90399	-3.49548	5
GRMZM2G138802	0	0	0.632358	0	0	-2.54129	5
GRMZM2G096831	0	0	0.472001	0	0	-2.40644	5
GRMZM2G318992	0	0	0	-2.00592	0	0	5
GRMZM2G178215	0	0	0	0	0	-2.02875	5
GRMZM2G340935	0	0	0.144003	0	0	-2.17473	5
AC196110.4_FG004	1.0842	0	0	-3.1593	0	-0.00131979	5
AC211887.3_FG004	0	0	0	-2.09699	0	0	5
GRMZM2G093399	0	0	0	-2.23406	0.0911265	0	5
GRMZM2G067583	0	0	0	0	0	-2.14703	5
GRMZM2G509844	0	0	0	0	0	-2.17914	5
GRMZM2G022162	0	0	0	0	0	-2.20275	5
GRMZM2G074871	0	0	0	0	0	-2.20275	5
GRMZM2G175253	0	0	0	-2.22558	0	0	5
GRMZM5G865543	0.115993	0	0.39535	-0.728057	0	-2.03268	5
GRMZM2G320373	1.27053	0.749887	-1.34368	-0.505132	0	-2.43661	5
GRMZM2G020471	0	0	0	-2.27555	0	0	5
GRMZM2G168304	0	0	0	-2.27555	0	0	5
GRMZM2G043695	0	0	0.109431	-2.44579	0	0	5
GRMZM2G134194	0	0	0	-2.35722	0	0	5
GRMZM2G123440	0	0	0	0	0	-2.35815	5
GRMZM2G438776	0	0	0	-2.39639	0	0	5
GRMZM2G101916	0	0	0	-2.40354	0	0	5
GRMZM2G024718	0	0	0	-0.815015	0.412362	-2.00104	5
GRMZM2G462080	0	-0.37437	0	-3.30626	-0.056555	1.3246	5
GRMZM2G162968	0	-0.533085	1.08057	-1.00797	0.633606	-2.58684	5
GRMZM2G025833	2.67581	0	0	-3.05944	0.821055	-2.87514	5
GRMZM2G141647	0	0	-0.526256	-2.45244	0.331512	0.178253	5
GRMZM2G310144	0	0	0	0	0	-2.47051	5
GRMZM2G033413	0.759777	0.547891	0	-2.14522	0	-1.64327	5
AC209206.3_FG014	0	0	0	0	0	-2.49848	5
GRMZM2G082191	0	-0.713438	0.230765	0	0	-2.05819	5
GRMZM2G147659	0	0	0	0	0	-2.54239	5
GRMZM2G030567	0	0	0	-2.54325	0	0	5
GRMZM2G471517	0	0	0	-2.55152	0	0	5
GRMZM2G136800	0	-0.107926	0	0	0	-2.45319	5
GRMZM2G079281	0	0	0	0	0	-2.56945	5
GRMZM2G330035	0	0	0	0	0	-2.62642	5
GRMZM2G122656	0	-0.287321	0	-0.106693	0	-2.25643	5
GRMZM2G058398	0	0	0	-2.67657	0	0	5
GRMZM2G067342	0	0	0	-2.47168	0	-0.225406	5
GRMZM2G383338	0	0	0	-2.51974	0.39359	-0.581122	5
GRMZM2G128907	0	0	-0.612612	0	0.0261945	-2.12887	5
GRMZM2G380656	0.517508	-1.49261	0	0.29641	0	-2.03704	5
GRMZM2G045096	0	0	0	0	0	-2.74398	5
GRMZM2G704042	0	0	0	0	0	-2.74398	5
GRMZM2G430526	0	0	0	0	0	-2.75235	5
GRMZM2G342685	0	0	0	-0.572625	0	-2.2025	5
GRMZM2G051135	-1.05321	-1.26719	0.134506	-0.818846	3.23661	-3.04474	5
AC204213.1_FG007	0	0	0	0	0	-2.81737	5
GRMZM2G163574	0	0	0	-2.09699	0	-0.725302	5
GRMZM2G173124	0	-0.402632	0.194205	-2.12768	-0.260933	-0.269303	5
AC195806.3_FG001	0	0	0	-0.884172	0	-2.00648	5
AC177893.3_FG003	0	0	0	0	0	-2.9209	5
GRMZM2G082227	0	-0.869593	0	0	0	-2.0528	5
GRMZM2G327659	0	0	-0.38006	-2.09724	0	-0.47477	5
GRMZM2G047715	0	0	0	0	0	-2.95382	5
GRMZM2G004106	0	0	0.039042	0	-0.81599	-2.20275	5
GRMZM2G442170	0	-0.558709	0	0	0	-2.45319	5
GRMZM2G411569	0	-0.260849	0	-2.7515	0	0	5
GRMZM2G428027	0	0	-0.63484	0	1.16437	-3.54516	5
GRMZM2G010636	-0.190177	-0.770319	0	0	0	-2.11973	5
GRMZM2G045106	0	0	0	0	0	-3.10807	5
GRMZM2G166616	2.06754	0	0	-2.47491	0.321142	-3.04927	5
GRMZM2G399338	0	0	0	-0.904386	0	-2.233	5
GRMZM2G321290	0	0	0	0	-0.441811	-2.70585	5
GRMZM5G889052	0	-0.985948	0	-2.17198	0	0	5
GRMZM2G310465	0	0	0.0945546	-1.08108	0	-2.19598	5
GRMZM5G821869	0	0	0	-1.20784	0	-2.02875	5
GRMZM2G332423	3.23716	0	0	-2.71549	0	-3.75835	5
GRMZM2G041544	0	0	0	-2.27212	0	-1.0025	5
GRMZM2G065237	0	-0.00731288	-0.026804	-3.24774	0	0	5
GRMZM2G551108	0	0	0	-3.31068	0	0	5
GRMZM2G174699	0	0	0	0	0	-3.32505	5
GRMZM2G458929	0	-1.03925	0	-2.35722	0	0	5
GRMZM2G414252	0	0	0	-2.67657	0	-0.725302	5
GRMZM2G360681	-0.124354	-1.40228	0	-0.686709	1.53925	-2.72927	5
GRMZM5G894420	-0.277105	0	0.161295	-0.526669	0	-2.78597	5
GRMZM2G133718	1.35793	-1.79121	0.039042	-3.46497	0.407126	0	5
GRMZM2G049767	0	0	0	-2.35722	0	-1.11751	5
GRMZM5G899188	0	0	0	-0.667871	0.0911265	-2.91466	5
GRMZM2G114861	0	0	0	-1.49678	0	-2.03654	5
GRMZM2G157982	0	0	0	-2.91533	0	-0.643931	5
GRMZM2G126261	1.02189	-0.793938	-2.02155	-3.23718	2.17715	-0.715329	5
GRMZM6G317966	0	-0.95964	0	0	0.0911265	-2.75081	5
GRMZM2G126199	1.90049	-0.43594	-1.94655	0	-0.149498	-2.99501	5
GRMZM2G128617	0.202001	0	0	-0.975684	0	-2.86149	5
GRMZM5G843434	0	0.092075	0	-0.836784	-0.173245	-2.75914	5
GRMZM2G316256	0	0	0	0	0	-3.68046	5
GRMZM2G030710	0.320301	-0.773491	0.02384	-1.17963	0	-2.09264	5
AC207733.3_FG001	0	-1.24462	0	-0.258174	0	-2.25643	5
GRMZM2G075594	0	-1.66427	0	-2.09699	0	0	5
GRMZM2G000652	0.628498	0.202797	-1.38861	-0.478491	0	-2.7887	5
GRMZM2G103546	0.148974	0	0	-2.0629	0	-1.92928	5
GRMZM2G159811	0	0	0	-2.55129	0	-1.2969	5
GRMZM2G033785	0	0	0	-2.05851	0	-1.83106	5
GRMZM2G100102	0	-1.33125	0	-2.61144	0	0	5
GRMZM2G314934	0	-0.0722449	0	-2.25262	0	-1.65487	5
GRMZM2G135291	0	-1.17883	0	0	-0.544677	-2.35815	5
GRMZM2G300238	0	0	0	-4.08616	0	0	5
GRMZM2G056743	0	0	0	-4.10995	0	0	5
GRMZM2G124921	1.00556	0.991301	0	0	0	-6.10928	5
GRMZM2G479260	0	0	-0.026804	0	0	-4.10407	5
AC218940.2_FG004	0	0	0	-2.938	0	-1.2281	5
GRMZM2G309071	0	-1.24462	-0.808801	-2.28736	0	0	5
GRMZM2G473182	0	0	0	-2.50802	0	-1.8337	5
AC211972.4_FG003	0	-0.334623	0	-1.89329	0	-2.14703	5
GRMZM2G162131	0	-0.929018	0	-0.891514	0	-2.58234	5
GRMZM2G375517	0	0	-0.339152	0	0	-4.09106	5
GRMZM2G088291	-0.0473509	-1.32765	0	-2.40606	-0.678246	0	5
GRMZM2G447876	0	0	0	-1.77963	0	-2.70585	5
GRMZM2G012806	0	0	0	-0.558405	0	-4.02872	5
GRMZM2G070304	-0.280353	0	-0.156887	0	-1.79872	-2.35815	5
AC198019.2_FG004	0	-0.110501	0	-1.29282	0	-3.19331	5
GRMZM2G049021	0	0	0.632358	0.100757	0	-5.33295	5
GRMZM2G323750	0	0	0	0	0	-4.62786	5
GRMZM2G126083	0	0	0	-4.65412	0	0	5
GRMZM2G328555	0	0	0	-2.43452	0	-2.25643	5
GRMZM2G010156	0	-0.541793	0	-2.50791	0	-1.65778	5
GRMZM2G085381	3.43369	0	0.18415	-5.69374	0.94374	-3.60566	5
GRMZM2G116411	0	-0.0722449	0	-1.94697	0	-2.74398	5
GRMZM2G176209	0	0	0	-3.01559	0	-1.75871	5
GRMZM5G867983	0	-1.20117	0	-2.67657	0	-0.897847	5
GRMZM2G338160	1.35551	0.834872	0	-4.1564	0	-2.81737	5
GRMZM2G149647	0	-0.0548808	0	-1.00141	0.28675	-4.01804	5
GRMZM2G147268	0	-2.20089	0	0	-0.116368	-2.54867	5
GRMZM2G340656	1.06576	1.21854	-0.940913	-2.47758	-1.58764	-2.19563	5
GRMZM2G041493	0	0	-0.783046	0	-1.95435	-2.21892	5
GRMZM2G352627	0	0	0	-2.52559	0	-2.44619	5
GRMZM2G146913	0	-2.29217	0	-2.54325	0	-0.184381	5
AC205110.4_FG001	0	-1.45081	0	-2.14373	0	-1.42709	5
GRMZM2G080507	0	0	0	-2.43553	0	-2.59092	5
GRMZM2G404249	0	0.100453	-1.15657	-0.53394	0	-3.46106	5
GRMZM2G460383	0	1.90976	-1.99704	-1.40392	-0.532045	-3.05353	5
GRMZM2G031033	0	0	-0.251109	-1.57098	0.353504	-3.66527	5
GRMZM2G335242	0	0.150774	0	-1.57053	0.659105	-4.38997	5
GRMZM2G163861	-1.1014	-1.33806	0.0995755	-0.604337	-0.242514	-2.0814	5
GRMZM2G320506	0	-2.29705	0	0	0	-3.01752	5
GRMZM2G081192	0	0	-1.86362	-0.900017	0	-2.58117	5
GRMZM2G086486	0	-2.21473	0	0	0	-3.13705	5
GRMZM2G174430	0	0	0	-4.40753	0	-0.997947	5
GRMZM2G173257	0	0	-0.184439	-0.934744	-0.574077	-3.81264	5
GRMZM2G028413	0	0	0	-2.50791	0	-3.07852	5
GRMZM2G117164	0	-0.14529	-1.1569	-1.64513	0	-2.65031	5
GRMZM2G004959	0	0	0	-3.01559	0	-2.58501	5
GRMZM2G083408	0	0	0	-1.74334	0	-3.93718	5
GRMZM2G043259	0	0	0	-1.5557	-0.211654	-3.91613	5
GRMZM2G154685	0	0	-1.01746	-0.593945	0	-4.14026	5
GRMZM2G553379	1.34389	-1.65753	0.341517	-2.73265	0	-3.0571	5
GRMZM2G123107	0	0	-0.379741	-4.29466	0.0667368	-1.20263	5
GRMZM2G425728	3.73476	0	-2.28576	-4.61242	1.06717	-3.74014	5
GRMZM2G364683	0	-1.45081	0	-1.05091	0	-3.44262	5
GRMZM2G080724	-0.422374	0	-0.669026	-1.23214	0	-3.63687	5
GRMZM2G430849	0.0310651	-0.355286	-0.849005	0	-2.09581	-2.80024	5
GRMZM2G034271	0	0	0	0	0	-6.11263	5
GRMZM2G084947	0	-1.1861	-1.3144	-1.35619	-0.218901	-2.1028	5
GRMZM2G433076	0	-2.27023	0	-1.03797	0	-2.87457	5
GRMZM2G085661	0	-2.34143	0	-3.90572	0	0	5
GRMZM2G012455	-0.6198	0	-1.30309	-1.06896	0	-3.44848	5
GRMZM2G355342	0	-1.48148	0.632358	-2.56785	0	-3.22045	5
GRMZM5G825515	0	-2.29224	-1.3532	-1.09526	0	-1.90052	5
GRMZM2G022897	-1.09993	-0.0647591	-0.163179	-4.36915	0	-0.997291	5
GRMZM2G351786	0	0	0	-3.11297	0	-3.68046	5
AC197705.4_FG003	0	0	-2.3691	-3.10427	1.25003	-2.62682	5
GRMZM2G006207	0	-2.94776	0	0	0	-3.98153	5
GRMZM2G014055	-0.921992	-0.967188	0.812612	-1.39562	-1.36039	-3.11484	5
GRMZM2G177110	0	0	-0.485431	0	-3.3324	-3.13705	5
GRMZM2G116584	-0.249986	-2.32791	0	-1.2227	0	-3.19952	5
GRMZM2G348307	0	-2.83178	0	-1.99871	0	-2.30817	5
GRMZM2G488168	0	-1.11179	0	-2.62959	0	-3.50087	5
GRMZM2G340076	0	-3.11444	0	-1.5216	0	-2.62642	5
GRMZM2G141277	0	0	0	-6.4764	0	-0.867864	5
GRMZM2G129775	0.637953	-1.86207	0.142996	-2.68538	0	-3.60533	5
GRMZM5G808748	0	-3.47035	0	-3.98681	0	0	5
GRMZM2G034157	-1.58392	0	-1.32765	0	0	-4.60172	5
GRMZM2G089836	-0.7801	-2.59743	-0.0716516	-2.7888	1.49858	-2.78516	5
GRMZM2G090176	0	0	0	-5.12626	0	-2.40644	5
GRMZM2G148904	0.230912	0.375011	-2.38821	-1.42881	-1.25571	-3.16537	5
GRMZM2G302604	0.0139867	-1.82145	-1.61728	-0.590122	-0.976954	-2.70347	5
GRMZM2G050104	0	0	0	-4.23427	0	-3.77572	5
GRMZM2G090487	0	-2.36205	0	-3.06511	0	-2.58501	5
GRMZM2G310431	-2.13533	-2.40374	-0.993508	-1.38922	0.992833	-2.16032	5
GRMZM2G453919	0	-1.05861	0	-3.63975	0	-3.46876	5
GRMZM2G066700	0	-0.558709	0	-3.77986	0	-3.84764	5
GRMZM5G833699	0	0	-0.686185	-1.31211	0.126808	-6.46682	5
GRMZM2G304965	-1.06499	-3.12769	0	-2.20636	0	-2.08909	5
GRMZM2G098167	-1.20235	-1.59802	-1.0642	-2.05824	0	-2.61467	5
GRMZM2G177982	0	0	0	-4.24861	0	-4.37055	5
GRMZM2G083810	-0.727951	0	-1.41211	-2.07024	0	-4.59118	5
GRMZM2G430518	0	-1.66427	0	-2.938	0	-4.21702	5
AC209784.3_FG007	-2.15363	-1.54516	-1.49606	-1.22923	0.175058	-3.06042	5
AC214602.3_FG012	0	-4.92851	0	-0.558405	0	-3.8509	5
GRMZM2G168261	-2.3477	-1.42497	-0.471414	-1.31966	0	-3.82429	5
GRMZM2G093092	-2.1381	-2.58176	-0.0947312	-0.64898	0	-4.01632	5
GRMZM2G145461	1.0669	-1.05615	-2.63003	-3.04245	-1.14879	-3.14356	5
GRMZM2G154828	-1.44576	-2.3591	0	-2.70762	-0.659743	-3.13419	5
GRMZM2G000692	0	-3.58076	0	-3.08923	0	-3.75716	5
GRMZM2G132995	-1.62548	-2.80988	-1.30638	-2.87194	0	-1.94125	5
GRMZM2G119865	0	-2.48516	0	-3.41012	-0.0275824	-5.10465	5
GRMZM2G066352	0	0	0	-5.90533	0	-5.93822	5
GRMZM2G121360	0	-1.76749	-1.01238	-1.61511	-2.31097	-5.1927	5
AC200622.3_FG005	0	-3.2542	0	-4.69403	0	-4.53286	5
GRMZM2G007729	-3.15537	-2.51449	-2.64294	-2.15833	0.683152	-3.18585	5
GRMZM2G111482	0	0	0	-7.47734	0	-6.52839	5
GRMZM2G071808	0	-3.52661	0	-5.88133	0	-5.88366	5
GRMZM2G146355	0	-6.43264	0	-6.34214	0	-6.25503	5
GRMZM2G000236	-0.0143082	1.38682	-1.84099	-0.134184	1.86747	2.1611	6
GRMZM2G373522	1.53821	1.86143	-2.47543	0.0729158	2.73801	-0.426301	6
GRMZM2G034840	1.71901	0.0793145	-1.65742	0	0.621101	2.13506	6
GRMZM2G179063	0	-0.243217	-2.48484	0	1.36703	3.79579	6
GRMZM2G152179	1.49326	-0.0372211	-1.16303	-0.78271	2.80538	0	6
GRMZM2G102138	0	0	-1.36169	0	2.1109	1.3246	6
GRMZM5G803276	0	0	-2.36322	0.442983	2.00479	1.65115	6
GRMZM2G037485	0.190177	0.992806	-2.28109	0.372846	-0.051391	2.44938	6
GRMZM2G451769	0	1.45726	-2.12395	0	0	2.12797	6
GRMZM2G014022	1.75643	1.74131	-2.00719	1.49379	-1.52497	0	6
GRMZM2G109286	0	-0.700833	-2.05176	0	0.43834	3.49866	6
GRMZM2G313104	0.251555	1.8219	-2.42933	0	0	1.52792	6
GRMZM2G047368	0	-0.0668195	-2.50211	2.1529	1.38135	0.200505	6
GRMZM2G138382	0.695915	1.62111	-2.16109	-0.938927	1.3118	0.573432	6
GRMZM2G091233	0	2.44357	-1.71509	0.322269	-0.355475	0.398441	6
GRMZM2G177991	-0.323323	2.84961	-1.8245	0	0	0.344422	6
GRMZM2G152328	2.4015	0.202354	-1.55148	0.0776242	0.172774	-0.268655	6
GRMZM2G126397	0	2.085	-2.35114	0.820074	0	0.258015	6
GRMZM2G381766	0.0151468	2.85273	-2.07984	0	0	0	6
GRMZM2G119975	0.464921	2.15593	-2.65833	-0.0281624	0	0.808974	6
GRMZM2G375696	0	0.942472	-2.37957	-0.415844	1.06604	1.51323	6
GRMZM2G317426	0.0959444	3.06835	-1.5464	0	-0.942013	0	6
GRMZM2G113486	0.190167	2.34066	-2.37742	0	1.32453	-0.817842	6
GRMZM2G000035	1.46009	1.23704	-2.57638	-1.22176	0.796691	0.942442	6
GRMZM5G836353	0.826152	2.77945	-2.98624	0	0	0	6
GRMZM2G023152	1.54918	-1.10058	-1.37208	-2.48591	2.66426	1.34916	6
GRMZM2G159711	1.70607	1.03897	-2.26016	-0.0279296	0	0.117698	6
GRMZM2G148726	-0.361789	2.11979	-1.26055	0	0	0	6
GRMZM2G075901	0	2.14491	-1.60532	0	-0.392265	0.321343	6
GRMZM2G025175	0.71106	1.74813	-2.61376	0	0.602471	0	6
GRMZM2G027098	0.0922085	0.857268	-2.06833	0.633712	1.21692	-0.283962	6
GRMZM2G037452	1.27725	2.02467	-3.10634	0	0.393367	-0.185608	6
GRMZM2G066870	-0.44393	2.82515	-1.8887	0	-0.136848	0	6
GRMZM2G420733	0	-0.145037	-2.13303	0	0.553607	2.04914	6
GRMZM2G420883	0	1.26257	-3.31186	0	1.06229	1.15775	6
GRMZM2G022984	-0.135327	0.659681	-2.28229	0	0	1.92404	6
[truncated: 331 more rows]
