# Supplementary material for: Association of the molecular regulation of ear leaf senescence/stress response and photosynthesis/metabolism with heterosis at the reproductive stage in maize
Source: Sci Rep. 2016 Jul 20;6:29843. doi: 10.1038/srep29843 (PMC4951735; doi:10.1038/srep29843)
Supplement: Supplementary Dataset 4 [file srep29843-s5.xls]

## Sheet: S0
Table S4 A detailed list of DEGs and non-additive genes at S0. The overdominant genes were listed in red while the underdominant genes were listed in green.
GENE	A01	A02	A12	A12_A01	A12_A02
AC208110.2_FG006	1.42302	0.972869	6.75674	2.12381	2.42992
AC212023.4_FG004	6.16774	2.28403	30.7144	2.11347	3.0647
AC212219.3_FG005	4.34011	3.44405	23.2123	2.31346	2.44225
AC217050.4_FG007	19.5168	6.99254	97.2923	2.43617	3.67674
AC233885.1_FG002	0	0	4.55519	3.35271	2.83206
AC233959.1_FG006	0	0.102131	13.0762	4.95505	4.43441
GRMZM2G000044	0	0	4.46111	3.54726	3.02662
GRMZM2G004799	0	0	1.65399	3.07828	2.55763
GRMZM2G004927	0	0	2.8043	3.00069	2.48005
GRMZM2G005643	0	0	6.25865	4.11239	3.59175
GRMZM2G005798	0	0	2.57144	3.39376	2.87312
GRMZM2G005840	2.95126	10.6793	51.3244	3.83501	2.08044
GRMZM2G006468	12.672	5.55363	51.2136	2.1354	3.11633
GRMZM2G011523	0.135887	0.090579	1.96931	2.32045	2.37681
GRMZM2G012611	0.0508146	0	2.65929	3.77181	3.72113
GRMZM2G015395	0.0874519	0	1.17936	2.21137	2.74625
GRMZM2G018372	0	0	1.75834	4.075	3.55436
GRMZM2G019328	0	0.088233	4.04976	3.45326	2.93262
GRMZM2G020131	0	0	7.044	3.63552	3.11488
GRMZM2G020852	0	0	3.58142	3.43369	2.91305
GRMZM2G020915	0	0	2.05015	2.77075	2.25011
GRMZM2G022347	0.244223	0.217057	17.9589	4.54288	4.34131
GRMZM2G024495	0	0	3.18506	3.37337	2.85273
GRMZM2G024887	0	0	10.3295	4.69232	4.17168
GRMZM2G025459	2.87004	0.717411	15.778	2.29818	3.63422
GRMZM2G027187	0	0	1.14357	2.53437	2.01372
GRMZM2G027782	0.0438276	0	3.91682	4.01041	3.48977
GRMZM2G028247	0	0	1.4668	2.67413	2.15349
GRMZM2G029249	0.312363	0.0694043	11.2333	3.90735	4.77515
GRMZM2G030531	0	0	1.96451	3.02702	2.50637
GRMZM2G031504	0.175311	0	3.74039	2.43805	2.39805
GRMZM2G034924	0.113359	0	5.65861	3.70232	3.652
GRMZM2G035557	5.97604	4.32492	27.6315	2.06232	2.29363
GRMZM2G038001	0.112976	0.150614	2.66058	3.04816	2.52752
GRMZM2G039246	11.7787	6.58501	53.6571	2.18026	2.77823
GRMZM2G041448	0	0	12.599	3.91488	3.39423
GRMZM2G043162	1009.78	1205.7	4600.92	2.43469	2.0713
GRMZM2G043415	0.151145	0.453372	4.19832	3.29303	2.0156
GRMZM2G044100	0	0	1.18438	2.67413	2.15349
GRMZM2G046615	0.42264	0.153666	3.61931	2.24472	2.77282
GRMZM2G047699	0	0	6.38373	3.26689	2.74625
GRMZM2G048172	0	0	1.27256	2.80156	2.28092
GRMZM2G049238	0.123176	0	1.51237	2.06861	2.60716
GRMZM2G050131	68.4204	94.155	465.801	2.96118	2.39602
GRMZM2G052006	0	0	1.87469	3.00069	2.48005
GRMZM2G052796	5.03987	6.86184	47.7429	3.02528	2.47898
GRMZM2G053749	0	0	4.70821	2.97386	2.45322
GRMZM2G056221	0	0	11.4075	4.72487	4.20423
GRMZM2G060400	0	0.126147	1.95538	3.47255	2.14976
GRMZM2G062531	1.52352	6.66191	71.1439	5.16927	3.21768
GRMZM2G063431	84.5441	11.7035	643.731	3.09348	5.61119
GRMZM2G063435	0	0	3.03466	3.75067	3.23003
GRMZM2G064360	0	0	2.13029	2.91869	2.39805
GRMZM2G066448	0	0	1.03728	2.60594	2.08529
GRMZM2G066950	0	0	6.41062	4.98224	4.4616
GRMZM2G068682	0	0	4.18476	4.44111	3.92047
GRMZM2G070961	0.622333	0.360723	6.77515	3.02085	3.20377
GRMZM2G071327	0	0	7.27571	4.08757	3.56692
GRMZM2G072292	0	0	1.7244	3.1278	2.60716
GRMZM2G072886	0	0	12.6514	5.05449	4.53385
GRMZM2G073155	0	0	11.5317	4.0495	3.52886
GRMZM2G073492	0	0	1.83376	2.53437	2.01372
GRMZM2G074083	10.4016	6.56066	72.8047	2.83222	3.28632
GRMZM2G074356	0	0	2.30215	2.64044	2.11979
GRMZM2G074361	0.0824765	0.32986	4.64827	3.33172	2.00659
GRMZM2G075077	0.0550647	0.0367047	3.83488	4.19091	4.13835
GRMZM2G078804	0	0	11.9741	5.26289	4.74225
GRMZM2G078806	0.790256	0.366444	5.20069	2.27757	2.59215
GRMZM2G080056	0	0	11.1812	5.61532	5.09468
GRMZM2G082517	0	0	13.7386	5.11716	4.59652
GRMZM2G083248	0	0	2.25142	3.35271	2.83206
GRMZM2G084279	41.1011	38.2126	170.642	2.19345	2.16893
GRMZM2G088371	0	0	21.4329	4.96871	4.44807
GRMZM2G089699	0	0	2.45181	3.02702	2.50637
GRMZM2G091044	4.45373	5.05786	31.6968	2.72531	2.40733
GRMZM2G091338	0.0404201	0	2.66854	3.56536	3.04471
GRMZM2G091956	0.218503	0.145648	4.35407	2.79918	2.84961
GRMZM2G094017	11.7359	11.1824	95.6772	3.11644	3.04817
GRMZM2G094811	0	0	1.35948	2.67413	2.15349
GRMZM2G094990	1.32252	0.587704	19.2993	3.46456	3.82514
GRMZM2G095895	0	0.139386	23.486	5.3542	4.83355
GRMZM2G097122	0.175719	0.23426	5.16387	2.91801	2.39737
GRMZM2G098099	0	0	2.48694	2.5706	2.04996
GRMZM2G098290	2.17871	1.91359	12.4853	2.41707	2.42116
GRMZM2G099305	2.48329	7.03976	32.0357	3.60588	2.10248
GRMZM2G099678	0.567779	0.232902	21.661	4.60304	4.95992
GRMZM2G106899	0	0	2.82294	2.89028	2.36964
GRMZM2G109842	0.509348	0.565864	14.2164	3.53475	3.1803
GRMZM2G110025	0	0	2.87305	3.19902	2.67838
GRMZM2G111954	0.760095	0	20.519	4.23774	5.86904
GRMZM2G112579	0	0	3.25451	3.76638	3.24574
GRMZM2G112984	0	0	1.16064	2.53437	2.01372
GRMZM2G118172	4.23171	1.31198	25.5925	2.34336	3.25934
GRMZM2G122230	0	0	11.225	4.65054	4.12989
GRMZM2G122337	116.022	146.197	649.828	2.67606	2.23444
GRMZM2G122816	0.125919	0.0559562	5.91386	3.88686	4.1551
GRMZM2G125356	0.0361899	0	9.09085	5.51647	4.99583
GRMZM2G126922	0	0	3.43461	3.45326	2.93262
GRMZM2G127106	0	0	2.63781	4.02357	3.50293
GRMZM2G127361	3.77332	3.92482	24.1704	2.59298	2.38764
GRMZM2G128549	0	0	1.09775	2.67413	2.15349
GRMZM2G129064	0.0662712	0.0883494	16.167	6.01429	5.49365
GRMZM2G129635	0	0	6.93059	4.91328	4.39264
GRMZM2G129954	5.47266	4.63899	22.6676	2.05628	2.12995
GRMZM2G130055	0	0	17.1449	4.45089	3.93025
GRMZM2G133113	0	0	5.21581	2.64044	2.11979
GRMZM2G133129	0	0.3295	10.5467	3.94282	2.95053
GRMZM2G136170	0	0	1.76263	3.70244	3.18179
GRMZM2G136400	0	0	2.47727	3.45326	2.93262
GRMZM2G137037	0	0	9.26612	4.71681	4.19616
GRMZM2G139223	0.631485	0.0526164	5.21135	2.47227	4.06046
GRMZM2G139431	0	0	9.2417	3.91488	3.39423
GRMZM2G139513	0	0	3.61269	2.67413	2.15349
GRMZM2G139695	0	0	3.36052	3.24462	2.72397
GRMZM2G141034	0.0618151	0	1.64237	2.76748	2.72397
GRMZM2G142584	0.0583013	0	12.885	5.87116	5.8147
GRMZM2G144856	0	0	10.7466	4.81839	4.29775
GRMZM2G146573	0.214462	0	7.07942	3.09104	3.04471
GRMZM2G148374	0.0233386	0.0933412	5.20495	5.34376	4.03813
GRMZM2G151755	0	0.173871	26.8814	6.821	5.5197
GRMZM2G153268	0.277656	0.370156	14.2511	4.19611	3.67547
GRMZM2G153368	0	0	23.1823	5.65388	5.13324
GRMZM2G157007	23.7559	23.0066	112.782	2.33103	2.24194
GRMZM2G157929	0	0.128459	5.71503	5.01553	3.7082
GRMZM2G158394	98.2678	43.4026	968.842	3.50602	4.52505
GRMZM2G158593	0	0	7.88415	3.94282	3.42218
GRMZM2G160113	0	0	21.2709	5.78323	5.26259
GRMZM2G160526	0	0	3.21316	3.70244	3.18179
GRMZM2G160626	0	0	1.84035	2.77075	2.25011
GRMZM2G161154	1.35096	2.2813	31.8331	3.98492	3.21689
GRMZM2G161512	0	0	4.70465	4.46059	3.93995
GRMZM2G162461	0	0	6.79011	5.25176	4.73112
GRMZM2G163099	0	0	4.10908	3.1278	2.60716
GRMZM2G164674	0	0	1.09592	2.5706	2.04996
GRMZM2G165413	0	0	2.33567	4.30776	3.78712
GRMZM2G165433	0	0	1.58088	3.41387	2.89323
GRMZM2G166044	0	0.176414	16.7625	6.11656	4.8137
GRMZM2G167149	0	0.19106	4.9616	3.63552	2.64111
GRMZM2G167276	0	0	1.59419	2.5706	2.04996
GRMZM2G172081	0.0690325	0	1.41728	2.37998	2.34066
GRMZM2G172664	0	0	17.3902	5.4692	4.94855
GRMZM2G172834	1.94141	1.38878	9.53095	2.02195	2.22886
GRMZM2G173536	5.22989	5.32288	30.1768	2.55069	2.38657
GRMZM2G173738	0.102423	0	3.95825	3.32473	3.27669
GRMZM2G174565	0	0	2.50756	2.80156	2.28092
GRMZM2G175243	0	0	24.5014	5.48829	4.96765
GRMZM2G179092	0.600482	0	13.0907	3.78645	5.17081
GRMZM2G300969	0	0.0628895	9.93194	6.26511	5.28019
GRMZM2G307404	0	0	4.7251	3.05288	2.53224
GRMZM2G309479	0.130196	0.520712	12.8934	4.16079	2.84682
GRMZM2G309847	0.670821	0.447152	13.2323	3.17453	3.28968
GRMZM2G309944	0	0	7.6813	3.35271	2.83206
GRMZM2G312061	0.182086	1.21374	15.9796	3.98375	2.22266
GRMZM2G313216	0	0	6.55938	3.65254	3.1319
GRMZM2G317406	0	0	25.919	5.88038	5.35974
GRMZM2G319875	0	0.127697	12.7247	4.58997	4.06932
GRMZM2G321870	0	0	2.17506	3.39376	2.87312
GRMZM2G322866	0	0	5.129	3.10326	2.58262
GRMZM2G323418	0	0.145578	6.03707	4.91328	3.60533
GRMZM2G327357	0	0	5.33209	5.07358	4.55294
GRMZM2G335052	0	0	2.13708	4.0623	3.54166
GRMZM2G349839	0.162815	0	3.49564	2.72767	3.0083
GRMZM2G351977	54.7742	106.385	604.61	3.63148	2.58629
GRMZM2G353497	0.140292	0	10.7305	4.60029	4.86445
GRMZM2G357124	0	0	7.76766	4.10003	3.57939
GRMZM2G364349	0	0	15.8448	6.09802	5.57738
GRMZM2G366622	3.91012	1.21227	19.0352	2.02233	2.9403
GRMZM2G367110	0	0.0616548	3.23945	3.65254	3.1319
GRMZM2G372180	0	0	2.17785	4.0495	3.52886
GRMZM2G374302	0.0683751	0.136731	3.74343	3.83813	2.9952
GRMZM2G374375	0	0	1.67237	2.77075	2.25011
GRMZM2G378547	0.121783	0.0405886	3.87299	3.49302	4.00608
GRMZM2G381441	0.254674	0	6.81772	3.23838	3.75449
GRMZM2G397242	0	0	14.6622	4.92733	4.40669
GRMZM2G406026	0	0	6.11689	3.70244	3.18179
GRMZM2G418644	0	0.172232	30.0345	7.41087	5.87079
GRMZM2G419209	0	0.117816	5.76336	3.54726	3.02662
GRMZM2G419542	0.150566	0	2.26286	2.18984	2.48005
GRMZM2G426511	0	0	1.77964	2.77075	2.25011
GRMZM2G426732	0	0.0310369	1.27459	3.28883	2.76819
GRMZM2G431856	0	0	10.1081	5.06089	4.54024
GRMZM2G439306	0.026846	0.0715793	1.27525	3.07828	2.07881
GRMZM2G439422	0.0970187	0	4.5305	3.60413	3.55436
GRMZM2G442008	0	0	4.10963	3.97025	3.44961
GRMZM2G442148	0	0	1.36625	2.89028	2.36964
GRMZM2G443690	0	0	1.9136	3.10326	2.58262
GRMZM2G447151	0.242781	0	7.13462	2.91801	2.87312
GRMZM2G448511	0	0.244222	6.04719	3.56536	2.5704
GRMZM2G450055	0.464865	0.418739	2.97396	2.38548	2.32302
GRMZM2G450501	0	0	4.11627	2.73926	2.21862
GRMZM2G451028	0	0	4.19506	3.15192	2.63128
GRMZM2G454608	0	0.0890145	2.23097	3.58322	2.58841
GRMZM2G455557	0.261068	0.0580072	1.89173	2.08452	2.97813
GRMZM2G462635	0	0	11.7716	4.76457	4.24393
GRMZM2G463471	0.0862512	0.229971	4.16658	3.10326	2.10404
GRMZM2G463913	51.5549	49.2449	217.597	2.20918	2.14635
GRMZM2G468788	0	0	4.3062	2.91869	2.39805
GRMZM2G476848	1.9559	1.73833	19.6843	2.9198	2.84275
GRMZM2G478160	0.919311	2.33974	15.4761	3.25283	2.15787
GRMZM2G478920	0	0	3.79946	5.08618	4.56554
GRMZM2G482245	0	0	3.64	3.73476	3.21412
GRMZM2G538064	0	0	4.13817	4.12465	3.60401
GRMZM5G804323	298.964	271.637	1155.09	2.18024	2.20339
GRMZM5G832229	54.8656	62.7164	263.399	2.38206	2.0721
GRMZM5G841015	0.135861	0.103499	3.29718	3.41152	3.39795
GRMZM5G860318	0	0	6.82164	4.67574	4.1551
GRMZM5G870219	6.80027	5.19623	31.9824	2.11968	2.29419
GRMZM5G871013	0	0	6.36186	4.31846	3.79782
GRMZM5G876285	0	0	7.64733	4.78788	4.26724
GRMZM5G892308	9.33754	0.303617	46.0241	2.02787	4.67995
GRMZM6G207008	0	0	4.5857	2.8613	2.34066
AC205274.3_FG001	34.2516	17.3478	2.04719	-2.96237	-2.03627
AC220927.3_FG007	2.63244	2.44597	0	-2.26585	-2.23327
GRMZM2G003489	4.91098	2.80588	0.056485	-3.94012	-3.20475
GRMZM2G007729	30.1534	18.2794	1.91159	-3.15537	-2.51449
GRMZM2G016922	4.90384	1.56484	0.0840043	-3.8085	-2.18071
GRMZM2G056369	1.96177	3.85869	0	-3.18723	-4.28251
GRMZM2G057907	1.71221	1.23385	0.0372579	-2.43908	-2.0159
GRMZM2G060311	2.4021	3.67329	0.056882	-2.31114	-3.03915
GRMZM2G065989	95.6084	124.309	13.915	-2.29737	-2.7815
GRMZM2G090245	37.5685	5.91806	0.132373	-5.66466	-3.0463
GRMZM2G093092	12.6412	16.0023	1.54067	-2.1381	-2.58176
GRMZM2G097135	27.1091	44.7729	0.817023	-4.04464	-4.87707
GRMZM2G099092	2794.44	1561.03	299.744	-2.88262	-2.14402
GRMZM2G102183	2.18454	36.4264	0.135294	-2.0214	-6.26875
GRMZM2G106177	38.8947	46.9077	5.81104	-2.03375	-2.40617
GRMZM2G106213	20.3821	7.07287	0.838079	-3.71678	-2.25239
GRMZM2G114751	29.517	46.3001	3.43392	-2.50346	-3.26184
GRMZM2G116902	2.86267	6.64329	0.085363	-2.52565	-3.87365
GRMZM2G128748	2.70031	2.29994	0.120782	-2.62017	-2.46154
GRMZM2G135091	11.0421	45.0115	0.940316	-2.53715	-4.69635
GRMZM2G159119	8.14957	8.99723	0.478437	-2.89385	-3.13455
GRMZM2G164909	3.41789	4.55656	0.152879	-2.37988	-2.90053
GRMZM2G166976	73.6332	68.2449	5.46315	-3.26227	-3.25457
GRMZM2G176834	1.54606	3.12722	0.042923	-2.06909	-3.22051
GRMZM2G301485	11.3075	12.3689	0.700305	-2.85299	-3.0802
GRMZM2G310431	51.2	57.4326	8.37146	-2.13533	-2.40374
GRMZM2G368491	64.5252	84.8047	10.7925	-2.0771	-2.57691
GRMZM2G428391	828.455	1071.55	95.7827	-2.77531	-3.25221
AC187262.4_FG007	0	32.3027	6.8641	3.02702	-1.54547
AC187263.4_FG001	8.87668	0	5.27766	0	2.25011
AC189771.3_FG001	0	0	4.88335	2.29562	1.77498
AC190623.3_FG001	2010.15	917.797	4370.71	1.37438	2.38362
AC191575.2_FG001	0.817609	1.59866	6.53888	2.39408	1.46085
AC193499.3_FG004	0	29.6503	8.43677	3.82764	-1.22723
AC193500.3_FG003	0	3.66397	0.10537	0	-2.66542
AC194878.3_FG001	16.284	0	8.0246	-0.234968	2.83206
AC195172.3_FG001	17.5371	0.279159	6.19575	-0.887604	2.86583
AC196082.3_FG001	0	7.23974	4.96513	3.26689	0
AC196502.3_FG003	0	0	2.30323	2.37965	1.85901
AC196974.3_FG008	0	2.90036	0	0	-2.0159
AC197029.3_FG003	0.0881679	6.93491	0.0709861	0	-3.65835
AC197143.3_FG007	0.0977737	0.521387	3.07008	2.45908	0.856695
AC197164.4_FG002	0	2.52824	2.86288	2.67413	0
AC198699.3_FG004	26.8968	2.53965	19.099	-0.00973827	2.55925
AC199182.3_FG003	1.37061	0.152269	3.03466	0.642657	2.24684
AC200099.4_FG006	0.137311	18.031	3.42712	2.67387	-1.73426
AC200622.3_FG005	0.353913	5.30796	0.071236	0	-3.2542
AC202129.3_FG001	0	6.69983	6.74368	2.49721	0
AC203957.3_FG004	56.1335	75.6179	10.293	-1.76917	-2.30524
AC203985.4_FG001	141.556	332.241	60.5151	-0.851145	-2.19501
AC203986.3_FG013	22.7347	3.19039	24.7727	0.0241387	2.21814
AC204212.4_FG001	15.543	8.28844	55.2704	1.63891	2.21652
AC205362.4_FG002	20.6722	204.932	25.9875	0.398305	-2.65462
AC205886.3_FG001	5.81594	0	5.64308	0	3.24574
AC206165.3_FG007	3.84937	14.8251	1.89397	-0.102771	-2.24229
AC207189.4_FG002	22.6697	2.18473	29.0271	0.171712	2.34032
AC208915.3_FG010	1.15975	3.34991	10.349	2.39819	1.09906
AC209215.4_FG004	0	0.67812	1.26956	2.11138	0
AC209784.3_FG007	26.4055	16.4141	3.89658	-2.15363	-1.54516
AC210596.3_FG003	49.9335	3.57897	32.1622	-0.186683	2.8626
AC210596.3_FG004	65.4646	5.73011	44.7878	-0.0887672	2.66816
AC211892.4_FG002	3.80866	0	1.42103	-0.676779	2.93262
AC213353.3_FG004	0	15.283	0	0	-4.42262
AC214534.3_FG010	2.01962	7.70167	0.983191	0	-2.082
AC214602.3_FG012	0.442911	11.1401	0.095093	0	-4.92851
AC215607.3_FG004	0.326336	36.1095	8.93318	2.81212	-1.35855
AC217374.3_FG001	0	0	6.05338	2.41991	1.89926
AC233883.1_FG006	2.82688	21.6834	2.34196	0	-2.60597
AC234155.1_FG002	8.16336	0.850232	7.85621	0	2.1539
AC234520.1_FG003	17.6029	51.7714	85.0353	2.24106	0.663068
GRMZM2G000071	0	23.3655	5.8861	4.46059	-1.48825
GRMZM2G000219	10.7598	1.81466	28.2852	1.38134	3.41436
GRMZM2G000261	0.206107	6.73188	0.580795	0	-2.40823
GRMZM2G000692	0	8.09763	0	0	-3.58076
GRMZM2G000812	3.98685	19.9162	1.54961	-0.455722	-2.96558
GRMZM2G000874	6.20406	0	3.21598	-0.0415061	2.21862
GRMZM2G001116	0.184162	0.0409191	1.60629	1.78977	2.70135
GRMZM2G001508	0.739054	3.05433	8.21142	2.52007	0.948269
GRMZM2G001653	410.946	243.074	1083.1	1.6317	2.26371
GRMZM2G001905	0.0542328	8.89293	6.41862	4.42139	0
GRMZM2G002240	4.8159	0	2.13652	-0.324843	2.4259
GRMZM2G002529	3.88241	0	3.82045	0	2.11979
GRMZM2G003096	48.4643	23.3492	96.429	1.1506	2.03609
GRMZM2G004110	0	1.58209	1.37089	2.20642	0
GRMZM2G004161	4.44824	14.6362	2.05739	-0.260303	-2.15248
GRMZM2G004278	73.5166	5.38139	52.0401	-0.0869458	3.06881
GRMZM2G004352	47.5604	27.5179	116.211	1.44641	2.07928
GRMZM2G004408	0	0.133551	1.81474	2.67413	1.66972
GRMZM2G004466	5.64546	49.7617	5.82868	0	-2.56833
GRMZM2G004548	3.93876	9.04331	17.926	2.04492	0.822353
GRMZM2G004696	87.1606	24.9687	100.668	0.384255	2.00008
GRMZM2G004795	2.01164	0.70574	5.28507	1.17374	2.20297
GRMZM2G004909	4.27275	14.6474	35.5477	2.80652	1.09824
GRMZM2G005040	1.48008	7.92608	6.86711	2.02964	0
GRMZM2G005146	23.2503	35.3618	138.26	2.66617	1.96591
GRMZM2G005633	4.40645	0.252665	0.190739	-2.56461	-0.00731288
GRMZM2G005849	16.4917	9.59441	46.0993	1.6199	2.23548
GRMZM2G006207	0.0568503	7.20004	0.274629	0	-2.94776
GRMZM2G006219	50.984	4.1267	32.008	-0.213812	2.65238
GRMZM2G006759	5.23124	0.0894105	2.42988	-0.199879	2.15349
GRMZM2G007151	0.978099	37.2558	24.9185	4.06228	-0.171563
GRMZM2G007256	6.25058	0	2.48593	-0.412608	2.01372
GRMZM2G007426	0	4.28324	0	0	-3.52661
GRMZM2G007928	38.8318	5.69928	56.0465	0.633269	3.03516
GRMZM2G008353	9.78429	0.518792	5.59487	-0.131983	2.11293
GRMZM2G009025	0	3.01175	1.05304	2.20642	-0.611713
GRMZM2G009048	278.236	26.0907	310.635	0.357013	3.50252
GRMZM2G009125	2.33322	27.1256	1.65753	0	-3.40699
GRMZM2G009223	28.2283	67.6152	8.56932	-1.17827	-2.56081
GRMZM2G009792	20.684	0	28.7528	0.495278	5.50079
GRMZM2G010091	0.673067	6.62291	6.45122	2.80153	0
GRMZM2G010474	0	0.114072	1.86006	2.94654	1.94558
GRMZM2G010868	36.6603	0.859442	34.9833	0.059502	4.67721
GRMZM2G010909	2.76637	0.586724	6.12499	0.845457	2.06418
GRMZM2G011115	0.749339	31.1682	15.9274	3.02876	-0.395261
GRMZM2G011151	0	10.2476	0.597541	0.870738	-2.99718
GRMZM2G011253	11.8308	5.45962	1.67914	-2.04933	-0.972181
GRMZM2G012062	3.31838	12.7708	1.53749	-0.290975	-2.41197
GRMZM2G012263	0	0.417497	3.92614	3.98375	1.90724
GRMZM2G012276	16.5895	35.1656	109.053	2.78088	1.63064
GRMZM2G012397	887.541	1281.5	3017.41	2.0103	1.37575
GRMZM2G012479	55.1765	25.4775	114.267	1.23164	2.18659
GRMZM2G012546	14.6353	191.472	137.752	3.29866	-0.206312
GRMZM2G012685	0.778609	0.0629092	1.44372	0.482493	2.45737
GRMZM2G013170	157.181	1.90023	78.9621	-0.644745	5.13147
GRMZM2G013986	4.37278	13.5189	1.05835	-1.22323	-2.99593
GRMZM2G015355	285.051	96.6885	701.067	1.47416	2.84409
GRMZM2G015605	41.3999	27.5335	118.287	1.61727	2.04008
GRMZM2G015727	0.568396	1.04191	0	-1.14363	-2.16436
GRMZM2G015892	21.8474	0	2.77318	-2.26826	2.81108
GRMZM2G015933	0.667111	40.4658	7.19724	2.47593	-1.98624
GRMZM2G016370	6.07932	15.1286	1.01518	-1.61519	-3.06609
GRMZM2G016435	6.86362	0.620354	16.0162	1.00362	3.08895
GRMZM2G016462	2.49015	27.1615	25.9723	2.94247	0
GRMZM2G016605	2.63282	14.4836	1.80301	0	-2.40474
GRMZM2G016622	207.535	117.665	476.799	1.42642	2.11589
GRMZM2G016677	168.956	341.881	688.576	2.24393	1.13144
GRMZM2G016890	28.5152	0.951508	0.0547278	-6.54473	-1.58564
GRMZM2G017110	42.7111	9.18525	49.0214	0.36361	2.35657
GRMZM2G017629	157.779	0	30.0506	-1.96459	6.08117
GRMZM2G017869	0.101527	10.0836	2.16615	2.43805	-1.51024
GRMZM2G018018	3.41817	89.5706	21.6909	2.58318	-1.72231
GRMZM2G018022	0.312276	15.7365	4.82729	2.55292	-1.10929
GRMZM2G018070	14.0342	3.20736	19.3701	0.457318	2.19594
GRMZM2G018820	95.6866	41.3046	14.9292	-2.22938	-1.09641
GRMZM2G019006	0	3.68375	2.71138	2.45908	0
GRMZM2G019039	41.7922	4.2798	38.8643	0.0571096	3.03296
GRMZM2G019183	0.811644	1.98742	4.26759	2.17008	0.882593
GRMZM2G019583	0	0	1.17949	2.29562	1.77498
GRMZM2G019974	1.04512	7.14628	0.108574	-1.07339	-4.0824
GRMZM2G020761	122.951	4.04379	64.0233	-0.568797	3.80194
GRMZM2G021270	0.209354	2.18986	1.82818	2.43467	0
GRMZM2G021777	7.71412	20.3729	36.125	2.22344	0.784711
GRMZM2G022181	3.45674	18.2561	17.1803	2.10148	0
GRMZM2G022659	2.52464	0.189618	0.0858865	-2.60801	0
GRMZM2G023520	0	24.5705	9.54791	4.51745	-0.844143
GRMZM2G023591	0.523043	2.09188	6.42199	2.46758	1.06152
GRMZM2G024668	378.337	532.873	75.3547	-1.97836	-2.57865
GRMZM2G025154	2.97355	0.10714	2.13526	0	2.24684
GRMZM2G025173	0	4.87588	2.78109	2.25171	0
GRMZM2G025832	13.514	18.1756	2.43928	-1.76523	-2.29894
GRMZM2G025833	2.57837	20.2171	17.8911	2.67581	0
GRMZM2G026143	44.539	3.92435	47.4004	0.134716	3.07354
GRMZM2G026322	1.61188	0	1.32794	0	2.11979
GRMZM2G026391	11.9869	63.9211	51.3306	2.2187	-0.0401035
GRMZM2G027479	14.4598	0.642566	17.6181	0.215932	3.30876
GRMZM2G028218	5.29889	121.638	10.5255	0.935006	-3.1592
GRMZM2G028306	2.03859	43.1294	5.60189	1.18547	-2.47421
GRMZM2G028535	2.56205	1.60927	8.07258	1.5729	2.00403
GRMZM2G028608	0	15.0426	1.86847	3.05288	-2.35387
GRMZM2G028640	1.12513	140.587	74.6929	5.25821	-0.582506
GRMZM2G028733	2.91918	0.0457847	1.46548	-0.127556	2.39805
GRMZM2G029079	0.149127	9.24457	1.14062	0.844899	-2.01612
GRMZM2G029292	0	2.07698	0	0	-3.22051
GRMZM2G029356	8.14142	0.114854	4.47395	-0.198647	3.23983
GRMZM2G029496	0	6.53642	2.03544	2.20642	-0.794268
GRMZM2G029537	5.92073	0.317138	3.4475	-0.151931	2.25539
GRMZM2G029810	1.68626	0	1.69706	0	2.45322
GRMZM2G029833	2.40294	0	1.32663	0	2.25011
GRMZM2G029868	15.0545	3.00802	16.8261	0.225608	2.21485
GRMZM2G030216	2.48791	0.26534	4.04621	0.409125	2.30841
GRMZM2G030265	5.0678	1.81896	21.2249	1.99314	3.08662
GRMZM2G031167	4.15909	13.804	1.88358	-0.292929	-2.19681
GRMZM2G031204	0	6.65632	3.78347	2.77075	0
GRMZM2G031317	39.2917	3.8691	20.1911	-0.443954	2.00312
GRMZM2G031536	4.71147	0.126465	2.8259	-0.0349375	2.69484
GRMZM2G031637	1.72799	6.33508	0.521717	-0.532627	-2.60356
GRMZM2G031827	1.32365	15.0208	6.42021	2.00403	-0.770554
GRMZM2G031904	15.7756	1.06487	10.9328	0	2.1099
GRMZM2G032107	274.553	20.7768	128.351	-0.726485	2.57238
GRMZM2G032198	0	3.07766	0.0714878	0	-2.42239
GRMZM2G032276	3.038	0	2.52888	0	2.60716
GRMZM2G032430	2.59237	10.9137	17.1369	2.44127	0.469771
GRMZM2G032721	0.273459	3.88865	5.50421	2.63092	0
GRMZM2G032759	4.88701	0	2.71355	-0.00549906	2.58262
GRMZM2G032887	0	5.10302	1.97128	3.35271	-0.68762
GRMZM2G032899	0.602165	2.05711	0.121204	0	-2.03571
GRMZM2G032977	0.593961	7.39048	0.318808	0	-2.91888
GRMZM2G033228	0.145108	1.25743	4.08904	2.85541	0.851032
GRMZM2G034152	2.49174	12.9774	37.1006	3.78655	1.47788
GRMZM2G034318	0.726939	4.84558	0.292638	0	-2.13758
GRMZM2G034947	7.06263	0	4.62564	0	3.99681
GRMZM2G035579	12.8143	30.3966	4.05569	-0.856808	-2.24334
GRMZM2G035839	0	0.0447251	1.05342	2.45908	1.93844
GRMZM2G036708	61.51	29.0799	150.612	1.47532	2.39694
GRMZM2G037077	0	11.1487	4.42454	2.70706	-0.523311
GRMZM2G037452	14.9005	7.53486	35.8131	1.27725	2.02467
GRMZM2G037955	32.1078	5.6995	42.7802	0.475867	2.5949
GRMZM2G038303	2.05725	0.0653004	1.81409	0	2.18641
GRMZM2G038365	132.078	243.101	481.216	2.07468	1.09752
GRMZM2G038604	0.0867474	1.61906	2.02543	2.00966	0
GRMZM2G038833	30.3062	47.9852	136.286	2.25994	1.50438
GRMZM2G039113	3.90221	7.61416	0.856844	-1.22408	-2.31927
GRMZM2G039365	0.623778	6.40323	0.376664	0	-3.02333
GRMZM2G039463	1.63735	9.25519	0.843692	0	-2.3992
GRMZM2G039665	9.4507	3.75015	18.5953	1.05646	2.15728
GRMZM2G039993	8.40608	2.16901	16.1921	0.937015	2.50709
GRMZM2G040095	15.9532	103.375	146.015	3.34888	0.608564
GRMZM2G040508	93.9261	0	171.27	1.08221	9.69595
GRMZM2G041729	1.24636	0	1.52252	0	2.11979
GRMZM2G042133	0.706568	20.918	9.06277	3.33613	-0.825163
GRMZM2G042364	0.361263	2.56862	0.16159	0	-2.07404
GRMZM2G042438	16.3992	0	8.02143	-0.350017	3.51596
GRMZM2G042492	41.2131	28.5148	120.826	1.66129	2.03295
GRMZM2G042516	0.320781	0.855297	3.71907	2.11802	1.00922
GRMZM2G042548	15.265	0	8.86343	-0.233304	4.78056
GRMZM2G042789	116.837	32.9313	228.028	1.10893	2.70562
GRMZM2G042933	6.62218	23.828	3.75288	-0.173506	-2.17847
GRMZM2G043069	0	13.2026	14.2807	5.72404	0
GRMZM2G043212	27.2063	11.9442	60.1118	1.29083	2.2948
GRMZM2G043498	6.20885	0	3.31448	-0.0713916	2.60716
GRMZM2G043878	8.48881	55.0366	5.43259	0	-2.79177
GRMZM2G043893	16.5637	0	1.29429	-2.93187	2.48005
GRMZM2G043932	22.1858	49.4831	85.2721	2.03358	0.805329
GRMZM2G043980	11.7317	0.0640111	4.7936	-0.795096	4.46767
GRMZM2G044055	5.35451	13.8932	2.20897	-0.625436	-2.13939
GRMZM2G044174	12.4854	0.523424	8.15564	0	2.47393
GRMZM2G044858	0.646722	0	1.36682	0.387042	2.04996
GRMZM2G045155	15.1858	0	0	-4.66696	0
GRMZM2G046459	5.22909	18.133	1.31413	-1.19187	-3.13284
GRMZM2G046776	0.134553	21.5704	2.62706	2.76867	-2.49014
GRMZM2G047409	0	6.53838	2.85184	2.45908	-0.319272
GRMZM2G047546	26.5132	0.549297	12.9954	-0.604063	4.05235
GRMZM2G047763	0.839668	8.02238	5.63364	2.21447	0
GRMZM2G048121	3.49881	0.0706733	6.65832	0.722368	3.9875
GRMZM2G048194	0.486607	3.08142	0.228538	0	-2.01608
GRMZM2G048475	0.0940531	3.19736	0.0378622	0	-3.44137
GRMZM2G048904	4.48362	28.1549	29.2501	2.64811	0.0445869
GRMZM2G049031	9.79537	0.598523	8.28081	0	2.86699
GRMZM2G049372	0.0983477	5.11337	0.277137	0	-2.50031
GRMZM2G049538	26.4469	0	30.3466	0.326992	6.87514
GRMZM2G050234	2.43828	0	0.0817966	-2.3477	0
GRMZM2G050307	0	3.54113	2.86571	3.26689	0
GRMZM2G050481	0.802806	26.4354	4.1367	1.34669	-2.03291
GRMZM2G050536	46.546	14.1854	68.4324	0.741001	2.27328
GRMZM2G050625	4.73423	58.6755	29.2366	2.53942	-0.656288
GRMZM2G050875	8.04886	0	3.30017	-0.612077	3.47651
GRMZM2G051103	114.421	28.2444	139.451	0.489737	2.33111
GRMZM2G051545	9.133	0.128843	3.81277	-0.561668	2.8346
GRMZM2G051866	3.02187	0	1.03018	-0.691157	2.21862
GRMZM2G051943	28.0117	7.74298	3.65328	-2.24265	-0.391176
GRMZM2G051952	0.0914849	1.34159	6.8869	4.30472	1.79926
GRMZM2G052100	2110.98	0.429476	860.986	-0.975113	9.39802
GRMZM2G052336	0.66213	2.8247	4.3714	2.23148	0.316748
GRMZM2G052479	56.5376	13.9405	82.6206	0.695359	2.48159
GRMZM2G052869	106.316	5.27277	63.8299	-0.332127	3.36058
GRMZM2G053206	33.2413	9.52235	2.96388	-2.77783	-1.00527
GRMZM2G053669	16.5469	62.952	11.5444	-0.0259164	-2.09441
GRMZM2G053692	0.102284	9.95429	3.95288	2.77075	-0.535576
GRMZM2G054397	14.1261	0.972555	5.49976	-0.846035	2.07412
GRMZM2G054663	0.702973	0.110255	2.19734	1.03267	2.24684
GRMZM2G054938	22.5399	1.00164	10.8885	-0.359909	2.0401
GRMZM2G055054	0.224451	1.75261	2.78811	2.414	0.238308
GRMZM2G055151	433.369	187.609	746.538	1.03803	2.1237
GRMZM2G056022	0.0765315	11.019	4.00513	3.22199	-0.759087
GRMZM2G056431	0.776728	0.108999	3.15973	1.48425	2.80409
GRMZM2G056500	1.15732	3.57667	10.1226	2.68311	1.16706
GRMZM2G057093	67.0076	1.24071	7.43946	-2.58685	1.83335
GRMZM2G057208	2.54702	10.2962	1.09148	-0.223733	-2.4383
GRMZM2G057467	8.36692	0	0.196206	-3.16392	0
GRMZM2G057491	28.4163	0.0714775	6.64775	-1.59641	4.51151
GRMZM2G057495	18.4158	3.78033	18.6492	0.114299	2.10685
GRMZM2G057571	0.103977	4.8516	2.09287	2.35005	-0.417853
GRMZM2G057717	0	0	2.20231	2.25171	1.73106
GRMZM2G058032	0.62776	5.43983	0.547544	0	-2.11848
GRMZM2G058081	33.2952	0.790281	14.7954	-0.581619	2.84917
GRMZM2G058250	62.0177	49.6887	215.962	1.95269	2.1355
GRMZM2G058681	0.239884	15.7502	3.89492	3.28787	-1.58334
GRMZM2G059052	0	0	1.16071	2.41991	1.89926
GRMZM2G059502	1.96338	0.344405	4.03511	0.687467	2.04784
GRMZM2G060011	0.0658371	1.05325	1.74923	2.20642	0
GRMZM2G060369	3.18138	1.49454	0.292732	-2.1013	-0.988914
GRMZM2G060837	3.05124	3.64901	0.216761	-1.91852	-2.27196
GRMZM2G060886	3.36105	5.21233	19.7156	2.47738	1.761
GRMZM2G060937	0	0	2.73041	2.29562	1.77498
GRMZM2G060940	8.23644	71.1717	44.7617	2.44639	-0.347726
GRMZM2G060974	0	28.119	0.980899	1.0842	-3.82638
GRMZM2G062042	38.0616	22.8851	103.943	1.62391	2.20971
GRMZM2G062396	6.95056	4.23267	0.621785	-2.38852	-1.72688
GRMZM2G062885	8.7061	39.1769	5.90903	0	-2.31426
GRMZM2G063162	408.175	142.302	829.914	1.28136	2.67705
GRMZM2G063438	7.52188	0	15.6927	1.00821	5.18311
GRMZM2G063756	24.1253	205.132	25.1428	0.180007	-2.73361
GRMZM2G064091	2.51278	22.8445	15.1452	2.45838	-0.206415
GRMZM2G064371	38.1709	1.41945	19.8881	-0.457912	3.24158
GRMZM2G064374	25.0355	0.0738408	8.82971	-1.01884	4.87668
GRMZM2G064437	8.35951	1.97247	15.069	0.865567	2.56953
GRMZM2G064501	0.410623	2.2353	0.0275502	-0.680525	-3.38163
GRMZM2G064558	0	13.6614	3.60365	2.41991	-1.09987
GRMZM2G064657	9.71377	0.736671	31.0959	1.75703	4.82563
GRMZM2G064698	0	0	3.40426	2.29562	1.77498
GRMZM2G064885	6.57551	0	2.61554	-0.599446	3.06257
GRMZM2G065344	0	8.57636	5.44511	2.53437	0
GRMZM2G065652	0	11.6599	6.3711	2.41991	0
GRMZM2G065953	10.5911	0	2.57068	-1.16932	2.01372
GRMZM2G066029	0.936889	1.34509	7.31102	2.26613	1.68633
GRMZM2G066047	0.163699	4.58294	0.131798	0	-2.66542
GRMZM2G066432	0	0	1.04744	2.33824	1.8176
GRMZM2G066441	9.72029	0.492098	7.56187	0	2.76908
GRMZM2G066480	0	3.44759	1.90859	2.97386	-0.0514937
GRMZM2G066870	27.7536	0.732666	13.4956	-0.44393	2.82515
GRMZM2G067156	10.8096	3.52917	0.685081	-3.04155	-1.4572
GRMZM2G067315	19.9089	1.33374	19.0094	0	3.26653
GRMZM2G067883	118.859	35.8552	278.785	1.40232	2.92876
GRMZM2G068259	5.53066	0.131664	2.02197	-0.866611	2.63939
GRMZM2G068316	70.4597	37.3514	154.552	1.29335	2.0481
GRMZM2G068943	1.31693	2.35032	9.69653	2.72039	1.83161
GRMZM2G070011	200.987	23.3682	20.9525	-2.81744	0
GRMZM2G070837	0.532208	2.68601	0.0612134	-0.404216	-3.01812
GRMZM2G070847	5.10114	1.3853	14.3747	1.26553	2.44147
GRMZM2G071304	3.05784	7.22034	0.85542	-0.953631	-2.33552
GRMZM2G071396	175.72	0.0666649	134.994	-0.040087	8.96715
GRMZM2G071808	0	2.93027	0	0	-3.52661
GRMZM2G072121	3.12276	0.416311	0.150853	-2.07657	0
GRMZM2G072240	0.342652	1.78154	0.0827633	0	-2.21473
GRMZM2G072383	71.0457	19.2242	131.864	1.01233	2.64254
GRMZM2G072526	0	1.16908	0	0	-2.48034
GRMZM2G072669	1.56074	3.06902	0.188488	-1.08999	-2.22043
GRMZM2G073192	3.48259	0.290175	6.83455	0.686056	2.77282
GRMZM2G073860	7.2241	32.6484	5.00202	0	-2.24441
GRMZM2G073884	38.0307	6.44678	32.6025	0	2.27438
GRMZM2G073969	277.295	5.07563	67.3346	-1.61023	3.29463
GRMZM2G074017	13.4712	13.5309	55.7158	2.0298	1.87949
GRMZM2G074040	9.56767	1.29989	14.376	0.539744	2.80811
GRMZM2G074462	9.06134	0.680569	13.5635	0.580658	3.49024
GRMZM2G074546	9.57575	14.8483	48.2264	2.44037	1.71256
GRMZM2G074914	4.54901	11.9251	1.2311	-0.996763	-2.53367
GRMZM2G075002	3.74896	18.5707	16.9562	2.10284	0
GRMZM2G075222	0	0	2.57847	2.45908	1.93844
GRMZM2G075438	27.7029	8.73707	53.5812	1.09991	2.5509
GRMZM2G075828	0.20606	16.0246	9.62242	4.28977	-0.304668
GRMZM2G075901	18.0405	2.08603	14.4507	0	2.14491
GRMZM2G076313	0.913237	4.9806	6.95163	2.47772	0.237511
GRMZM2G076417	2.28769	9.95788	1.30928	0	-2.27335
GRMZM2G076584	0.0709492	5.20222	0.114246	0	-3.53644
GRMZM2G076613	15.357	0	5.78601	-0.864205	4.62085
GRMZM2G077181	1.55673	31.4762	3.13341	0.807419	-2.87125
GRMZM2G077214	1.97877	4.92087	16.3605	2.85039	1.54343
GRMZM2G077375	98.044	0.0432805	60.7715	-0.314473	7.9007
GRMZM2G078472	0.627995	26.7263	2.06135	1.27676	-3.17655
GRMZM2G078595	1.41218	0	2.43639	0.195989	2.15349
GRMZM2G078924	2.81767	0	1.67526	0	2.25011
GRMZM2G079127	61.0426	1.20116	35.4245	-0.373561	4.38615
GRMZM2G079256	13.5411	6.69983	1.79831	-2.00098	-1.01577
GRMZM2G079381	4.33643	13.0934	30.5164	2.83938	1.21462
GRMZM2G079754	2.80603	0	2.5645	0	3.08023
GRMZM2G079908	284.701	57.5014	305.312	0.325719	2.46705
GRMZM2G080466	12.8248	0	5.00526	-0.733956	3.86045
GRMZM2G080524	11.9582	1.17221	1.13269	-2.40984	0
GRMZM2G081090	1.42111	16.0176	0.988148	0	-3.05526
GRMZM2G081322	0.0990585	0.554651	1.14846	2.11802	0.411019
GRMZM2G081666	2.88278	1.0894	9.10123	1.61033	2.67186
GRMZM2G081668	8.05947	0	1.82418	-1.41075	2.81108
GRMZM2G081803	7.69812	11.5214	32.393	2.0034	1.33213
GRMZM2G081826	66.5944	22.2627	95.7481	0.673449	2.0551
GRMZM2G081949	6.81176	21.4314	36.0137	2.39351	0.718733
GRMZM2G082076	0.379903	8.39287	0.524347	0	-2.77255
GRMZM2G082296	0.132601	0.265165	3.68322	2.83393	1.98494
GRMZM2G082372	6.02089	0	4.49287	0	3.52886
GRMZM2G082522	7.66063	0	2.25862	-1.03833	2.97096
GRMZM2G082608	0	0.762789	3.57018	2.11138	0.493316
GRMZM2G083347	78.1913	9.30111	48.2257	-0.295409	2.27671
GRMZM2G083504	0.168719	2.60915	9.07408	4.39485	1.50399
GRMZM2G083555	9.68261	0.0469395	4.28055	-0.55596	3.93995
GRMZM2G083875	0	8.77136	4.62102	3.56536	-0.241634
GRMZM2G084116	0.245549	37.7547	17.0679	4.46072	-0.692882
GRMZM2G084276	0.0539224	1.15018	2.25754	2.89028	0.204499
GRMZM2G084369	10.5869	0	7.4972	0	4.62085
GRMZM2G084397	0.0600666	4.72458	0.193444	0	-2.9975
GRMZM2G084609	13.7292	0	5.98743	-0.530723	3.56692
GRMZM2G084859	109.509	21.2047	97.8696	0	2.10789
GRMZM2G085381	0	2.68526	2.58782	3.43369	0
GRMZM2G085411	24.5235	169.4	184.6	3.06615	0.233822
GRMZM2G085661	0	1.6595	0.058954	0	-2.34143
GRMZM2G085924	0	5.46109	2.01104	2.83175	-0.665976
GRMZM2G086066	0	0	1.55349	2.00966	1.48902
GRMZM2G086190	19.6859	0	8.46235	-0.669709	4.63885
GRMZM2G086486	0	1.94704	0.0904517	0	-2.21473
GRMZM2G086502	0	0	1.4132	2.41991	1.89926
GRMZM2G086707	0	0.933123	1.74697	2.11138	0
GRMZM2G086730	2.99988	0.907813	0.118541	-2.96028	-1.19256
GRMZM2G086841	10.0124	18.1705	52.0078	2.37238	1.44152
GRMZM2G086845	34.2513	44.3515	6.72719	-1.83918	-2.31714
GRMZM2G087103	2.42521	47.487	7.28155	1.3303	-2.24876
GRMZM2G087150	64.6044	4.33463	29.934	-0.697116	2.60415
GRMZM2G087655	0.110695	0.811653	2.18353	2.784	0.829698
GRMZM2G087824	2.79198	6.74635	0.491727	-0.573528	-2.04319
GRMZM2G087944	0.069994	1.5241	0.0751385	0	-2.31256
GRMZM2G088293	0	6.03458	2.76311	4.075	-0.537748
GRMZM2G088778	46.4714	8.82884	58.6822	0.497135	2.64687
GRMZM2G089001	0.091374	6.57801	8.46025	4.0623	0
GRMZM2G089288	0	1.31713	2.66477	3.26689	0.355352
GRMZM2G089409	0.0815839	2.28403	6.30578	3.79733	0.851268
GRMZM2G089574	4.18072	7.66358	20.3538	2.11907	1.19366
GRMZM2G089836	14.8421	47.7669	6.01593	-0.7801	-2.59743
GRMZM2G090487	0	1.06776	0	0	-2.36205
GRMZM2G090872	0.353203	9.7874	2.35623	2.08276	-1.51089
GRMZM2G091233	13.3783	1.20167	9.89271	0	2.44357
GRMZM2G091742	1.27819	0	1.43596	0	2.58262
GRMZM2G092169	31.4514	91.7787	7.87805	-1.4411	-3.11055
GRMZM2G092427	166.45	391.993	706.427	2.30066	0.972848
GRMZM2G092758	5.93398	0	13.625	0.743056	2.95191
GRMZM2G092768	0.101152	1.65192	2.545	3.1464	0.240684
GRMZM2G092797	1.1715	4.34583	0.328071	0	-2.06292
GRMZM2G092804	28.4003	0	12.8091	-0.646197	5.21543
GRMZM2G093072	82.7416	0	39.9881	-0.650599	7.11562
GRMZM2G093276	4.79713	25.1595	20.6696	2.01064	0
GRMZM2G093325	6.30851	17.1177	56.4348	3.19698	1.7172
GRMZM2G093526	8.64191	0.331538	13.7905	0.711069	4.16984
GRMZM2G094028	36.7606	0.161918	20.8938	-0.359132	5.25775
GRMZM2G094328	8.19278	1.46517	0.241324	-3.24301	-0.629029
GRMZM2G094375	5.11531	0.0897298	0	-4.52965	0
GRMZM2G094978	79.8274	15.9669	126.448	0.839314	2.92998
GRMZM2G095020	12.0197	0	5.70571	-0.374818	3.36574
GRMZM2G095464	2.23028	0.0849513	2.25739	0	2.11979
GRMZM2G095643	0.176027	4.16539	3.40137	2.75317	0
GRMZM2G095646	0	9.83619	2.54028	3.22199	-1.28247
GRMZM2G095822	0.150968	1.54302	0.0405161	0	-2.23327
GRMZM2G096090	3.86299	0.0367853	2.53258	0	3.52886
GRMZM2G096695	415.97	28.8256	413.128	0.213072	3.81977
GRMZM2G096753	11.4335	24.6722	3.19848	-1.12796	-2.36573
GRMZM2G097283	6.13498	3.22041	19.2329	1.63583	2.31773
GRMZM2G097457	7.93511	4.49195	19.6478	1.39803	2.03273
GRMZM2G097468	13.5103	0	14.5033	0	3.21412
GRMZM2G097533	0	0.420315	1.04074	2.53437	0.118209
GRMZM2G097706	4.70075	34.2158	23.4264	2.29357	-0.200958
GRMZM2G098102	4.0071	4.54075	0.362949	-1.76823	-2.03755
GRMZM2G098517	6.99488	1.10932	6.78322	0	2.18016
GRMZM2G099191	30.3764	79.9707	16.0427	-0.510455	-2.02604
GRMZM2G099491	4.33687	7.08094	0.823888	-1.31609	-2.14442
GRMZM2G099626	0.831201	1.53431	5.71411	2.07533	1.24262
GRMZM2G099984	104.081	19.0378	99.2758	0.0493619	2.21557
GRMZM2G100060	0	1.21238	2.24886	3.63552	0.349679
GRMZM2G100412	72.498	7.35012	89.1106	0.465643	3.44809
GRMZM2G101754	1.77591	8.1981	0.85363	-0.108714	-2.52091
GRMZM2G101769	106.882	21.708	98.218	0.0583231	2.15143
GRMZM2G101958	484.038	62.181	324.309	-0.234312	2.42189
GRMZM2G102056	1.02772	1.98666	6.37133	2.13774	1.1918
GRMZM2G102079	6.69152	0.1512	15.2189	1.17638	4.89738
GRMZM2G102662	0.964689	5.32802	0.40684	0	-2.37459
GRMZM2G102760	0.963583	11.7705	12.5031	3.46274	0.0529813
GRMZM2G102912	17.1946	1.53751	14.2658	0	2.27517
GRMZM2G102959	0.0350948	0.701797	1.46929	2.89028	0.268275
GRMZM2G103182	8.15855	0.196861	5.91475	0	3.31199
GRMZM2G103382	6.2156	0.233052	3.87835	-0.11397	2.88674
GRMZM2G103452	3.02713	0.0714267	1.46664	-0.250253	2.29148
GRMZM2G103748	126.173	0.388021	65.2627	-0.486079	5.37149
GRMZM2G104394	7.34732	2.61202	0.828171	-2.10334	-0.587744
GRMZM2G104549	0	0.858219	1.96955	2.41991	0
GRMZM2G104581	0	2.63476	0	0	-2.09201
GRMZM2G105189	5.95959	0.0696931	2.52537	-0.424189	2.58262
GRMZM2G105387	3.80699	1.18191	7.62075	0.957059	2.2759
GRMZM2G105417	15.9246	0	22.8952	0.470242	4.81259
GRMZM2G106136	0	0	1.07719	2.15968	1.63903
GRMZM2G106303	6.07625	0.759426	5.84764	0	2.08719
GRMZM2G106336	0.482384	2.74775	0	-0.537963	-3.31933
GRMZM2G106356	0.826121	3.62525	0.0554275	-1.2772	-3.61571
GRMZM2G106376	14.9179	1.15091	7.3955	-0.468364	2.17559
GRMZM2G106413	7.70728	0.703763	18.956	1.13274	3.28265
GRMZM2G106558	4.14306	25.5285	3.37636	0	-2.33853
GRMZM2G106748	0.716761	8.59994	0.65668	0	-2.9256
GRMZM2G106945	106.077	214.484	28.1741	-1.44028	-2.57016
GRMZM2G107003	0.0791844	3.06137	0	0	-2.58973
GRMZM2G107096	0	0.809647	3.54502	3.05288	0.808664
GRMZM2G107299	2.99979	0	2.5941	0	2.53224
GRMZM2G107739	9.31482	0.443501	4.98187	-0.361153	2.80084
GRMZM2G107756	0.0641016	5.98199	0.0516098	0	-3.91179
GRMZM2G107839	33.3437	5.82978	53.6116	0.809693	3.01323
GRMZM2G108003	12.7008	0.0842392	14.1431	0.128106	4.82835
GRMZM2G108273	102.07	104.967	20.2429	-1.89462	-2.03622
GRMZM2G108847	167.969	8.09375	20.3668	-2.46919	0.895126
GRMZM2G109448	1.25714	4.96801	0.361484	-0.0669737	-2.32919
GRMZM2G109668	6.59444	0	4.89293	0	2.21862
GRMZM2G109830	184.38	7.95031	196.878	0.325042	4.58547
GRMZM2G109973	0	0	1.46192	2.11138	1.59074
GRMZM2G110286	5.7421	8.83278	40.304	2.53682	1.84314
GRMZM2G110511	1.55252	0.0574928	1.70135	0	2.28092
GRMZM2G110541	0.884029	0.10714	4.20581	1.34431	2.70135
GRMZM2G110742	0.825236	15.4979	5.54644	2.30883	-1.0005
GRMZM2G110843	15.0555	0.849573	7.43966	-0.505889	2.61714
GRMZM2G111017	2.29517	10.4033	15.4813	2.51599	0.430553
GRMZM2G111462	0.847872	2.08085	0.186175	-0.748942	-2.22626
GRMZM2G111501	2.69227	4.23012	14.7862	2.07504	1.3612
GRMZM2G111504	0.073259	10.0595	6.84198	4.075	0
GRMZM2G111737	1.10268	7.55067	7.22345	2.25494	0
GRMZM2G112100	0.076222	0.270974	1.12508	2.16246	0.725362
GRMZM2G112795	49.6171	5.74636	35.3208	0	2.28134
GRMZM2G113053	3.35038	0	2.26588	0	2.04996
GRMZM2G113203	13.1946	6.13223	2.15184	-2.06793	-1.02845
GRMZM2G113332	12.2745	3.57792	20.7818	0.812155	2.29319
GRMZM2G113340	63.252	13.8336	68.3105	0.240124	2.1788
GRMZM2G113415	6.43121	0	1.83521	-1.00929	2.48005
GRMZM2G113486	1.25472	0.066909	2.06082	0.190167	2.34066
GRMZM2G114044	11.1351	2.69307	16.0658	0.53404	2.21339
GRMZM2G114050	3.49943	0.194386	12.0917	1.32605	3.38005
GRMZM2G114503	30.4933	5.86457	83.7951	1.52374	3.50684
GRMZM2G114793	65.2875	104.129	17.1086	-1.49939	-2.28178
GRMZM2G114841	27.0813	0.630838	5.33373	-1.78516	2.29419
GRMZM2G114945	1.08123	8.76397	28.7622	4.35287	1.59762
GRMZM2G114954	247.29	67.4114	320.453	0.602295	2.32576
GRMZM2G115422	0.461532	0.0512742	1.51733	0.861559	2.28092
GRMZM2G115773	9.37462	0.343581	3.52746	-0.780166	2.1099
GRMZM2G116520	117.456	20.0225	12.1696	-2.70537	-0.16209
GRMZM2G116584	1.3542	5.00572	0.578187	-0.249986	-2.32791
GRMZM2G116803	15.69	1.27413	11.1575	0	2.61714
GRMZM2G116881	1.26562	9.27993	0.827923	0	-2.30313
GRMZM2G116966	6.99913	32.9913	49.279	2.84741	0.605322
GRMZM2G117016	10.9393	0	4.53454	-0.419153	2.36964
GRMZM2G117482	7.05814	0	3.84035	-0.23897	3.91064
GRMZM2G117603	1.48906	2.15056	8.14237	2.01666	1.40399
GRMZM2G117956	0.367874	10.299	1.55497	1.25736	-2.08268
GRMZM2G118345	3.41718	17.1606	1.32391	-0.578147	-3.07923
GRMZM2G118610	2.19765	28.0818	12.586	2.31536	-0.752786
GRMZM2G119150	7.93799	0.291931	0.264458	-3.06025	0
GRMZM2G119186	16.7604	0.102028	9.42746	-0.194448	3.95915
GRMZM2G119370	32.5497	2.52907	20.2578	-0.120102	2.40323
GRMZM2G119511	0.673927	15.0596	3.79816	2.01373	-1.48216
GRMZM2G119523	0.836479	11.776	1.83184	0.641219	-2.0555
GRMZM2G119705	3.07138	0.933857	11.3664	1.68617	2.83242
GRMZM2G119865	1.39983	13.4089	1.37749	0	-2.48516
GRMZM2G119941	1.12141	42.0816	6.85514	2.2224	-2.17799
GRMZM2G119975	201.436	54.9555	243.925	0.464921	2.15593
GRMZM2G120619	3.15003	17.5943	59.9935	4.09143	1.71461
GRMZM2G121256	0	0.211573	2.23606	2.29562	1.28539
GRMZM2G121264	0.151297	79.2684	13.2471	4.9751	-2.22267
GRMZM2G121293	4.1327	23.0583	2.362	-0.116147	-2.77444
GRMZM2G121354	0.0625071	8.24979	3.27119	3.22199	-0.62438
GRMZM2G122013	14.7886	0	6.64918	-0.610101	4.71991
GRMZM2G122057	10.9584	0	3.54644	-0.988302	3.64015
GRMZM2G122231	5.88972	16.1221	28.2962	2.31648	0.815426
GRMZM2G122276	22.7835	0.924418	12.3619	-0.251304	2.43398
GRMZM2G122431	15.047	0.296939	3.28771	-1.61846	2.28275
GRMZM2G122654	1.70853	6.0554	0.201304	-1.12928	-3.15465
GRMZM2G122762	6.9878	0.508133	15.4802	1.12698	3.77376
GRMZM2G122892	12.6433	54.1628	50.3433	2.03969	0
GRMZM2G123212	10.411	2.69878	0.543289	-2.47343	-0.38553
GRMZM2G124026	1.79936	0.252506	5.03234	0.910511	2.24684
GRMZM2G125823	5.95754	0	5.36645	0	4.52742
GRMZM2G125850	86.0497	205.933	24.3822	-1.40529	-2.77789
GRMZM2G126048	5.44573	0.0543817	2.3154	-0.602915	3.3705
GRMZM2G126397	6.12542	0.435525	5.7208	0	2.085
GRMZM2G126682	0.16039	6.52164	5.16537	3.51159	0
GRMZM2G126900	24.8346	58.5934	8.30853	-1.06879	-2.42828
GRMZM2G127087	110.904	99.3349	20.7755	-2.03569	-1.97812
GRMZM2G127418	17.1903	0.241871	0.0730362	-5.39304	0
GRMZM2G128078	40.8733	3.36265	34.3389	0	3.01791
GRMZM2G129031	5.98021	0.0731422	3.26877	-0.0852546	2.89323
GRMZM2G129166	4.75606	0	4.14832	0	2.70135
GRMZM2G129450	5.55886	0.723003	9.16946	0.371764	2.03228
GRMZM2G129453	0	1.62802	1.03635	2.45908	0
GRMZM2G129815	83.2716	3.17465	56.1995	-0.135768	3.73323
GRMZM2G130379	142.538	70.9163	322.277	1.37134	2.22898
GRMZM2G130877	18.6452	0	9.76836	-0.281074	3.78712
GRMZM2G131315	18.2665	53.1261	7.02416	-0.802497	-2.476
GRMZM2G131554	1.92394	0	3.02761	0.320513	3.11488
GRMZM2G132238	9.48373	25.2864	45.5198	2.2577	0.806567
GRMZM2G132522	0.0319693	2.21623	1.80175	3.33172	0
GRMZM2G132995	4.65992	9.6759	0.730442	-1.62548	-2.80988
GRMZM2G133891	0	2.50825	3.43355	2.25171	0
GRMZM2G134054	6.51379	60.1989	7.1018	0.0890097	-2.6799
GRMZM2G134130	62.0367	110.537	235.148	2.0776	1.15243
GRMZM2G134219	0.900102	0	3.98582	0.892151	2.11979
GRMZM2G134235	0	3.94434	0	0	-3.93278
GRMZM2G134264	2.6885	8.01168	24.7866	3.00528	1.46577
GRMZM2G134711	1.89406	8.4842	11.8946	2.23679	0.229592
GRMZM2G134716	26.2	0.0779654	8.546	-1.12507	4.75031
GRMZM2G134731	7.4694	46.572	5.64372	0	-2.53723
GRMZM2G135165	14.3656	30.1684	57.0183	2.05995	0.91848
GRMZM2G135387	2.19116	0.871217	8.41842	1.74188	2.63559
GRMZM2G135456	0.0936151	0.343207	1.11173	2.01772	0.672158
GRMZM2G135526	1.40004	4.37452	0.246577	-0.573528	-2.44026
GRMZM2G136042	8.83936	11.2862	1.35319	-1.73368	-2.18944
GRMZM2G136453	2.67992	59.9681	77.9081	4.79596	0.452087
GRMZM2G136559	68.211	18.1679	138.711	1.17865	2.85876
GRMZM2G136624	4.35157	2.13731	0.289767	-2.49708	-1.47917
GRMZM2G136857	0	0.427909	1.21829	2.20642	0.0438691
GRMZM2G136910	56.7487	19.8583	161.201	1.66553	2.97832
GRMZM2G137293	10.0102	0.0963542	2.12397	-1.51633	2.39737
GRMZM2G137546	2.53525	2.95203	12.3505	2.16413	1.81494
GRMZM2G137569	14.9017	0.141396	2.83932	-1.78753	2.71774
GRMZM2G137596	11.0235	0	3.27702	-0.90621	2.25011
GRMZM2G137676	0.261408	0.0871239	2.18358	1.88368	2.58841
GRMZM2G137861	294.499	54.8384	365.047	0.549464	2.8179
GRMZM2G137891	10.9873	0	9.98149	0	4.42753
GRMZM2G138516	0.18191	0.242513	2.5777	2.42195	1.90131
GRMZM2G138809	2.04804	2.73034	13.7622	2.35033	1.82969
GRMZM2G139157	4.27968	0.21735	2.60887	-0.0790679	2.34322
GRMZM2G139517	0	0	3.1988	2.41991	1.89926
GRMZM2G139600	1.85804	6.01569	0.807342	-0.212422	-2.09424
GRMZM2G140443	5.39336	10.648	0.928131	-1.56989	-2.6783
GRMZM2G141009	12.0355	1.55275	11.2009	0	2.22793
GRMZM2G141320	0.129822	2.88454	0.104523	0	-2.59721
GRMZM2G141517	0.162028	1.21504	0.0489198	0	-2.4357
GRMZM2G141756	51.9395	18.4763	133.692	1.45562	2.69808
GRMZM2G142097	41.8473	17.2355	107.26	1.51008	2.6006
GRMZM2G143373	0.152598	0	1.761	1.78564	2.08529
GRMZM2G143403	0.415108	9.73984	11.5638	3.42944	0
GRMZM2G143669	5.78033	0	3.62682	0	3.51596
GRMZM2G143886	2.02033	8.50104	14.1821	2.48038	0.528459
GRMZM2G144483	67.2748	5.51692	36.1097	-0.461846	2.48498
GRMZM2G144821	0.716761	15.157	0.577082	0	-3.90985
GRMZM2G145065	0.0458537	3.23988	3.9133	3.94282	0
GRMZM2G145204	5.85256	0	3.79012	0	2.89323
GRMZM2G145496	51.3918	121.434	260.528	2.49495	1.17574
GRMZM2G146004	2.71221	0	3.21128	0	2.31111
GRMZM2G146161	5.08055	29.8194	4.24985	0	-2.34048
GRMZM2G146355	0	42.1265	0.0938795	0	-6.43264
GRMZM2G146551	0	0	2.00256	2.45908	1.93844
GRMZM2G146694	8.13126	0.790429	9.41084	0.179193	2.84893
GRMZM2G146778	0.0966765	1.25662	0.0389183	0	-2.55222
GRMZM2G146913	0.240586	4.3834	0.193701	0	-2.29217
GRMZM2G147210	0	3.88971	0.0479408	0	-3.38163
GRMZM2G147268	3.06658	15.6283	2.21896	0	-2.20089
GRMZM2G147544	3.53138	4.13835	0.435651	-1.92986	-2.25645
GRMZM2G147774	1.96812	0	0.0368507	-2.66537	0
GRMZM2G147787	10.6031	0.322728	13.4874	0.341056	3.92575
GRMZM2G147908	0.491632	1.52931	0	0	-2.09201
GRMZM2G148441	7.22214	12.959	1.22581	-1.69329	-2.65649
GRMZM2G148495	6.98417	2.02412	13.5077	0.820936	2.15314
GRMZM2G148726	7.4162	0	3.09085	-0.361789	2.11979
GRMZM2G149184	0.786953	4.72106	0.290398	0	-2.70378
GRMZM2G149273	23.4416	0.0949881	38.3778	0.768819	6.10076
GRMZM2G149295	0.11029	1.69089	3.5075	3.03564	0.449364
GRMZM2G149422	6.40323	0.0646701	1.79658	-0.982291	2.18641
GRMZM2G150260	3.69088	0.74553	10.5357	1.14469	2.32846
GRMZM2G150474	12.1459	0	4.78317	-0.632237	3.18179
GRMZM2G150876	6.91174	0.96194	7.06303	0	2.27498
GRMZM2G151468	0	10.7318	2.91107	2.91869	-1.15492
GRMZM2G151738	1.66704	3.55586	0.268435	-1.01704	-2.2726
GRMZM2G151921	43.6761	33.6662	6.60914	-2.12418	-1.83612
GRMZM2G152120	0.736455	0.117816	1.73138	0.75119	2.0697
GRMZM2G152328	0.863995	4.44278	5.9128	2.4015	0.202354
GRMZM2G152408	0.22237	9.5853	5.66946	3.40124	-0.238157
GRMZM2G152958	15.6823	7.86132	1.43713	-2.69826	-1.76792
GRMZM2G153393	13.1058	1.2432	8.74581	-0.0821175	2.42766
GRMZM2G153445	27.544	0	11.3534	-0.598663	3.43597
GRMZM2G154090	26.7947	137.313	26.9814	0.12512	-2.04158
GRMZM2G154211	0.452674	7.98725	1.17913	0.749362	-2.08386
GRMZM2G154223	528.949	49.0594	318.07	-0.389948	2.7169
GRMZM2G154278	20.6965	1.00699	12.8927	-0.0933932	2.63889
GRMZM2G154565	35.1266	0.279159	4.04621	-2.47233	2.23253
GRMZM2G154735	3.20976	0.12226	4.57783	0.0922649	2.63128
GRMZM2G154828	4.34972	7.52912	0.819032	-1.44576	-2.3591
GRMZM2G154870	8.07527	24.5088	3.38913	-0.553626	-2.30449
GRMZM2G155370	7.24842	3.01975	0.94833	-2.08121	-0.837408
GRMZM2G156121	0.106025	12.9332	2.81698	2.76748	-1.54399
GRMZM2G156127	0.882252	5.61949	0.118387	-0.456592	-3.4159
GRMZM2G156129	0	6.6262	2.50109	2.0614	-0.454698
GRMZM2G156218	63.7399	4.6408	36.9667	-0.343961	2.72061
GRMZM2G156632	22.408	0.974127	33.5332	0.558796	3.7437
GRMZM2G156692	5.85704	0	2.33008	-0.601885	3.08023
GRMZM2G156748	5.19577	0	2.90303	-0.213439	4.03353
GRMZM2G156857	0.697996	0	3.9849	1.62682	2.97096
GRMZM2G157517	187.761	55.2115	252.513	0.624282	2.21658
GRMZM2G157990	16.4828	0	7.51529	-0.517092	4.00608
GRMZM2G158625	2.73058	18.0713	2.27697	0	-2.33265
GRMZM2G158831	2.82781	0	4.31382	0.419315	3.87063
GRMZM2G159094	0.11553	0.308038	2.55795	2.49387	1.38962
GRMZM2G159768	3.83898	0	8.52326	0.760771	3.19805
GRMZM2G159924	62.4933	17.6922	75.8007	0.433912	2.04814
GRMZM2G160563	22.4715	10.4326	2.65894	-2.27423	-1.21072
GRMZM2G160719	4.23015	0	12.6626	1.26779	3.88073
GRMZM2G161306	69.0148	14.4501	99.446	0.68534	2.69893
GRMZM2G161491	4.47546	0.0466129	1.23863	-0.990504	2.11979
GRMZM2G161540	0	1.78968	0.0623559	0	-2.65708
GRMZM2G162127	27.5879	0.468519	6.22493	-1.4635	2.10215
GRMZM2G162266	7.22322	0	3.649	-0.325062	3.69845
GRMZM2G162453	0.771469	5.2526	0.554579	0	-2.35404
GRMZM2G162527	2.15955	14.8637	12.0092	2.21938	0
GRMZM2G163054	18.2027	4.46511	21.8073	0.319927	2.04224
GRMZM2G163154	2.93476	10.0133	1.62195	-0.0903059	-2.03274
GRMZM2G163178	20.4345	0	10.5335	-0.37717	4.42062
GRMZM2G163494	3.44425	69.915	19.8822	2.32704	-1.42866
GRMZM2G163807	0	6.9976	3.32688	2.37965	-0.162423
GRMZM2G164224	17.2338	2.25147	12.5156	0	2.12803
GRMZM2G164454	96.748	29.331	190.423	1.16258	2.6968
GRMZM2G164470	1.49612	0.139969	4.81826	1.47893	3.51158
GRMZM2G164715	0	18.3505	10.5223	5.26844	-0.336452
GRMZM2G164761	0	6.08154	1.99709	3.65254	-0.984689
GRMZM2G165644	19.0697	0	6.0346	-1.11452	4.52742
GRMZM2G165839	20.3591	0	5.70382	-1.17136	3.38005
GRMZM2G165867	9.84236	0	14.2878	0.457972	4.60265
GRMZM2G166218	1.06257	34.391	13.8306	3.19424	-0.883536
GRMZM2G166603	0.240493	4.34284	2.1651	2.32012	-0.419072
GRMZM2G166616	2.03586	12.6658	10.5632	2.06754	0
GRMZM2G166644	48.1913	0.989063	14.3617	-1.29691	3.34224
GRMZM2G166870	2.87567	0.821505	0.0826882	-2.58042	-0.665977
GRMZM2G166906	12.7705	1.7025	0.635055	-3.31292	-0.324802
GRMZM2G167794	15.4134	2.38445	13.5532	0	2.09039
GRMZM2G168261	2.51628	1.32785	0.0844132	-2.3477	-1.42497
GRMZM2G168474	6.87447	0.733175	7.14781	0.00199976	2.55472
GRMZM2G168833	8.65372	0.897298	6.77378	0	2.17634
GRMZM2G168956	0.487393	8.086	4.49094	2.09495	-0.213928
GRMZM2G169033	17.0392	0.290695	0.225718	-4.6257	-0.187785
GRMZM2G169240	94.8053	305.093	21.8086	-1.69173	-3.49365
GRMZM2G169261	124.277	416.115	27.2559	-1.7684	-3.6269
GRMZM2G169372	200.901	69.6749	419.071	1.27502	2.64594
GRMZM2G169782	0.124139	1.77908	0.0499737	0	-2.70128
GRMZM2G169966	3.55652	1.12424	0.32472	-2.02004	-0.224845
GRMZM2G170017	18.2903	1.06346	9.58795	-0.35123	2.43927
GRMZM2G170577	9.86411	25.3355	3.49732	-0.636986	-2.14969
GRMZM2G171333	2.64861	7.15252	13.2869	2.04022	0.639631
GRMZM2G171444	135.198	47.1722	203.384	0.783491	2.1365
GRMZM2G172214	59.5361	201.955	283.225	2.44403	0.603261
GRMZM2G172491	82.8258	387.418	79.0005	0.131817	-2.05189
GRMZM2G172751	0.156723	0.0596955	1.22576	1.70957	2.29148
GRMZM2G173387	6.88132	13.7348	2.26934	-0.988176	-2.10776
GRMZM2G173926	0.594449	12.0854	1.61529	0.784314	-2.22767
GRMZM2G174441	5.03125	29.1033	35.9765	2.66653	0.227951
GRMZM2G174449	1.33378	5.07097	7.7159	2.14045	0.334123
GRMZM2G174990	90.5709	31.7113	142.744	0.870628	2.23168
GRMZM2G175549	6.8288	0	1.76109	-1.07738	2.01372
GRMZM2G175779	0.109649	1.35215	2.47186	2.98319	0.419442
GRMZM2G175995	0.688434	0.305928	5.45037	1.64036	2.07881
GRMZM2G176235	1.45451	5.21543	0.403813	-0.126246	-2.2336
GRMZM2G176568	7.72598	0.294282	0.177725	-2.91484	0
GRMZM2G176737	50.3068	82.2995	11.8546	-1.60827	-2.42838
GRMZM2G176840	27.5677	13.8617	63.2266	1.28684	2.07918
GRMZM2G177182	21.9609	0	14.2641	-0.12826	5.54279
GRMZM2G177203	3.46883	15.678	17.2338	2.03965	0
GRMZM2G177340	0.329569	1.11306	2.37041	2.23567	0.65947
GRMZM2G177349	0.116783	2.49103	4.46619	3.30924	0.343198
GRMZM2G177508	98.6996	19.3224	168.951	0.943678	3.0516
GRMZM2G177894	1.77123	0.897298	0.0570424	-2.40948	-1.42497
GRMZM2G177991	15.0767	0.246619	7.37254	-0.323323	2.84961
GRMZM2G178509	3.9699	11.0012	0.826001	-1.21206	-2.83374
GRMZM2G178641	0.257062	6.85404	4.60502	2.63975	0
GRMZM2G179049	0.180559	0.0601781	1.81716	1.76368	2.31111
GRMZM2G179264	15.0391	6.01481	54.4876	1.8488	2.86457
GRMZM2G179518	23.2122	24.0796	98.431	2.16063	1.97872
GRMZM2G179679	6.75994	0.637212	16.2728	1.16353	3.38877
GRMZM2G179733	0.102772	4.17883	2.31685	2.521	-0.0546844
GRMZM2G180272	0	0.577571	2.67422	2.70706	0.731268
GRMZM2G180903	7.25742	0.780259	7.82225	0.0665566	2.63359
GRMZM2G181135	12.8285	0.800776	0.552698	-3.41792	-0.35771
GRMZM2G181546	15.7953	0.0903754	33.2393	1.09891	5.96481
GRMZM2G181605	1.342	11.1664	1.19225	0	-2.41816
GRMZM2G303118	2.97848	0.0219379	1.20565	-0.592917	3.19805
GRMZM2G303147	11.846	0	5.32613	-0.236578	2.08529
GRMZM2G303964	8.25003	9.36686	1.16788	-1.90574	-2.18601
GRMZM2G304712	54.4252	189.386	33.4213	-0.287743	-2.21177
GRMZM2G304745	0.196516	12.7849	9.24004	4.19844	-0.000112798
GRMZM2G304965	0.5715	2.068	0.0438217	-1.06499	-3.12769
GRMZM2G306282	22.0262	3.65554	20.2672	0	2.20182
GRMZM2G306679	9.74992	0.105675	1.02112	-2.10228	0.563558
GRMZM2G306859	0	9.4192	4.04307	3.63552	-0.571442
GRMZM2G308687	124.964	15.4418	81.5054	-0.2362	2.35273
GRMZM2G309512	0.151983	2.634	2.01902	2.42988	0
GRMZM2G310069	6.05658	0	2.88285	-0.353403	3.24574
GRMZM2G311036	7.56275	0	0.746388	-2.26361	0.834872
GRMZM2G311165	17.7534	0.18206	5.38761	-0.880517	2.28092
GRMZM2G312091	0	3.89158	4.41462	4.33965	0
GRMZM2G312521	5.45328	15.7375	28.0307	2.42005	0.845149
GRMZM2G312732	24.4901	3.77503	1.4172	-3.12218	-0.355116
GRMZM2G312736	14.5954	1.34549	0.562552	-3.05696	0
GRMZM2G312997	0	0.047993	1.13039	2.45908	1.93844
GRMZM2G313184	1.90724	11.8232	0.42228	-0.632094	-3.51843
GRMZM2G314094	38.4086	45.3697	158.325	2.16433	1.8098
GRMZM2G314125	9.98109	26.3791	43.9866	2.08384	0.655416
GRMZM2G315509	0	2.97557	2.08687	2.33824	0
GRMZM2G317033	13.664	0	9.50952	0	3.36574
GRMZM2G317426	20.6024	1.11135	22.8198	0.0959444	3.06835
GRMZM2G319138	50.8907	4.92909	8.44946	-2.16334	0.697938
GRMZM2G320152	18.7057	0.835646	2.57647	-2.21172	0.979323
GRMZM2G320506	0.52891	2.3009	0.134475	0	-2.29705
GRMZM2G320521	0.687608	1.49564	0.0582747	-0.904328	-2.19852
GRMZM2G320786	2.39814	0	0.0508105	-3.03745	0
GRMZM2G321978	0	0	10.8084	2.45908	1.93844
GRMZM2G324467	1.23141	2.0699	6.20725	2.09166	1.28442
GRMZM2G325474	0	0	3.43965	2.11138	1.59074
GRMZM2G325477	73.4053	9.51287	123.605	0.908374	3.53909
GRMZM2G326116	0	11.3288	3.25536	3.07828	-1.09522
GRMZM2G326707	76.172	202.32	33.562	-0.779849	-2.3061
GRMZM2G328224	4.01399	1.1761	9.34013	1.09626	2.40971
GRMZM2G329047	248.463	349.447	950.103	2.14253	1.54632
GRMZM2G329434	0	1.45871	2.22557	2.77075	0
GRMZM2G330049	13.9744	47.6415	8.07333	-0.247085	-2.1586
GRMZM2G330635	10.884	3.07353	19.1231	0.812743	2.28758
GRMZM2G332423	0.619591	12.2065	12.2495	3.23716	0
GRMZM2G332660	0	0	1.08199	2.15968	1.63903
GRMZM2G333022	71.1512	4.57774	36.9045	-0.484712	2.66698
GRMZM2G333049	18.7742	15.3803	71.5394	1.98594	2.11582
GRMZM2G333274	2.16108	7.4568	0.784678	-0.347879	-2.32954
GRMZM2G337594	0	37.92	18.5012	4.5811	-0.506448
GRMZM2G338693	0	3.5323	0	0	-3.44137
GRMZM2G338696	7.38823	0	3.53115	-0.436213	3.92047
GRMZM2G338884	5.56336	0	3.58336	0	2.25011
GRMZM2G339866	10.0511	6.07947	32.0699	1.59828	2.078
GRMZM2G340076	0.0430271	2.35182	0	0	-3.11444
GRMZM2G343149	0.35575	4.41069	0.315066	0	-2.47651
GRMZM2G344499	0.0977737	9.51532	2.44032	2.11138	-1.07556
GRMZM2G345687	4.17543	0.0902671	2.59854	-0.0284042	3.06921
GRMZM2G345700	48.2183	4.43637	32.9711	-0.0796405	2.58043
GRMZM2G346701	5.65244	0.0704256	3.10483	-0.0742332	2.87312
GRMZM2G346839	7.57408	0.0952582	2.53128	-0.702503	2.11979
GRMZM2G347270	0.140031	91.5366	17.1369	5.28427	-2.06073
GRMZM2G348307	0	2.86894	0	0	-2.83178
GRMZM2G349274	0	1.49661	1.40096	2.11138	0
GRMZM2G350662	2.77795	0.168337	7.21811	0.856749	2.83206
GRMZM2G350919	0	3.59297	4.7227	3.41387	0
GRMZM2G351239	0.644304	38.5097	1.46978	0	-3.72
GRMZM2G352274	0	2.05937	0	0	-2.64147
GRMZM2G352618	1.38477	4.26912	10.9401	2.4074	0.930715
GRMZM2G353444	39.8505	273.681	253.447	2.84201	0.00755677
GRMZM2G354909	3.6035	1.65655	9.20401	1.22651	2.01944
GRMZM2G359298	4.80233	65.1295	7.79564	0.681266	-2.69596
GRMZM2G359904	0.736347	5.22734	5.48387	2.63088	0
GRMZM2G361569	29.9877	15.5716	104.979	1.89583	2.63783
GRMZM2G361611	14.2385	3.48258	17.2187	0.362966	2.11418
GRMZM2G362303	13.4092	5.94174	26.5107	1.05389	2.00577
GRMZM2G363008	0.624941	0.104142	2.83025	0.928091	2.15349
GRMZM2G365768	0.515066	1.02999	0	-0.930167	-2.09201
GRMZM2G366638	0	6.48789	0	0	-4.43738
GRMZM2G367234	0.302745	1.00901	0.0304684	-0.0380667	-2.0159
GRMZM2G368738	0	14.1118	5.01793	3.17566	-0.784824
GRMZM2G371486	5.68737	2.75713	19.232	1.54309	2.21849
GRMZM2G372681	0	3.49556	2.63883	2.0614	0
GRMZM2G373040	0.0440067	4.6934	1.41724	2.49721	-0.906622
GRMZM2G373527	16.0032	0	8.47669	-0.0264871	2.31111
GRMZM2G374263	92.1478	31.6737	175.107	1.07048	2.40405
GRMZM2G374971	83.442	57.7536	13.9884	-2.08294	-1.64141
GRMZM2G375487	0.0718965	18.9301	18.3787	6.08201	0
GRMZM2G376416	27.2283	1.69551	14.2657	-0.475621	2.73528
GRMZM2G377168	582.359	397.213	1839.2	1.90042	2.33302
GRMZM2G377250	6.40514	0	2.80325	-0.506059	3.42218
GRMZM2G377855	69.6788	186.436	479.18	2.94384	1.44921
GRMZM2G378167	0	5.04256	4.64815	3.65254	0
GRMZM2G380286	30.9361	0.114245	6.66957	-1.70968	4.10502
GRMZM2G380414	175.237	100.103	414.445	1.4328	2.09707
GRMZM2G380605	0	0.859817	1.49671	2.80156	0.047391
GRMZM2G380738	13.9323	0.331675	7.01076	-0.291977	2.6124
GRMZM2G381576	2.1249	6.51997	0.89614	-0.24889	-2.04913
GRMZM2G381766	1.60163	0	2.06322	0.0151468	2.85273
GRMZM2G384884	51.5556	23.0426	111.382	1.2949	2.2953
GRMZM2G387383	5.35081	3.0422	0.601863	-2.06833	-1.28991
GRMZM2G389015	0.0207897	9.61737	2.59444	4.49875	-1.39026
GRMZM2G389450	0	7.29417	4.97618	3.1278	0
GRMZM2G390896	3.40314	6.17228	16.7583	2.19656	1.27782
GRMZM2G391596	30.4899	1.97406	19.5085	-0.12454	2.76477
GRMZM2G391795	3.55052	17.8944	1.70819	-0.170848	-2.70321
GRMZM2G392101	3.59871	0.673349	13.1654	1.66903	3.06529
GRMZM2G392791	7.91908	27.6114	47.4203	2.61885	0.790589
GRMZM2G393716	0	2.57686	0	0	-2.73975
GRMZM2G394203	11.6801	0.17898	8.32301	0	3.49987
GRMZM2G394732	55.2263	12.1876	89.3806	0.870759	2.82966
GRMZM2G394941	0.532119	2.95581	6.21212	2.79946	0.716453
GRMZM2G396357	6.31541	0	4.07206	-0.0230982	4.26724
GRMZM2G396477	30.7751	0	22.8802	0	6.41611
GRMZM2G398781	8.81656	0.0513266	4.33965	-0.380839	3.82947
GRMZM2G399844	30.3721	0.132539	12.907	-0.788524	5.02667
GRMZM2G399921	5.14456	0.279937	7.60777	0.256212	2.70852
GRMZM2G400005	460.053	133.997	882.26	1.17505	2.80751
GRMZM2G400390	1.72404	13.3882	1.11045	0	-2.79388
GRMZM2G402092	29.6851	50.3635	116.229	2.12698	1.27014
GRMZM2G405052	2.31797	1.46694	0.26142	-2.27873	-1.68351
GRMZM2G406074	28.8373	9.70581	40.2919	0.649659	2.03489
GRMZM2G408038	2.88962	0	4.8979	0.508682	3.60401
GRMZM2G409724	3.96024	0.0926243	2.46129	0	2.11979
GRMZM2G409753	0.161507	1.88399	0.0650167	0	-2.3861
GRMZM2G410757	14.3944	22.1849	63.7077	2.1534	1.43954
GRMZM2G411046	0.394678	0.0751663	3.67699	1.9779	3.02662
GRMZM2G411746	0	2.72047	3.8658	2.49721	0
GRMZM2G413113	1.14565	0.122185	3.54197	1.17167	2.80409
GRMZM2G413943	0.45543	18.8746	0.239138	0	-5.27514
GRMZM2G414423	1.77908	3.03368	0.133245	-1.58937	-2.49033
GRMZM2G414660	23.3349	4.20536	33.9608	0.650553	2.80168
GRMZM2G414899	0	0	1.13181	2.49721	1.97657
GRMZM2G416667	10.2502	2.34028	14.361	0.582976	2.42172
GRMZM2G418206	16.5682	5.65714	26.2518	0.7685	2.08806
GRMZM2G418223	0	0.112834	1.06758	2.73926	1.40176
GRMZM2G419739	8.75885	0.23928	4.65314	-0.289749	2.80258
GRMZM2G420715	10.0766	2.80576	24.3902	1.25176	2.70539
GRMZM2G420870	0	76.1501	49.2219	6.11656	-0.230097
GRMZM2G422340	64.9264	3.73354	40.9379	-0.281668	3.3053
GRMZM2G423331	14.9956	66.9983	6.60772	-0.438058	-2.76676
GRMZM2G425430	3.95455	35.9155	21.027	2.18147	-0.330782
GRMZM2G425728	0	3.2961	3.73746	3.73476	0
GRMZM2G426158	11.5583	0	5.26748	-0.410273	3.18179
GRMZM2G426888	1.5443	21.1624	7.86495	2.08923	-0.992756
GRMZM2G427031	0.842607	2.2126	0.260397	-0.778241	-2.32401
GRMZM2G427409	0	1.6242	1.9618	2.15968	0
GRMZM2G427805	7.29737	0.0452487	2.65071	-0.769942	3.29192
GRMZM2G428119	0	18.1429	5.90818	2.97386	-0.884052
GRMZM2G428216	15.9243	2.56808	31.9492	0.932783	2.9507
GRMZM2G428393	0	1.25622	1.46675	2.00966	0
GRMZM2G429254	2.37696	0.181076	3.77281	0.260199	2.31328
GRMZM2G429533	0	11.1499	0.179565	0	-3.53837
GRMZM2G429548	0	5.35986	0	0	-2.53606
GRMZM2G429617	3.08904	0.0722483	0	-3.08645	0
GRMZM2G429955	2.12658	10.9491	38.5531	3.84118	1.65296
GRMZM2G430807	14.9781	0.164346	21.4386	0.531986	5.00297
GRMZM2G430871	0.135217	1.53225	2.6128	2.28827	0.0148633
GRMZM2G431288	1.68564	11.2883	0.978412	0	-2.71887
GRMZM2G431504	0.0495944	2.18185	1.23782	2.11138	0
GRMZM2G433076	0.531762	3.71337	0.387359	0	-2.27023
GRMZM2G433684	3.95133	0.224158	6.65594	0.693257	3.52741
GRMZM2G433854	0	5.32437	2.18197	2.41991	-0.409576
GRMZM2G434252	19.5497	0.166801	7.00111	-0.957326	3.80174
GRMZM2G434506	6.72567	22.4158	2.57212	-0.568111	-2.4674
GRMZM2G434572	0.139084	5.37717	3.80732	2.25171	0
GRMZM2G436523	0	9.38829	0	0	-4.24943
GRMZM2G436710	12.5386	8.86444	40.4417	1.7668	2.0989
GRMZM2G436856	0	1.44601	4.36641	2.49721	0.218255
GRMZM2G437481	34.461	0	15.0732	-0.633475	4.52742
GRMZM2G437490	0	5.06565	1.37409	2.91869	-1.15492
GRMZM2G438178	5.5743	0.0316228	2.13896	-0.715535	3.50293
GRMZM2G440855	0	3.63434	4.29432	2.67413	0
GRMZM2G443180	10.3712	4.66144	0.668006	-2.75641	-1.62873
GRMZM2G443728	24.1208	73.7862	13.5436	-0.384103	-2.12365
GRMZM2G443888	6.65801	33.8279	35.4391	2.31944	0.0172943
GRMZM2G444801	7.63049	12.5526	1.39098	-1.69834	-2.53102
GRMZM2G444874	0	2.13824	2.37879	2.29562	0
GRMZM2G447551	0.540086	7.72631	3.59576	2.33661	-0.622263
GRMZM2G448185	0.126024	8.65246	1.21758	1.94665	-2.21717
GRMZM2G449123	22.4179	1.25369	8.20639	-1.01098	2.44845
GRMZM2G450125	9.78599	35.8247	70.7419	2.95471	1.03938
GRMZM2G450939	21.0874	0	14.3163	-0.0341229	5.18311
GRMZM2G451224	993.014	648.467	2771.88	1.73424	2.23297
GRMZM2G452960	1.71716	0	2.67289	0.175036	2.53224
GRMZM2G455321	54.2053	1.81567	17.4897	-1.12726	2.69337
GRMZM2G455909	57.0095	3.38137	23.9116	-0.840236	2.62653
GRMZM2G457287	1.9511	8.19743	10.4249	2.08546	0.12651
GRMZM2G458208	19.2305	11.0606	2.78693	-2.04981	-1.31224
GRMZM2G458659	17.5878	0	5.27944	-1.10889	3.70984
GRMZM2G459432	0.0609899	2.92711	2.40612	2.80156	0
GRMZM2G463267	2.94347	0	1.78509	0	2.53224
GRMZM2G463280	18.4797	0	13.185	0	5.481
GRMZM2G463996	0.0987989	0.592711	1.86932	2.25636	0.354646
GRMZM2G466265	0.161076	8.73268	4.62547	3.16105	-0.296072
GRMZM2G466563	3.63217	6.4563	0.513044	-1.22448	-2.19353
GRMZM2G467848	0.342208	3.32384	4.76256	2.58482	0.140964
GRMZM2G467943	0	0.661385	1.2582	3.17566	0.259949
GRMZM2G468111	0.170166	4.65056	0.137005	0	-2.62867
GRMZM2G468473	0	2.25204	1.81343	2.15968	0
GRMZM2G469002	0.864986	4.95856	0.557137	0	-2.08234
GRMZM2G469994	1.16333	0	5.24508	1.13716	2.48005
GRMZM2G470524	2.81282	18.545	14.0821	2.1257	0
GRMZM2G470694	0.0695099	4.72602	2.54637	3.24555	-0.232178
GRMZM2G470981	3.75131	43.4219	25.936	2.6316	-0.36283
GRMZM2G471357	2.46679	24.7481	48.945	4.15459	0.979647
GRMZM2G471395	0	0	2.1237	2.41991	1.89926
GRMZM2G471805	13.2948	31.6324	57.7569	2.18789	0.875504
GRMZM2G475265	0.0614122	40.6902	6.05695	4.699	-2.33262
GRMZM2G475536	0.664172	8.79906	0.0334213	-1.14363	-5.11601
GRMZM2G475899	0	6.71203	1.43718	2.45908	-1.42845
GRMZM2G475984	4.23683	0.53286	7.20851	0.494826	2.26324
GRMZM2G477503	15.708	26.7333	4.45481	-1.21709	-2.09937
GRMZM2G478779	4.82595	40.5277	22.1501	2.17295	-0.52871
GRMZM2G480256	0	4.50506	3.1393	2.67413	0
GRMZM2G480439	4.01086	0.411313	0.248403	-2.12823	0
GRMZM2G481052	2.32792	8.85399	0.882007	-0.105754	-2.26511
GRMZM2G493946	0	10.8305	14.755	4.8259	0.191334
GRMZM2G502560	24.9886	0.463977	23.0892	0	4.18035
GRMZM2G508335	0	0.905737	1.094	2.70706	0
GRMZM2G510656	0.377626	6.16703	0.646076	0	-2.21699
GRMZM2G518756	0.101322	1.756	1.67232	2.0486	0
GRMZM2G523621	8.6981	0	4.35745	-0.146537	2.48005
GRMZM2G527557	0	3.86954	3.33845	2.83175	0
GRMZM2G533147	30.7153	0.249683	28.4994	0	4.80914
GRMZM2G536584	0	2.70545	0	0	-3.11444
GRMZM2G539790	0	2.74552	1.41629	2.53437	-0.0676265
GRMZM2G545336	18.2804	0.041306	9.05532	-0.50702	5.21543
GRMZM2G552966	0.402045	45.6928	12.5432	3.46473	-1.3642
GRMZM2G560811	0	3.85957	0	0	-2.42239
GRMZM2G569903	0	13.6827	4.87967	4.31846	-0.95003
GRMZM2G570790	9.79935	0.612374	6.04055	-0.048055	2.11024
GRMZM2G576804	0	4.34677	4.62024	2.64044	0
GRMZM2G700828	6.32748	0.0606868	2.12572	-0.770571	2.53224
GRMZM2G700995	0	5.15371	9.47888	3.26689	0.246378
GRMZM2G701362	0.702133	9.95613	1.23339	0	-2.09909
GRMZM2G701594	0	12.8843	8.7715	3.15192	0
GRMZM2G701596	0	11.9472	16.6941	4.10003	0.102567
GRMZM2G701767	0.227287	2.82807	3.90388	2.39214	0
GRMZM2G702468	171.004	49.9115	249.493	0.667423	2.20903
GRMZM2G702522	6.29695	51.408	38.917	2.56581	-0.0468624
GRMZM2G702599	163.892	4.95519	190.926	0.451322	5.18013
GRMZM5G801190	0	0.825252	1.88282	2.25171	0
GRMZM5G801627	3.98025	32.4272	26.5108	2.66513	0
GRMZM5G802801	32.2087	26.2047	5.16419	-2.09004	-1.88404
GRMZM5G803874	13.607	9.16322	41.8418	1.73332	2.14187
GRMZM5G804941	16.0879	0	9.62208	0	2.36964
GRMZM5G805389	76.0777	154.17	13.1893	-1.90718	-3.04268
GRMZM5G807267	1.18361	7.88962	10.2524	2.76026	0.219363
GRMZM5G807957	0	4.98651	0	0	-2.42239
GRMZM5G808748	0	6.8852	0	0	-3.47035
GRMZM5G809743	52.0324	1.3535	24.1138	-0.440365	2.54017
GRMZM5G811373	5.81336	0.543229	6.21147	0.0753378	2.82692
GRMZM5G811749	52.7576	11.4564	53.0736	0.147118	2.10732
GRMZM5G812371	6.06319	0.416656	4.93194	0	2.06325
GRMZM5G813143	23.1603	0.149884	7.55835	-1.02608	3.61859
GRMZM5G813608	40.9252	11.5796	51.9133	0.506795	2.12694
GRMZM5G815606	11.9027	1.37131	14.0789	0.0439043	2.03918
GRMZM5G816042	50.8141	0	18.6575	-0.72084	3.06257
GRMZM5G816561	0.0869475	13.5619	8.99546	4.76867	-0.1119
GRMZM5G817046	12.624	0.320566	7.06634	-0.0449963	2.39737
GRMZM5G817422	0.0903879	1.68701	0.0727735	0	-2.04005
GRMZM5G817559	0.317672	1.48226	0.0511531	0	-2.3861
GRMZM5G818058	95.7211	43.1343	234.179	1.45927	2.43846
GRMZM5G821551	5.24889	8.40409	1.08305	-1.47351	-2.26778
GRMZM5G822970	3.23457	0.479129	6.22122	0.759089	2.46013
GRMZM5G823318	15.6239	0	8.09418	-0.419928	4.96291
GRMZM5G825193	1.97635	17.5024	15.7984	2.81814	0
GRMZM5G825266	0.146092	7.01145	4.29321	2.91801	0
GRMZM5G825515	0.347861	2.80978	0.280071	0	-2.29224
GRMZM5G826666	10.9721	0	5.11602	-0.486501	4.03353
GRMZM5G827611	10.0981	0	11.5336	0	2.60716
GRMZM5G828488	3.00591	6.67887	0.616896	-0.936172	-2.25016
GRMZM5G829304	2.04212	7.934	11.1803	2.13906	0.277242
GRMZM5G834518	5.27524	18.3601	2.49646	-0.316999	-2.28227
GRMZM5G836353	5.70091	0.993866	10.5922	0.826152	2.77945
GRMZM5G836994	30.6606	5.40903	27.878	0	2.16883
GRMZM5G838435	2.17005	20.0444	10.8574	2.05662	-0.421493
GRMZM5G838907	1.72816	0.0794446	1.96713	0	2.01372
GRMZM5G839920	22.1971	0.123816	9.27221	-0.762446	4.46767
GRMZM5G841343	18.0214	19.3143	2.46566	-1.88938	-2.082
GRMZM5G841684	0.104265	0.834003	3.60969	2.60594	0.624778
GRMZM5G841920	7.32895	0	5.65987	0	2.21862
GRMZM5G842103	0	5.59014	2.24229	3.686	-0.683709
GRMZM5G843237	12.5807	0	7.0498	-0.0858301	3.1319
GRMZM5G843555	4.07798	0.0787906	1.33235	-0.803906	2.00035
GRMZM5G843972	1.1805	2.47309	16.8366	2.62154	1.81167
GRMZM5G844243	14.8783	0	10.9141	0	2.01372
GRMZM5G848182	5.24822	12.2441	27.1775	2.11998	0.90011
GRMZM5G848503	3.06793	0	6.58685	0.784903	3.50293
GRMZM5G849471	0	11.9974	0.470489	0.320864	-3.26435
GRMZM5G852876	19.7988	6.13994	29.4089	0.638828	2.05943
GRMZM5G852968	157.263	79.5889	359.17	1.41021	2.25583
GRMZM5G854284	19.7391	0.119073	8.12597	-0.611201	3.51596
GRMZM5G857620	20.1687	1.32906	17.4732	0	2.9458
GRMZM5G858609	3.23763	0.0644214	0.194529	-2.06772	0
GRMZM5G859786	1.40641	12.7497	12.2292	2.15063	0
GRMZM5G860607	0.667111	3.85388	25.6021	3.58985	1.93508
GRMZM5G865081	10.7455	0.220389	5.72325	0	2.08529
GRMZM5G865298	0.229828	26.2478	0.64764	0	-4.43774
GRMZM5G865811	3.30188	0.522258	0.135174	-2.32848	0
GRMZM5G866027	0.691592	4.9173	0.232007	0	-2.51832
GRMZM5G868120	0	2.9845	1.0052	2.00966	-0.623326
GRMZM5G869196	61.8616	240.916	27.0188	-0.744012	-2.83218
GRMZM5G870077	32.037	113.465	152.743	2.41071	0.520121
GRMZM5G870970	16.6968	0	8.51833	-0.154694	2.67838
GRMZM5G871093	4.45931	2.83091	15.7859	1.64349	2.02478
GRMZM5G873681	20.779	1.46569	9.38279	-0.629467	2.2282
GRMZM5G874840	3.59408	17.6915	2.26301	0	-2.32199
GRMZM5G876379	16.1506	78.0644	14.1946	0	-2.09529
GRMZM5G876389	31.7869	0.294282	6.48696	-1.70088	2.85574
GRMZM5G878834	0.168142	1.79326	0	0	-2.29908
GRMZM5G880014	0	9.78077	5.24235	3.35271	-0.176932
GRMZM5G880361	1.96226	0.435997	0.0219426	-3.4328	-1.20117
GRMZM5G881135	48.8597	11.1664	98.7467	1.0455	2.79615
GRMZM5G883813	5.55206	0	1.73409	-0.812655	2.15349
GRMZM5G885061	6.02884	0	1.7415	-0.94405	2.21862
GRMZM5G888196	6.29508	0.699356	8.48943	0.328813	2.55996
GRMZM5G889520	4.51367	9.26817	20.3842	2.07138	0.989144
GRMZM5G890438	18.4784	0	16.1454	0	4.28257
GRMZM5G891430	0.0520245	1.38713	0.0418862	0	-2.0159
GRMZM5G891944	0.443805	0.802965	3.67528	2.40678	1.57371
GRMZM5G892467	31.0939	19.0421	5.08601	-2.05636	-1.42823
GRMZM5G892973	7.12521	0	4.14584	-0.025063	3.11488
GRMZM5G895899	26.9157	0	15.7033	-0.183393	4.34961
GRMZM5G896883	5.54363	0	0.597765	-2.02601	0.460692
GRMZM5G896902	0	0	3.64993	2.29562	1.77498
GRMZM6G056015	162.995	99.717	27.3878	-2.12943	-1.5105
GRMZM6G397851	2.29066	13.4644	1.25745	0	-2.32953
GRMZM6G816863	47.625	92.8785	207.277	2.13042	1.09999
GRMZM6G859365	8.09274	5.01213	0.46174	-2.4709	-1.81573
zma-MIR167g	13.9599	0	19.4817	0.14045	2.97096

## Sheet: S1
Table S4 A detailed list of DEGs and non-additive genes at S1. The overdominant genes were listed in red color while the underdominant genes were listed in green color.
GENE B01 B02 B12 B12_B01 B12_B02
AC187843.3_FG006	0	0	5.20985	2.90543	2.37383
AC196502.3_FG003	0	0	2.44274	2.86014	2.32854
AC200099.4_FG006	0.252249	0.259567	4.86403	2.81341	2.484
AC208110.2_FG006	0.0670304	0.500068	3.52824	4.3116	2.23953
AC215607.3_FG004	0	0	16.7151	4.61033	4.07873
GRMZM2G007151	3.33698	2.3112	18.9961	2.29494	2.52273
GRMZM2G010091	0.117759	0.0605877	2.51619	2.96903	3.21316
GRMZM2G043069	0	2.93387	16.2268	6.31184	2.08693
GRMZM2G084958	1.08137	0.942237	19.0428	3.7693	3.68144
GRMZM2G085751	0	0	2.22778	3.57241	3.04081
GRMZM2G087226	1.05549	0.477689	5.65354	2.16034	2.85909
GRMZM2G114398	0.615488	0	5.53317	2.11756	3.43255
GRMZM2G139797	0.033818	0	1.40995	2.8134	2.28179
GRMZM2G162829	1.00109	0.388345	5.50708	2.2369	3.12557
GRMZM2G175860	1.22678	1.21382	7.82783	2.33532	2.11651
GRMZM2G351977	27.0885	214.449	1307.02	5.69661	2.62194
GRMZM2G389015	0	0.294751	2.34867	4.75375	2.16719
GRMZM2G420870	0.380714	0	35.3418	5.01245	5.50721
GRMZM2G457370	0.0636712	0.0409489	1.36877	2.84225	2.8896
GRMZM2G702078	0.206694	0	4.30876	2.32139	2.28179
AC197705.4_FG003	17.9371	26.4647	1.09976	-2.3691	-3.10427
GRMZM2G007729	192.657	123.147	23.1291	-2.64294	-2.15833
GRMZM2G026143	184.803	100.284	15.0715	-3.06488	-2.33878
GRMZM2G039630	27.0795	12.1399	1.14923	-3.11111	-2.07384
GRMZM2G065585	130.627	117.095	20.3647	-2.25377	-2.26009
GRMZM2G119705	13.5416	11.663	1.34129	-2.42684	-2.36736
GRMZM2G126261	63.2253	130.212	11.3852	-2.02155	-3.23718
GRMZM2G145461	149.478	177.112	17.7635	-2.63003	-3.04245
GRMZM2G161905	5.26716	5.02412	0.23132	-2.29272	-2.3759
GRMZM2G167253	5.59679	4.66085	0.584292	-2.33677	-2.22646
GRMZM2G339327	3.33088	3.81869	0	-2.11276	-2.47168
GRMZM2G374302	17.3342	41.1673	0.327309	-4.29405	-5.71574
GRMZM2G425728	10.8267	47.6438	1.15939	-2.28576	-4.61242
GRMZM2G443332	18.7837	19.0054	0.623514	-3.27455	-3.45339
GRMZM2G468111	8.00273	10.6153	0.244374	-2.83205	-3.4091
GRMZM5G827496	78.6317	29.9545	3.46948	-3.93223	-2.69535
GRMZM5G893912	256.364	51.8869	8.82267	-4.39738	-2.24596
AC177946.2_FG004	18.1163	5.37744	0.756517	-2.68225	-0.977977
AC188752.3_FG008	0.824577	0.0378794	1.15106	0	2.18352
AC190613.3_FG001	0.486424	4.62994	2.81386	2.04598	-0.243295
AC190909.3_FG004	4.1728	72.6376	22.5622	2.33837	-1.44154
AC191009.3_FG004	32.397	3.23869	2.62443	-2.35905	0
AC191115.3_FG002	0	0.508936	1.26014	2.23801	0
AC191575.2_FG001	0.160214	4.0185	4.38353	3.20664	0
AC193499.3_FG004	0	12.5321	4.09485	3.15093	-0.937265
AC194878.3_FG001	30.74	0	9.13907	-1.06144	3.41095
AC195172.3_FG001	7.61666	0.0494799	4.21002	-0.178996	3.72299
AC195389.3_FG001	0	0.521168	1.43288	2.00923	0
AC196082.3_FG001	0	10.4397	4.67045	3.57241	-0.537891
AC196110.4_FG004	1.05178	9.77072	0	0	-3.1593
AC197164.4_FG002	0	6.42305	3.55563	3.39298	-0.175314
AC198699.3_FG004	10.0322	1.92918	20.5833	1.03229	2.97447
AC199571.3_FG003	0.242318	11.5323	4.79882	2.85391	-0.737166
AC199765.4_FG008	4.53257	0.477875	0.19362	-2.51605	0
AC200099.4_FG003	13.3959	0.465693	13.2079	0	2.0781
AC200622.3_FG005	0.260065	15.4712	0	0	-4.69403
AC203909.3_FG003	9.18187	4.41264	1.18314	-2.05194	-1.11143
AC203986.3_FG013	8.79269	0.323134	24.8755	1.26134	4.12346
AC204212.4_FG001	3.9975	58.5189	54.3148	3.25982	0
AC205110.4_FG001	0	6.17135	0	0	-2.14373
AC205558.3_FG002	12.4949	0.535722	0.361763	-2.63487	0
AC205730.3_FG002	0.760715	5.20373	5.49623	2.33532	0
AC205886.3_FG001	8.38306	0.140952	5.06844	-0.00509538	2.9987
AC206165.3_FG009	15.9734	0	0.381861	-2.91807	0
AC206273.3_FG004	32.1906	2.94252	1.27738	-2.86035	0
AC208915.3_FG010	0.355089	5.11546	23.132	4.62474	1.76059
AC209215.4_FG004	0	6.87511	2.33755	3.42447	-0.92883
AC209858.4_FG004	10.2041	0	4.95917	-0.231099	2.86138
AC209987.4_FG010	16.2079	6.68529	1.15831	-2.61106	-1.43579
AC210173.4_FG005	16.908	2.86523	15.2805	0	2.09103
AC211887.3_FG004	0	5.50733	0	0	-2.09699
AC212219.3_FG005	12.643	36.0895	5.14452	-0.680658	-2.38843
AC213463.3_FG007	23.0384	0.435786	9.71118	-0.67004	2.98308
AC214360.3_FG001	22.801	2.93024	16.0121	-0.100032	2.1846
AC214753.2_FG002	2.51791	0.049071	1.34204	0	2.02238
AC218940.2_FG004	0	4.83644	0	0	-2.938
AC226235.2_FG003	30.6926	6.88508	2.04743	-3.06864	-1.01115
AC231745.1_FG003	161.95	14.2873	14.2213	-3.03856	0
AC233900.1_FG002	0.484848	14.3438	7.52776	3.16053	-0.511893
AC233939.1_FG004	1.35107	13.9027	36.6726	3.43336	0.909163
AC233960.1_FG002	66.6946	1.29304	14.2718	-1.77939	2.90113
AC234526.1_FG005	4.77176	0.266858	0.270306	-2.09516	0
AC235540.1_FG001	0	4.25225	2.9415	2.6097	0
GRMZM2G000035	82.4888	29.4298	9.11953	-2.57638	-1.22176
GRMZM2G000071	0	5.53718	1.90048	3.18809	-0.869751
GRMZM2G000158	0.240669	3.30201	7.21195	3.58091	0.697184
GRMZM2G000264	17.4779	0.397311	15.36	0	4.34553
GRMZM2G000268	1.48163	0	1.08974	0	2.41774
GRMZM2G000288	8.18417	0	22.4484	1.28224	4.99237
GRMZM2G000692	0	6.35621	0	0	-3.08923
GRMZM2G000836	41.1258	4.72951	2.34324	-3.38921	-0.334263
GRMZM2G000874	4.24666	0	4.63787	0	3.14914
GRMZM2G001508	4.8877	474.169	2.75951	0	-6.82317
GRMZM2G001676	11.0518	2.84311	1.33456	-2.24891	-0.365462
GRMZM2G001905	0.119555	15.8393	6.59411	4.06848	-0.838547
GRMZM2G002142	18.7018	3.35556	17.8333	0	2.07086
GRMZM2G002240	2.56386	0	1.97602	0	2.69272
GRMZM2G002976	4.18067	0	2.72346	0	2.37383
GRMZM2G003409	20.9178	0.366257	0.656366	-4.0632	0
GRMZM2G003426	70.1568	2.13839	54.4104	0	4.07628
GRMZM2G003489	4.09848	0.431021	0.167919	-2.71043	0
GRMZM2G003970	255.173	15.4588	15.0892	-3.60365	0
GRMZM2G004110	0	0.146306	1.18557	2.37273	0.989878
GRMZM2G004138	15.6811	0.81992	2.11781	-2.15988	0.572333
GRMZM2G004278	36.8922	3.9107	22.0283	-0.312318	2.16929
GRMZM2G004959	0	2.92134	0	0	-3.01559
GRMZM2G006212	6.14907	0.538506	0.272732	-2.84839	0
GRMZM2G006219	59.0512	5.22049	42.1292	-0.0900205	2.71711
GRMZM2G006565	0.0692857	5.70365	2.07624	2.87746	-0.813381
GRMZM2G006676	18.8082	6.21376	0.671365	-3.16794	-1.66547
GRMZM2G006981	3.13925	0.0511127	1.86383	0	2.46036
GRMZM2G007256	9.07553	0.14236	0.937295	-2.06579	0.343042
GRMZM2G007289	5.62894	0.0822761	0.333357	-2.0285	0
GRMZM2G007372	1.02758	7.03904	5.60436	2.12772	0
GRMZM2G007680	10.3738	0.860867	8.22578	0	2.69916
GRMZM2G008773	29.7106	1.36833	2.17802	-2.81208	0
GRMZM2G009045	12.5941	0.598389	1.47201	-2.26562	0.291076
GRMZM2G009048	221.652	28.8724	215.226	0.104666	2.76483
GRMZM2G009223	240.108	17.8018	45.0132	-2.06066	1.21589
GRMZM2G009442	2.50198	0	2.02107	0	2.2335
GRMZM2G009462	2.58608	0.332638	0.0673872	-2.23746	0
GRMZM2G009792	78.727	0	29.7815	-0.966542	5.9435
GRMZM2G009995	1.00484	0.0234997	0.0238033	-2.37957	0
GRMZM2G010156	0	3.74536	0	0	-2.50791
GRMZM2G010468	24.905	0.708127	0.341561	-4.7586	0
GRMZM2G010596	5.5893	0.320951	0.487647	-2.40407	0
GRMZM2G011347	2.97102	0.175991	0.305597	-2.00375	0
GRMZM2G011523	4.51839	0.73852	0.162622	-2.90186	-0.247936
GRMZM2G013170	121.752	0.586697	36.9113	-1.38868	5.41467
GRMZM2G013855	0.0586179	2.29964	1.94749	3.0337	0
GRMZM2G014022	23.7813	0.685614	3.73947	-2.00719	1.49379
GRMZM2G014979	7.11831	0.0376791	5.76305	0	4.58271
GRMZM2G015295	489.145	174.999	72.3248	-2.44266	-1.11905
GRMZM2G015364	1.25789	7.73035	9.16563	2.42016	0
GRMZM2G015605	177.909	47.0275	27.6823	-2.24055	-0.450752
GRMZM2G015908	231.399	50.1354	36.6995	-2.27292	-0.200594
GRMZM2G015933	0.392169	6.43151	7.08944	2.97899	0
GRMZM2G015967	28.6508	115.692	141.214	2.41134	0.27152
GRMZM2G016241	5.4412	0.526227	0.319816	-2.27792	0
GRMZM2G016281	0.525061	34.6688	21.2069	4.02354	-0.324499
GRMZM2G016370	8.17342	0.212817	0.862267	-2.24361	0.197449
GRMZM2G016462	4.32505	149.991	61.7686	3.59965	-1.03972
GRMZM2G017022	8.64302	2.67101	0.987152	-2.22963	-0.618911
GRMZM2G017474	5.05732	0	2.85142	-0.120783	3.53599
GRMZM2G017629	22.2739	0.374162	16.4593	0	4.07062
GRMZM2G017847	2.1582	0	1.26331	0	2.2335
GRMZM2G017982	0	0.265367	2.75516	3.18809	1.57775
GRMZM2G018018	1.13435	39.5338	12.1049	3.11848	-1.42789
GRMZM2G018022	0.413045	5.78509	5.80005	2.65742	0
GRMZM2G018070	31.0854	1.07382	4.92662	-2.01491	1.3919
GRMZM2G018142	1.32992	5.45415	7.60892	2.31568	0.257536
GRMZM2G018375	23.7715	62.561	11.8181	-0.535118	-2.11678
GRMZM2G018666	16.866	6.47737	1.35387	-2.43951	-1.14554
GRMZM2G018820	69.2783	1.47901	4.68161	-3.34017	1.13428
GRMZM2G018951	0.146615	2.2116	2.51802	3.22087	0
GRMZM2G019006	0.126905	0.489698	3.05883	2.54519	1.02805
GRMZM2G019373	2.35032	15.4713	1.74125	0	-2.43441
GRMZM2G020291	2.82796	28.7631	17.8084	2.64757	-0.486075
GRMZM2G020471	0.0577622	2.6747	0.0752573	0	-2.27555
GRMZM2G020666	1.89683	0.0827059	1.9687	0	2.37848
GRMZM2G020940	123.956	12.6116	14.2665	-2.6778	0
GRMZM2G021106	10.3058	2.6512	0.191819	-3.73857	-1.87519
GRMZM2G021270	0.0946702	3.851	1.55722	2.83624	-0.839869
GRMZM2G021909	4.11761	0.436168	0.378689	-2.17057	0
GRMZM2G022679	7.08281	0.317276	0.183643	-3.25303	0
GRMZM2G022897	0.351956	5.13068	0.0509508	-0.163179	-4.36915
GRMZM2G022984	5.6671	0	0.207988	-2.28229	0
GRMZM2G022997	8.37561	19.8352	35.0222	2.07632	0.707989
GRMZM2G023081	10.7867	0.424114	0.981928	-2.37202	0
GRMZM2G023152	25.461	48.7463	6.80464	-1.37208	-2.48591
GRMZM2G023520	0	22.6319	5.85763	4.20098	-1.46207
GRMZM2G023847	58.6044	4.19947	5.17538	-2.85835	0
GRMZM2G024104	88.1555	12.418	12.3723	-2.4054	0
GRMZM2G024150	71.7236	135.27	285.502	2.13449	1.06359
GRMZM2G025154	4.66537	0	1.80814	-0.574171	2.86138
GRMZM2G025173	0.0746549	0.192051	3.50159	2.99196	1.9715
GRMZM2G025175	49.3934	5.71724	5.13961	-2.61376	0
GRMZM2G025536	1.24344	0.250884	0.0317657	-2.26701	0
GRMZM2G025832	13.68	0.226074	3.28227	-1.42709	2.33928
GRMZM2G025833	11.1436	102.612	10.1989	0	-3.05944
GRMZM2G026322	2.86473	0	1.29199	-0.265909	2.46036
GRMZM2G026470	50.0162	7.80834	8.76893	-2.02097	0
GRMZM2G026804	7.90054	0	1.68296	-1.44506	2.72806
GRMZM2G026910	0.244565	1.17965	6.69142	3.20664	1.65288
GRMZM2G026911	0	8.14298	0.816228	2.00923	-2.45956
GRMZM2G026930	7.13382	0	0.128496	-3.60783	0
GRMZM2G027068	18.2309	1.28167	1.73097	-2.58641	0
GRMZM2G027098	275.415	30.5996	51.1334	-2.06833	0.633712
GRMZM2G027198	2.65551	0.614822	0	-2.23746	0
GRMZM2G027479	142.239	0.273342	43.1923	-1.30551	5.44411
GRMZM2G028129	11.9778	1.55124	0.857062	-2.87698	0
GRMZM2G028218	2.13163	90.9192	46.1396	4.28442	-0.788357
GRMZM2G028306	0.260524	2.7227	5.17634	3.1213	0.488801
GRMZM2G028413	0.0933081	1.68026	0.0405232	0	-2.50791
GRMZM2G028535	8.96078	119.194	21.0383	1.28587	-2.30691
GRMZM2G028608	0	6.99652	2.91139	4.10698	-0.737166
GRMZM2G028622	33.5875	0.0728539	4.28012	-2.27474	3.175
GRMZM2G028640	0.751614	138.345	84.3146	5.86381	-0.495958
GRMZM2G028885	1.13739	0.03954	1.08137	0	2.02238
GRMZM2G029079	0.0547912	9.65519	5.42537	4.10698	-0.280437
GRMZM2G029101	20.614	6.53449	2.29117	-2.35565	-0.79751
GRMZM2G029356	7.43861	0.0407149	4.90768	0	4.23451
GRMZM2G029382	0.173513	1.89705	2.88235	2.44792	0
GRMZM2G029496	0	8.03747	2.86047	3.1128	-0.799505
GRMZM2G030038	17.5675	2.1219	13.6877	0	2.29145
GRMZM2G030138	16.9936	0.0652483	0.242335	-4.81281	0
GRMZM2G030216	7.09335	1.83419	0.809848	-2.06365	-0.142232
GRMZM2G030223	1.70839	0.120407	0.0609816	-2.32372	0
GRMZM2G030567	0	1.57037	0	0	-2.54325
GRMZM2G031125	10.4438	1.25939	1.27567	-2.19225	0
GRMZM2G031204	0	7.12511	2.90562	2.7651	-0.515589
GRMZM2G031317	61.6278	0.42202	3.63352	-3.36936	1.5359
GRMZM2G031432	7.15875	0.444526	0.578918	-2.01609	0
GRMZM2G031536	2.85799	0.0298872	3.14843	0	4.03699
GRMZM2G031721	16.0537	2.62257	13.0865	0	2.01867
GRMZM2G031904	9.8315	0.283117	9.46358	0	3.16773
GRMZM2G032107	231.464	20.1813	120.286	-0.609342	2.44442
GRMZM2G032276	4.0486	0	1.82401	-0.276073	2.50177
GRMZM2G032721	1.67454	29.1208	10.1232	2.11265	-1.09168
GRMZM2G032759	2.97195	0	1.93605	0	2.46036
GRMZM2G032807	195.114	55.4332	35.764	-2.04577	-0.366622
GRMZM2G032856	16.7535	0.960419	0.972829	-3.0321	0
GRMZM2G033098	5.282	1.82784	0.593862	-2.08636	-0.628686
GRMZM2G033192	0	1.92571	2.75377	2.37273	0
GRMZM2G033228	0.106629	0.480036	2.29227	2.36898	0.686631
GRMZM2G033413	4.1555	22.5571	3.62597	0	-2.14522
GRMZM2G033785	0.0491517	1.35927	0.0640388	0	-2.05851
GRMZM2G034152	4.61413	57.9052	9.12882	0.913097	-2.37946
GRMZM2G034188	0.773077	5.7368	6.8569	2.7013	0
GRMZM2G034471	98.4425	220.124	358.419	2.04478	0.72594
GRMZM2G034947	4.84025	0.0345879	4.97495	0	4.49296
GRMZM2G035128	2.56857	0	2.02056	0	2.28179
GRMZM2G035421	0.219817	2.35619	2.4105	2.6367	0
GRMZM2G035579	27.3398	3.75885	3.13054	-2.31958	0
GRMZM2G036409	4.46037	0.0843707	0.256383	-2.31116	0
GRMZM2G036631	15.2394	0.725994	0.420214	-3.16258	0
GRMZM2G037077	0	1.01626	5.03258	3.29416	0.891551
GRMZM2G037452	68.0693	7.42343	5.05975	-3.10634	0
GRMZM2G037485	305.413	35.7216	49.1682	-2.28109	0.372846
GRMZM2G037685	31.7767	1.79314	1.12184	-3.86108	0
GRMZM2G038388	4.15625	0	2.28588	-0.228257	4.02281
GRMZM2G038485	0.218732	7.31502	4.77345	2.86509	-0.018963
GRMZM2G039173	6.48402	58.6774	34.0918	2.37115	-0.560383
GRMZM2G039246	2.79203	14.2215	18.625	2.46817	0.146017
GRMZM2G039443	5.13243	0	3.44479	0	4.0085
GRMZM2G039757	39.6567	6.39552	6.79263	-2.06186	0
GRMZM2G040508	98.7516	0.224374	35.4293	-1.13556	6.05632
GRMZM2G040858	456.384	985.823	1621.9	2.04381	0.768795
GRMZM2G041235	5.90219	9.68123	1.58736	-1.11049	-2.00348
GRMZM2G041415	16.608	1.11741	0.73237	-3.16745	0
GRMZM2G041544	0.179559	4.69618	0.389907	0	-2.27212
GRMZM2G042133	0.375977	7.30013	7.30115	3.78583	0
GRMZM2G042438	18.2055	0	16.629	0	4.97036
GRMZM2G042548	13.5026	0	6.4649	-0.516252	4.71208
GRMZM2G042789	295.434	13.955	44.7166	-2.28718	1.37908
GRMZM2G043162	2301.93	6035.46	1287.89	-0.560957	-2.12275
GRMZM2G043498	4.36407	0	2.45526	0	2.54203
GRMZM2G043605	4.46126	0.0597744	1.87695	-0.323627	2.2335
GRMZM2G043695	0.359234	5.3138	0.327628	0.109431	-2.44579
GRMZM2G043932	91.0202	31.883	14.6427	-2.17138	-0.795206
GRMZM2G043992	0.998562	0	1.12982	0	2.32854
GRMZM2G044132	1265.27	229.953	82.5706	-3.61291	-1.31001
GRMZM2G044174	46.854	18.3323	7.51789	-2.04534	-0.816835
GRMZM2G044481	13.3634	0.720488	7.42829	-0.368214	2.78976
GRMZM2G044493	13.2116	0.304817	1.31221	-2.26949	0.145759
GRMZM2G044503	3.20116	26.1373	22.395	2.51754	0
GRMZM2G044902	15.3168	34.2183	64.4694	2.12418	0.829894
GRMZM2G045808	4.41654	0	2.53576	-0.00452763	3.0124
GRMZM2G046392	2.20246	10.2627	11.803	2.15644	0
GRMZM2G046459	2.90962	0.028569	1.15753	-0.489033	2.61933
GRMZM2G047139	23.9572	2.21566	2.8349	-2.48288	0
GRMZM2G047368	449.063	12.4538	62.2921	-2.50211	2.1529
GRMZM2G047409	0	4.63561	4.3477	3.48547	0
GRMZM2G047546	7.64826	0.457172	11.9372	0.696091	4.13832
GRMZM2G047763	0.514176	3.17455	3.43888	2.05146	0
GRMZM2G048297	1.09947	0	2.23298	0.533241	3.04081
GRMZM2G048836	40.9074	2.46218	6.95854	-2.07731	1.14149
GRMZM2G049695	13.803	37.8038	6.69048	-0.473248	-2.12045
GRMZM2G049767	0	2.86816	0	0	-2.35722
GRMZM2G049790	103.601	6.21709	16.2407	-2.17905	1.00916
GRMZM2G050104	0.0900714	15.6405	0	0	-4.23427
GRMZM2G050625	4.28166	6.83499	23.609	2.35555	1.54052
GRMZM2G050875	10.5421	0.246544	3.38918	-1.01363	2.34242
GRMZM2G051338	15.0414	0.934003	16.0832	0	2.68194
GRMZM2G051806	3.40362	0.0364829	3.28893	0	3.80812
GRMZM2G051866	1.44036	0	1.82449	0.0211952	3.45384
GRMZM2G051952	0	41.5055	8.75871	5.52397	-1.9113
GRMZM2G052100	2478.35	552.424	417.455	-2.27897	-0.270018
GRMZM2G052796	0.472779	22.5003	66.012	5.83779	1.36656
GRMZM2G053206	19.7028	0.882849	2.41975	-2.27402	0.590321
GRMZM2G053692	0.0751614	5.31725	3.52535	2.99196	0
GRMZM2G054123	55.5368	4.07412	7.69501	-2.38636	0.632134
GRMZM2G054221	12.3795	0.0424619	11.6774	0	5.97736
GRMZM2G054397	6.46533	0.543263	5.86263	0	2.8332
GRMZM2G054803	96.7717	24.0241	15.9319	-2.17922	-0.298466
GRMZM2G054938	30.3654	0.946858	21.3398	0	3.15382
GRMZM2G055446	0.905515	0.202562	3.02639	1.17123	2.13984
GRMZM2G055704	38.8718	0.979543	6.68656	-2.01247	2.11218
GRMZM2G055752	42.7325	0.982774	4.33742	-2.61834	1.22272
GRMZM2G056022	0	7.0166	2.85756	3.1128	-0.592945
GRMZM2G056329	112.71	20.606	7.79232	-3.24096	-0.903111
GRMZM2G056431	23.8218	3.47755	3.32679	-2.21904	0
GRMZM2G056500	38.2694	45.0975	6.64806	-1.97451	-2.37808
GRMZM2G056513	15.811	0.142218	1.22447	-2.63567	0.78667
GRMZM2G056743	0	10.2022	0	0	-4.10995
GRMZM2G057093	34.5357	0.439822	6.10978	-1.8952	2.35827
GRMZM2G057140	1.37085	0.149009	0	-2.75842	0
GRMZM2G057352	7.7235	0.325719	0.082482	-3.55456	0
GRMZM2G057402	2.31283	9.43005	11.1618	2.31592	0.182755
GRMZM2G057491	22.5161	0	7.67402	-1.09354	5.57682
GRMZM2G057514	0.164211	6.65339	1.99685	2.21319	-1.15732
GRMZM2G057569	0	2.10674	1.69623	2.7651	0
GRMZM2G058398	0.136719	1.37754	0	0	-2.67657
GRMZM2G058681	0.190963	2.0406	4.2105	3.74924	0.726603
GRMZM2G059042	7.33471	0.82896	0.519796	-2.62345	0
GRMZM2G059502	1.59462	32.378	10.388	2.387	-1.30173
GRMZM2G059706	6.41568	11.4726	0.951417	-1.57653	-2.59996
GRMZM2G059799	9.14978	0.788646	1.2597	-2.07672	0
GRMZM2G060011	0	7.09399	1.95399	2.7651	-1.11725
GRMZM2G060311	10.1755	0.066777	0.0676399	-4.24655	0
GRMZM2G060842	2.49897	10.0002	12.7522	2.15483	0.124711
GRMZM2G060886	13.6595	56.6313	11.0655	0	-2.08288
GRMZM2G060940	3.28452	63.2763	15.771	2.10809	-1.72452
GRMZM2G061314	6.19492	0.0441457	0.268296	-3.28118	0.208025
GRMZM2G061403	16.3858	5.5805	1.51409	-2.57342	-1.12934
GRMZM2G061591	5.06315	0	2.22067	-0.290343	2.37383
GRMZM2G061609	4.6514	0.0906502	3.12193	0	2.37383
GRMZM2G061742	0.115968	0.861842	1.15837	2.13388	0
GRMZM2G061749	0.345732	0	1.55154	0.849134	2.2335
GRMZM2G061884	8.34625	0	7.82047	0	4.05104
GRMZM2G062156	5.44025	0.196194	0.629308	-2.08847	0
GRMZM2G062396	11.6967	0.162211	2.34137	-1.60721	2.08711
GRMZM2G062531	54.364	330.22	50.0593	0	-2.52534
GRMZM2G062600	6.87019	0.247185	0.187784	-2.99556	0
GRMZM2G062777	1.96278	0	1.98899	0	2.41774
GRMZM2G062946	4.398	0.471416	0.306969	-2.23596	0
GRMZM2G063238	0.273261	15.0134	9.20584	3.83851	-0.316635
GRMZM2G063438	11.6194	0.363261	4.31033	-0.771929	2.11875
GRMZM2G063917	3.72755	0.405513	0.434915	-2.05475	0
GRMZM2G064096	7.6779	0.848227	0.368223	-2.58022	0
GRMZM2G064278	0.405074	0	1.49533	0.923766	2.37383
GRMZM2G064311	0	4.01989	2.06542	2.94934	-0.19751
GRMZM2G064360	0	13.1649	0.0955917	0	-4.82558
GRMZM2G064371	44.7142	2.46561	21.3049	-0.635981	2.68601
GRMZM2G064374	10.0938	0	8.51107	0	5.67985
GRMZM2G064558	0	10.6877	5.52565	3.45528	-0.293447
GRMZM2G064710	16.3756	2.34036	19.3599	0.101699	2.30646
GRMZM2G064885	3.39381	0	1.61131	-0.241276	2.72806
GRMZM2G064962	14.2541	3.30728	1.98399	-2.15668	-0.124488
GRMZM2G065237	0.668739	4.946	0.0726074	-0.026804	-3.24774
GRMZM2G065344	0	8.41917	4.26398	2.55398	-0.126241
GRMZM2G065652	0	0.787305	6.97793	2.94934	1.32902
GRMZM2G065848	0.741353	0	1.27498	0.142418	2.32854
GRMZM2G065989	166.838	13.0586	12.7244	-3.25481	0
GRMZM2G066352	0	11.4669	0.0272655	0	-5.90533
GRMZM2G066441	20.3131	0.155062	5.2617	-1.39145	3.37159
GRMZM2G066480	0	2.89241	2.35208	3.68074	0
GRMZM2G066700	0	3.92973	0	0	-3.77986
GRMZM2G066876	9.31717	26.0319	40.6349	2.24451	0.622494
GRMZM2G066885	16.4503	0	5.52223	-0.960993	3.99404
GRMZM2G067315	844.583	13.1911	18.5338	-5.09662	0.301346
GRMZM2G067342	0.0578225	3.04937	0	0	-2.47168
GRMZM2G067929	2.74762	0	2.74879	0	2.72806
GRMZM2G068091	1.44926	0	1.31875	0	2.76256
GRMZM2G068259	5.85768	0.280044	2.78259	-0.559666	2.63769
GRMZM2G069503	28.7327	0.0986857	7.69699	-1.36311	4.14263
GRMZM2G070011	8.85038	1.2197	14.98	0.703731	2.99712
GRMZM2G070312	1.80474	7.48829	1.13776	0	-2.00024
GRMZM2G070685	196.448	598.449	733.296	2.09987	0.334768
GRMZM2G070837	5.44721	0.287448	0	-4.2391	0
GRMZM2G071157	3.30287	0	1.2295	-0.499567	2.18352
GRMZM2G071264	0.254936	1.99091	1.41164	2.0191	-0.0223156
GRMZM2G071310	2.09825	0.179927	3.76654	0.433016	2.46627
GRMZM2G071396	234.492	0.141793	88.4253	-1.10207	7.83688
GRMZM2G071688	14.9487	0.153824	2.52414	-1.93194	2.41887
GRMZM2G071771	54.1831	2.72545	2.1691	-3.69437	0
GRMZM2G071808	0	16.12	0	0	-5.88133
GRMZM2G071846	4.00233	0.383365	0.0554741	-3.17209	0
GRMZM2G072052	2.68306	0.503287	0.0728272	-2.17646	0
GRMZM2G072406	3.72049	0.204509	0.0828608	-3.02248	0
GRMZM2G072586	0.479463	4.07032	4.03962	2.40318	0
GRMZM2G073725	226.988	62.4897	25.9753	-2.74736	-1.03551
GRMZM2G073814	27.1718	1.99715	2.97493	-2.60315	0.123845
GRMZM2G073969	99.1309	0.359854	13.1221	-2.33942	3.29697
GRMZM2G074496	6.77981	0.420609	6.27704	0	3.10059
GRMZM2G074546	151.077	27.2166	124.578	0	2.16459
GRMZM2G074631	28.5784	0.510989	27.8853	0.0556275	5.02411
GRMZM2G074672	11.3498	0.217893	0.26485	-3.63983	0
GRMZM2G074743	31.0738	8.31725	2.76144	-2.80497	-1.01829
GRMZM2G075002	3.05193	34.2186	30.2974	3.22098	0
GRMZM2G075283	19.5079	3.03313	21.6739	0.16223	2.43404
GRMZM2G075594	0.0271406	1.11712	0	0	-2.09699
GRMZM2G075828	0.126182	8.56961	2.86057	3.05843	-1.09739
GRMZM2G075884	7.08338	0.0893244	1.93021	-1.17729	2.51426
GRMZM2G076152	20.2836	2.84183	18.1036	0	2.35285
GRMZM2G076613	9.53179	0	6.8803	0	5.26361
GRMZM2G077375	98.1441	6.04499	30.7087	-1.31533	2.15843
GRMZM2G078368	62.5415	0	35.6066	-0.321722	5.37388
GRMZM2G078469	2.18045	0.066777	0	-3.00658	0
GRMZM2G078472	8.53716	0.228296	0.300619	-3.64839	0
GRMZM2G078500	20.4411	2.55902	2.94786	-2.09348	0
GRMZM2G078876	20.9661	3.81022	3.08756	-2.10905	0
GRMZM2G078924	2.96241	0	1.45257	-0.128693	2.41774
GRMZM2G079034	54.2489	2.9963	4.8869	-2.87824	0.22665
GRMZM2G079127	95.8359	0.212902	9.12929	-2.93293	3.95074
GRMZM2G079200	22.4164	0.809671	8.01908	-0.95676	2.57437
GRMZM2G079348	584.058	126.525	642.985	0.355023	2.37244
GRMZM2G079754	2.89787	0.0358406	1.88779	0	3.0124
GRMZM2G079891	3.01739	0	2.05367	0	2.41774
GRMZM2G080466	36.1945	0.410906	2.03946	-3.42587	1.04754
GRMZM2G080487	88.543	0.160295	47.1674	-0.501402	6.07538
GRMZM2G080507	0.0492828	2.56732	0.128419	0	-2.43553
GRMZM2G081322	0.0436746	2.05982	1.00528	2.75977	-0.404458
GRMZM2G081464	7.75515	61.7509	0.96229	-1.51363	-4.73877
GRMZM2G081582	35.2003	10.0332	5.75207	-2.13422	-0.448318
GRMZM2G081626	40.0632	3.34103	43.9578	0.244339	3.43259
GRMZM2G081668	2.11681	0	3.34674	0.42408	4.09237
GRMZM2G081886	9.62068	2.81918	1.29254	-2.12513	-0.440374
GRMZM2G082296	0	0.125332	1.71384	2.55398	1.52521
GRMZM2G082372	3.02149	0	2.34324	0	2.95387
GRMZM2G082434	138.51	24.7191	24.2447	-2.14035	0
GRMZM2G082522	2.35213	0	1.85939	0	3.06866
GRMZM2G082709	3.48896	0.0690418	0	-2.6277	0
GRMZM2G083246	0.33623	3.0634	4.41719	2.90979	0.128794
GRMZM2G083258	0.154301	2.18318	2.41243	2.16389	0
GRMZM2G083285	5.86079	0	2.87373	-0.128693	2.41774
GRMZM2G083347	75.5258	4.14157	31.2391	-0.892547	2.64018
GRMZM2G083504	0.371938	4.94356	7.4627	3.69745	0.320564
GRMZM2G083555	8.6933	0	4.85415	-0.265746	4.5134
GRMZM2G083655	19.4778	3.4309	1.85885	-2.44066	0
GRMZM2G083788	47.3637	8.83067	40.2031	0	2.0387
GRMZM2G083810	36.5888	51.3032	9.49787	-1.41211	-2.07024
GRMZM2G083875	0	1.25698	6.50015	4.46628	1.62208
GRMZM2G083935	58.9209	5.0703	6.25566	-2.72124	0
GRMZM2G084116	0.360872	26.226	18.9637	4.41126	-0.111987
GRMZM2G084279	114.128	501.682	96.4708	0	-2.21327
GRMZM2G084369	7.92153	0.219122	7.91633	0	3.69877
GRMZM2G084609	24.7544	0	6.20701	-1.39375	4.0085
GRMZM2G084779	21.4361	2.405	13.3615	-0.264905	2.18444
GRMZM2G084859	161.648	5.01127	74.2022	-0.743677	3.50151
GRMZM2G085086	19.7992	0.705456	1.07186	-3.10483	0
GRMZM2G085246	5.32032	1.29239	8.28376	0.628261	2.29752
GRMZM2G085303	2.85427	0	2.34145	0	3.41095
GRMZM2G085381	0	50.2687	0.36927	0.18415	-5.69374
GRMZM2G085661	0.0538066	6.40187	0.105156	0	-3.90572
GRMZM2G085921	0.522844	2.01754	3.26261	2.05672	0.203844
GRMZM2G085924	0.0734181	4.43844	2.15224	2.84408	-0.367502
GRMZM2G086190	10.0975	0	4.16534	-0.654808	3.99404
GRMZM2G086231	7.97855	0	0.237602	-3.04935	0
GRMZM2G086450	0	4.36959	3.07114	2.90543	0
GRMZM2G086702	0.394263	0	1.38693	0.599555	2.02238
GRMZM2G086897	10.8071	0.379803	0.384711	-2.91807	0
GRMZM2G087207	0.196035	2.91776	2.37167	2.29364	0
GRMZM2G087326	85.2243	19.6143	12.8585	-2.27014	-0.271777
GRMZM2G087556	10.7941	0	0.309087	-2.65126	0
GRMZM2G087625	6.28893	0.0990516	0.334438	-2.77904	0
GRMZM2G088291	0.762802	5.23287	0.33128	0	-2.40606
GRMZM2G088293	0	3.80304	2.88914	4.5401	0
GRMZM2G088375	26.3086	6.42365	28.8114	0.236523	2.00524
GRMZM2G088524	31.6154	2.32621	13.4395	-0.772456	2.11569
GRMZM2G088778	71.4671	5.40106	10.0359	-2.37879	0.629546
GRMZM2G089288	0	2.1945	2.60121	3.62759	0
GRMZM2G089400	15.6548	0.697022	1.41206	-2.4344	0
GRMZM2G089472	0	13.0002	9.11643	2.99196	0
GRMZM2G089698	118.117	12.4057	17.4436	-2.34554	0.313518
GRMZM2G089836	4.32882	24.4172	2.66127	-0.0716516	-2.7888
GRMZM2G090176	0	28.4319	0	0	-5.12626
GRMZM2G090487	0.0470837	1.84714	0	0	-3.06511
GRMZM2G090616	3.4041	0	2.4998	0	2.2335
GRMZM2G090872	0.908401	9.84829	4.63754	2.06373	-0.720615
GRMZM2G091124	296.571	37.0295	40.5892	-2.49259	0.021347
GRMZM2G092169	24.1385	2.12338	2.24641	-2.68511	0
GRMZM2G092427	160.756	911.711	932.314	2.71824	0.0696464
GRMZM2G092595	16.4019	21.4141	61.2372	2.03042	1.47792
GRMZM2G092679	6.83307	0.395016	8.80265	0.251227	3.13704
GRMZM2G092758	111.918	8.51689	12.6248	-2.46057	0
GRMZM2G092768	0.055747	4.87596	3.68001	4.33346	0
GRMZM2G092804	0.289852	8.61641	9.02147	3.85016	0
GRMZM2G092925	4.07177	0.748194	0.174891	-2.32586	0
GRMZM2G093022	0.0787965	1.26691	2.30991	2.84408	0.113149
GRMZM2G093101	14.404	4.56611	1.76353	-2.31272	-0.762039
GRMZM2G093399	0	5.30942	0.331977	0	-2.23406
GRMZM2G093666	10.5254	54.3005	44.745	2.13116	-0.0751694
GRMZM2G093781	2.5737	0	1.70241	0	2.32854
GRMZM2G093838	16.4875	0	1.10397	-2.97401	1.84112
GRMZM2G093951	8.46346	0	0.0946515	-4.0315	0
GRMZM2G094028	50.7232	0.191329	19.8841	-0.940236	5.14225
GRMZM2G094828	0.233894	2.20623	4.67263	2.97295	0.547076
GRMZM2G094990	1.82217	13.2294	15.6161	2.81278	0.0264642
GRMZM2G095020	6.17757	0	2.46116	-0.463443	2.50177
GRMZM2G095280	0.698881	1.64155	0.0791791	-0.5561	-2.02266
GRMZM2G095363	10.1464	0	0.893215	-2.03058	0.442983
GRMZM2G095464	3.98012	0	2.37929	0	2.5812
GRMZM2G095646	0	6.79019	2.83482	3.78152	-0.679973
GRMZM2G095655	152.178	36.5595	26.017	-2.12485	-0.194064
GRMZM2G095727	62.2288	219.302	230.33	2.074	0.1036
GRMZM2G095931	3.20879	21.9401	14.3652	2.07626	-0.335987
GRMZM2G096090	3.83216	0.130401	2.00771	-0.237876	2.32231
GRMZM2G096407	6.48866	1.20555	12.1173	0.877757	2.84944
GRMZM2G096458	0.0498932	4.73296	1.13759	2.93152	-1.54127
GRMZM2G096695	1226.83	79.3146	564.77	-0.83333	2.79997
GRMZM2G097457	4.93725	14.6233	28.4984	2.56986	0.888198
GRMZM2G098167	36.1193	63.65	11.9447	-1.0642	-2.05824
GRMZM2G098677	2.23224	0.0220865	5.77195	1.25353	5.36267
GRMZM2G098697	5.53092	0	8.33813	0.551185	5.59132
GRMZM2G098875	23.185	0.384574	0.389543	-4.57481	0
GRMZM2G099049	33.6189	1.36115	3.44685	-2.6172	0.646901
GRMZM2G099363	27.2425	4.31643	2.70227	-2.7265	-0.151348
GRMZM2G099454	150.825	3.89631	22.6397	-2.36379	2.29489
GRMZM2G099467	227.16	66.2719	19.6832	-3.12211	-1.4964
GRMZM2G099678	2.95263	157.611	2.09072	0	-5.69305
GRMZM2G100060	0	2.82426	2.02118	3.87571	0
GRMZM2G100102	0	1.98779	0	0	-2.61144
GRMZM2G100158	50.8094	3.3846	21.3829	-0.849807	2.36973
GRMZM2G100412	180.38	7.1105	10.0636	-3.68338	0.212166
GRMZM2G101916	0	3.08051	0.115567	0	-2.40354
GRMZM2G102683	16.9291	0.414767	1.80054	-2.54653	1.19698
GRMZM2G102912	39.0608	0.0990975	16.462	-0.704438	4.70322
GRMZM2G103182	9.1419	0.24425	7.70492	0	3.58179
GRMZM2G103546	2.5161	9.37783	1.54875	0	-2.0629
GRMZM2G103666	8.02257	50.5309	92.5789	3.45823	0.779308
GRMZM2G103748	89.0794	1.23795	10.0316	-2.50123	1.66828
GRMZM2G104288	1.27147	11.639	6.37784	2.08785	-0.520644
GRMZM2G104549	0	2.12962	6.10162	4.49627	0.941066
GRMZM2G104608	23.3862	74.0575	95.8518	2.16172	0.360122
GRMZM2G105221	5.38124	0.951071	0.58872	-2.22431	0
GRMZM2G105250	6.53414	0.355419	0.698846	-2.38728	0.0566507
GRMZM2G105415	12.2085	58.9295	58.8769	2.33804	0
GRMZM2G105417	34.9536	0	4.25704	-2.26916	2.72806
GRMZM2G105429	9.46644	0.0785569	0.875291	-2.07257	0.600653
GRMZM2G106213	11.3996	0.634754	0.996581	-2.66434	0
GRMZM2G106356	0.101176	1.91955	0	0	-3.01559
GRMZM2G107299	3.67388	0	3.1379	0	3.2004
GRMZM2G107591	9.17568	0.124892	5.37651	-0.0933766	3.26652
GRMZM2G108570	0.270875	7.18608	3.30861	2.38188	-0.580953
GRMZM2G108600	8.66326	0.873978	7.67973	0	2.65853
GRMZM2G108714	4.55709	0.325645	0.362838	-2.29535	0
GRMZM2G109286	9.37115	1.98217	1.13955	-2.05176	0
GRMZM2G109431	1.37769	0.0920557	0.0466226	-2.4032	0
GRMZM2G109830	143.436	7.34472	49.6551	-1.20398	2.62468
GRMZM2G110286	0	2.50492	14.9418	4.59654	1.81587
GRMZM2G110369	4.31332	0.0436855	0	-3.61334	0
GRMZM2G110504	161.129	50.9616	309.158	1.09743	2.53224
GRMZM2G110714	1.21153	0	0.0438467	-2.30316	0
GRMZM2G110742	0.738234	19.8052	10.3397	3.40182	-0.62631
GRMZM2G111208	41.0311	95.8628	153.971	2.09045	0.70872
GRMZM2G111428	2.46917	0.0417895	1.1429	-0.128564	2.02238
GRMZM2G111462	1.92576	0.0182135	0.092244	-2.47883	0
GRMZM2G111482	0	29.641	0	0	-7.47734
GRMZM2G111504	0.107666	8.37841	2.10413	2.22124	-1.24654
GRMZM2G111954	6.47248	69.6029	33.175	2.3337	-0.849228
GRMZM2G111975	11.9571	0.782979	1.24629	-2.29562	0
GRMZM2G112244	66.7157	5.18758	45.0757	-0.168635	2.8082
GRMZM2G112247	5.3607	0	0	-3.91385	0
GRMZM2G112377	8.83756	0.458628	0.365007	-3.2635	0
GRMZM2G112488	23.6809	4.09694	1.71408	-2.77808	-0.282739
GRMZM2G112538	52.4307	3.57811	4.72741	-2.7875	0
GRMZM2G113053	4.2838	0	4.55484	0	3.47483
GRMZM2G113203	6.76015	0.957283	0.969652	-2.14761	0
GRMZM2G113486	15.084	0.901312	1.63371	-2.37742	0
GRMZM2G114050	23.0362	1.37816	15.3557	0	2.30054
GRMZM2G114588	92.2729	0.388289	96.3601	0.1873	6.50483
GRMZM2G114793	89.5205	67.0402	14.2073	-2.24879	-1.99363
GRMZM2G114893	5.54834	0.0575534	3.84761	0	3.36673
GRMZM2G114945	2.63781	37.5264	15.8587	2.42772	-0.965173
GRMZM2G114988	26.5198	1.46192	2.8911	-2.57384	0.42657
GRMZM2G115698	1.82617	12.234	9.97979	2.25677	0
GRMZM2G115773	5.72877	0	1.75803	-0.973595	3.14914
GRMZM2G116520	54.3327	2.00195	32.445	-0.286101	3.37459
GRMZM2G117465	3.23311	0.582207	3.95962	0.141341	2.07352
GRMZM2G117482	7.72057	0.0304622	7.80652	0	5.33423
GRMZM2G117706	125.056	16.6792	4.37405	-4.21993	-1.43999
GRMZM2G117707	23.0426	8.02504	2.18151	-2.78386	-1.39652
GRMZM2G117822	0.0409416	5.68745	2.027	3.07363	-0.789389
GRMZM2G117930	3.89572	0.0686427	2.01636	0	2.13178
GRMZM2G117942	269.276	94.5516	36.9971	-2.44699	-1.08427
GRMZM2G117971	677.973	160.816	61.466	-3.08708	-1.16139
GRMZM2G118286	19.0276	3.27244	27.3255	0.609149	2.81286
GRMZM2G118610	21.2374	120.907	3.93014	-1.8347	-4.53057
GRMZM2G118786	0.172298	12.7063	3.14278	2.83518	-1.53682
GRMZM2G118809	138.566	5.78161	30.6298	-1.80106	2.17089
GRMZM2G119186	33.4613	0.651025	13.9215	-0.744629	3.13536
GRMZM2G119370	18.8559	0.566234	11.2798	-0.127718	2.8156
GRMZM2G119465	9.07715	0.199583	5.55945	0	2.61599
GRMZM2G119755	36.4434	1.7898	3.88484	-2.47587	0.318108
GRMZM2G119802	4.81492	0.286725	2.70099	-0.178114	2.04539
GRMZM2G119865	1.44771	13.0839	0.546004	0	-3.41012
GRMZM2G119967	74.5108	4.84043	1.96119	-3.81027	0
GRMZM2G119975	201.592	30.2141	23.2046	-2.65833	-0.0281624
GRMZM2G120016	11.7837	4.44175	1.06681	-2.51807	-1.22116
GRMZM2G120619	1.11746	64.013	175.178	6.91391	1.4152
GRMZM2G121070	9.16741	0.539489	1.21002	-2.05959	0.139025
GRMZM2G121223	6.47612	1.63625	0.753359	-2.09941	-0.153748
GRMZM2G121264	0.0555885	55.2705	22.4156	6.69876	-1.06885
GRMZM2G121354	0.0459319	6.55794	3.83001	3.85274	-0.178506
GRMZM2G121700	10.1829	0.911881	15.2824	0.570222	3.42372
GRMZM2G121747	9.44283	0.309451	0.861986	-2.09171	0
GRMZM2G121928	4.19449	0.0856383	0	-2.58137	0
GRMZM2G122013	9.33817	0	12.3504	0.408423	6.00971
GRMZM2G122057	8.63145	0	4.28573	-0.41703	4.30651
GRMZM2G122762	24.087	2.24161	21.0028	0	2.8365
GRMZM2G122810	17.2265	4.80993	2.56596	-2.11077	-0.368837
GRMZM2G122892	10.2236	92.6514	47.4561	2.22385	-0.756997
GRMZM2G123107	2.1843	26.6349	0.51226	-0.379741	-4.29466
GRMZM2G123866	0.101176	27.2641	2.5705	2.62587	-2.78131
GRMZM2G124353	25.6319	1.09468	10.1751	-0.874413	2.69585
GRMZM2G124550	9.92608	34.8705	41.9959	2.09441	0.177254
GRMZM2G125196	7.80977	0	0.556023	-2.34707	0.442983
GRMZM2G125747	2.63578	4.59332	13.4041	2.11607	1.19723
GRMZM2G125775	32.1915	2.05823	1.41032	-3.57821	0
GRMZM2G125823	26.0932	0	13.6946	-0.507738	6.27802
GRMZM2G125853	0.0472846	1.83982	1.17052	3.05588	-0.0897722
GRMZM2G126048	4.24147	0.0578337	2.63614	-0.094424	3.62708
GRMZM2G126083	0.0567561	13.1406	0	0	-4.65412
GRMZM2G126397	26.9468	0.617561	3.04951	-2.35114	0.820074
GRMZM2G126408	5.53939	0	2.49825	-0.265909	2.46036
GRMZM2G126541	47.3058	4.31458	4.04358	-2.96163	0
GRMZM2G127328	14.1572	2.77026	2.05777	-2.06981	0
GRMZM2G127798	157.543	30.7982	29.8029	-2.05147	0
GRMZM2G127846	0.0832991	11.6788	5.75203	4.12489	-0.552563
GRMZM2G127948	95.7003	13.8064	7.5989	-3.17719	-0.502805
GRMZM2G128832	0.402377	30.8812	1.7475	0.0367976	-2.84582
GRMZM2G129031	6.57148	0.103713	1.99602	-0.881203	2.05449
GRMZM2G129058	4.65761	0.261739	4.44814	0	2.79316
GRMZM2G129189	78.8078	2.32607	2.04611	-4.44828	0
GRMZM2G129357	25.5971	0.512263	1.65099	-3.14312	0.476384
GRMZM2G129775	1.36064	18.3765	1.97731	0.142996	-2.68538
GRMZM2G130053	11.2924	7.69433	35.2707	1.67831	2.00714
GRMZM2G130173	167.225	10.5328	24.9986	-2.27178	0.926306
GRMZM2G130728	96.5999	5.15173	18.0429	-2.00141	1.53383
GRMZM2G130877	14.0943	0	3.84347	-1.08982	2.79625
GRMZM2G131554	22.9094	0.0826579	6.61435	-1.25681	4.18021
GRMZM2G132093	104.686	34.861	16.4167	-2.23236	-0.785435
GRMZM2G132238	2.45699	43.7275	27.0062	3.22882	-0.424027
GRMZM2G132331	0	2.66658	1.02639	2.00923	-0.41452
GRMZM2G132478	12.8938	3.27452	1.90411	-2.07346	-0.176913
GRMZM2G132522	0.281903	4.71381	2.20372	2.11845	-0.548259
GRMZM2G132547	3.81049	0.78212	5.14947	0.334033	2.14737
GRMZM2G132875	105.039	8.52828	17.0216	-2.20607	0.782711
GRMZM2G132995	6.42424	16.6434	1.46081	-1.30638	-2.87194
GRMZM2G133400	25.1214	43.3724	6.24662	-1.4352	-2.3985
GRMZM2G133718	0.285863	8.45698	0.248297	0.039042	-3.46497
GRMZM2G133891	0.0921696	18.0202	2.88207	2.37273	-1.84958
GRMZM2G134054	24.8799	1.15438	2.59844	-2.63171	0.578268
GRMZM2G134194	0	4.58129	0	0	-2.35722
GRMZM2G134219	13.4764	0	4.5242	-0.75947	2.69272
GRMZM2G134716	26.9019	0.0276381	16.4892	-0.29654	6.55926
GRMZM2G135013	4.39574	0.220288	0.371892	-2.44943	0
GRMZM2G135277	5.69326	0.870847	0.52124	-2.2448	0
GRMZM2G135722	21.0036	1.09673	0.777633	-3.79195	0
GRMZM2G136032	11.5999	0.275455	3.44118	-1.08291	2.11063
GRMZM2G136042	6.54115	0.294183	0.297984	-2.55333	0
GRMZM2G136453	10.2699	291.351	31.8372	1.69343	-3.01637
GRMZM2G136486	2.0385	0.0570009	0.0577374	-2.11276	0
GRMZM2G136750	19.9418	0.551621	2.70062	-2.00126	0.632553
GRMZM2G136857	0.0673892	0.606761	2.2389	3.0337	0.942197
GRMZM2G136910	520.526	174.024	84.5275	-2.28737	-0.861344
GRMZM2G137569	7.93012	0.0751858	3.37631	-0.65644	3.60505
GRMZM2G138003	0.0314203	6.58759	2.45621	3.75698	-0.847287
GRMZM2G138355	1.754	0.157403	0.0531456	-2.01165	0
GRMZM2G138382	8.70625	3.48002	0.994226	-2.16109	-0.938927
GRMZM2G138770	39.7124	9.12152	2.30113	-3.45072	-1.45617
GRMZM2G139157	3.86365	0.211885	3.25836	0	2.9002
GRMZM2G139874	92.9019	19.6384	13.3213	-2.377	-0.261291
GRMZM2G140231	2.62047	0.0312094	0.094838	-2.58056	0
GRMZM2G140721	7.6475	1.2404	0.935019	-2.18176	0
GRMZM2G141026	2.90219	0	0	-2.71614	0
GRMZM2G141081	32.4081	1.15793	3.90963	-2.46181	1.14156
GRMZM2G141252	0.102772	38.0711	4.95428	3.03337	-2.29233
GRMZM2G141277	0	50.4263	0	0	-6.4764
GRMZM2G141320	5.21504	0.0409019	0.0414304	-3.98681	0
GRMZM2G141376	1.12301	0.282618	0.0318077	-2.11276	0
GRMZM2G141647	3.20814	10.4538	1.11462	-0.526256	-2.45244
GRMZM2G141931	232.785	166.573	44.5634	-2.05779	-1.7391
GRMZM2G142019	1.20063	0.038608	1.36874	0	2.97753
GRMZM2G143075	0	20.2762	13.4362	3.98544	-0.00644746
GRMZM2G143403	0.854091	26.2876	12.638	3.2082	-0.660895
GRMZM2G143669	5.74152	0	1.6793	-0.97912	2.76256
GRMZM2G143886	2.64443	14.0235	12.754	2.01675	0
GRMZM2G144034	29.4267	1.75793	2.55968	-2.77844	0
GRMZM2G144224	24.1574	0.284549	6.05274	-1.39998	2.80946
GRMZM2G144483	136.184	3.59427	56.1098	-0.918224	3.6241
GRMZM2G144581	2.37055	0.390917	0.0527957	-3.02248	-0.396488
GRMZM2G144668	69.0955	43.602	11.7667	-2.10386	-1.59574
GRMZM2G145065	0.134778	3.12049	3.38031	3.0756	0
GRMZM2G145204	5.88999	0	4.20241	0	3.43255
GRMZM2G145242	7.65719	0.155279	0.112347	-4.21564	0
GRMZM2G146173	42.5116	16.2248	6.99339	-2.00886	-0.742
GRMZM2G146355	0	31.7406	0.0558173	0	-6.34214
GRMZM2G146475	112.267	2.19459	17.0426	-2.24505	2.39256
GRMZM2G146913	0.235719	3.25936	0	0	-2.54325
GRMZM2G147775	20.9233	0.917125	6.98333	-1.08738	2.35273
GRMZM2G147780	5.30778	0.32274	5.10483	0	3.09875
GRMZM2G148441	3.35634	0.110696	2.05564	0	2.28457
GRMZM2G148495	148.219	14.4224	25.8016	-2.09116	0.617687
GRMZM2G148904	35.5574	16.5761	4.52722	-2.38821	-1.42881
GRMZM2G148925	14.3215	0.954469	1.2085	-2.64908	0
GRMZM2G149236	7.89381	0	4.47161	-0.0143253	2.95387
GRMZM2G149273	89.4261	1.14487	13.5066	-2.2345	2.81026
GRMZM2G149295	0.243134	10.4766	3.32613	2.39538	-1.10148
GRMZM2G149323	4.72644	0.121589	3.63322	0	2.72157
GRMZM2G150363	3.11072	13.4263	50.7064	3.97167	1.81402
GRMZM2G150474	13.3877	0.0623915	1.83273	-1.98531	2.13178
GRMZM2G150876	5.44172	0.610211	5.41743	0	2.38814
GRMZM2G151249	74.4722	6.60131	11.4108	-2.18304	0.424929
GRMZM2G151319	0.263885	3.56397	1.94826	2.02991	-0.295601
GRMZM2G151934	16.5116	2.97758	2.56231	-2.08703	0
GRMZM2G152089	51.6511	6.63298	36.411	-0.0353829	2.07219
GRMZM2G152135	15.9799	11.8459	2.46513	-2.069	-1.79026
GRMZM2G152408	0.163404	12.2605	5.5353	3.76314	-0.751783
GRMZM2G152447	58.2609	1.36093	1.91213	-4.17859	0
GRMZM2G152466	45.5638	1.66447	3.87479	-3.01358	0.764912
GRMZM2G152591	1.48748	0.0765318	2.40314	0.039459	2.2335
GRMZM2G152631	1.05155	0.0483058	2.15292	0.472629	2.76256
GRMZM2G152969	0	3.66316	1.04521	2.08955	-0.902855
GRMZM2G153358	24.5644	5.62509	34.4291	0.56376	2.38477
GRMZM2G153445	17.3348	0.124565	8.95838	-0.243064	3.47483
GRMZM2G153536	14.7004	0.561917	0.455342	-3.94822	0
GRMZM2G154036	22.2568	0.911722	2.86286	-2.27574	0.877851
GRMZM2G154078	35.4851	0.995127	9.13907	-1.40219	2.37994
GRMZM2G154211	7.70936	0.755045	0.866775	-2.32261	0
GRMZM2G154278	23.2566	0.713939	12.0045	-0.40544	2.91837
GRMZM2G154460	3.33964	0.177506	0.10788	-2.74893	0
GRMZM2G154565	28.9279	0.0494799	6.81622	-1.53278	4.42988
GRMZM2G154735	55.3939	2.77377	3.59981	-3.17447	0
GRMZM2G154828	1.52082	12.1017	1.17544	0	-2.70762
GRMZM2G155253	27.2435	27.0108	110.076	2.11902	1.94838
GRMZM2G155962	0.704946	5.20185	0.676761	0	-2.20878
GRMZM2G156121	0	3.40723	2.43618	3.42447	0
GRMZM2G156692	4.60772	0	2.37494	-0.250268	3.49549
GRMZM2G156748	3.94966	0.148175	2.91603	0	2.88184
GRMZM2G156861	4.85812	1.07401	0.432684	-2.67212	-0.575211
GRMZM2G156877	10.6515	0.0763268	0.850444	-2.68704	1.20189
GRMZM2G157153	6.06334	2.50078	19.1914	1.6119	2.55523
GRMZM2G157982	0.211427	6.88942	0.183643	0	-2.91533
GRMZM2G157990	10.5057	0	10.0113	0	4.81444
GRMZM2G158175	25.7895	1.76656	1.52429	-3.14193	0
GRMZM2G158252	1.52853	5.14329	6.5799	2.00787	0.181138
GRMZM2G158394	629.63	2553.45	462.243	-0.160923	-2.35484
GRMZM2G158831	10.8272	0	4.80907	-0.596037	4.41908
GRMZM2G159119	5.48949	0.0401189	0.162549	-3.05774	0
GRMZM2G159711	5.35961	1.17806	0.353566	-2.26016	-0.0279296
GRMZM2G159811	0.953658	5.57252	0.461502	0	-2.55129
GRMZM2G159931	0.0890577	2.06193	2.32063	2.08955	0
GRMZM2G160149	1.5487	15.9074	13.5395	2.9424	0
GRMZM2G160268	180.736	727.446	753.023	2.24373	0.0838798
GRMZM2G160515	28.1863	0.503541	2.55024	-2.46962	0.420325
GRMZM2G160812	0	4.31825	1.62465	2.49604	-0.577367
GRMZM2G161245	13.193	5.09449	1.74433	-2.17636	-0.918193
GRMZM2G161491	2.59498	0	1.50637	0	2.79625
GRMZM2G161787	1.49164	3.18319	0.220844	-0.763634	-2.07631
GRMZM2G162274	0.0721745	1.11402	1.45754	2.27217	0
GRMZM2G163015	10.4995	0	0	-5.08058	0
GRMZM2G163110	1.06633	0.0236479	0	-2.45859	0
GRMZM2G163574	0	1.51296	0	0	-2.09699
GRMZM2G163658	3.08331	0.977903	5.66808	0.758596	2.01288
GRMZM2G163807	0	11.4002	5.66682	3.57241	-0.376244
GRMZM2G163998	117.812	4.69787	35.2623	-1.34367	2.58166
GRMZM2G164224	17.3741	2.90228	17.3815	0.037625	2.25474
GRMZM2G164283	2.11776	0.267058	0.0541018	-2.26701	0
GRMZM2G164440	1.44964	2.54266	9.8442	2.37905	1.47209
GRMZM2G164715	0	4.03928	9.32476	5.49456	0.849594
GRMZM2G164761	0	0.404223	2.45668	4.35616	1.75793
GRMZM2G165644	18.7896	0	3.52445	-1.83455	4.13253
GRMZM2G165867	15.8347	0	9.13747	-0.196415	4.34121
GRMZM2G166147	0	5.77902	2.35575	2.86014	-0.537541
GRMZM2G166459	34.3969	9.61813	5.22193	-2.17358	-0.449474
GRMZM2G166616	1.32979	10.3696	1.0287	0	-2.47491
GRMZM2G166644	49.4919	3.50615	32.0557	-0.257028	2.93975
GRMZM2G166906	5.60287	0.319512	0.1798	-3.07085	0
GRMZM2G166976	34.216	10.2435	3.53513	-2.75391	-1.14956
GRMZM2G167018	9.59926	1.64251	21.4565	1.11755	3.14872
GRMZM2G167520	9.04786	0.747389	1.11754	-2.15731	0
GRMZM2G168304	0	1.25737	0	0	-2.27555
GRMZM2G168364	18.399	3.83887	2.22198	-2.32834	-0.135682
GRMZM2G168474	8.74641	0.853973	6.88245	0	2.35963
GRMZM2G168747	4.09631	0	0.0697649	-3.41667	0
GRMZM2G169240	43.5155	2.77797	14.3355	-1.16691	2.01918
GRMZM2G169261	51.2369	4.03148	21.3205	-0.850056	2.10435
GRMZM2G169329	291.414	132.159	37.3146	-2.57711	-1.59305
GRMZM2G169372	1424.82	510.086	244.009	-2.24838	-0.927049
GRMZM2G169539	2.80421	0.527169	0.19673	-2.09798	0
GRMZM2G170016	29.7688	0	7.62444	-1.43542	4.67629
GRMZM2G170017	27.8435	0.323134	1.30924	-3.48938	0.318087
GRMZM2G170400	0.771051	93.6704	15.0424	3.97681	-2.41378
GRMZM2G170420	0.452195	3.58679	3.56767	2.38958	0
GRMZM2G170625	147.771	32.0031	26.1698	-2.13369	-0.0629359
GRMZM2G170646	14.868	0.041305	0.753096	-3.2795	1.39265
GRMZM2G172794	0.223588	7.33361	3.56853	2.38621	-0.386996
GRMZM2G172826	1044.54	80.7512	197.784	-2.11419	1.28958
GRMZM2G173063	3.13713	0.110553	0.111981	-2.32372	0
GRMZM2G173124	4.20934	29.4423	5.25711	0.194205	-2.12768
GRMZM2G174430	0	17.3283	0	0	-4.40753
GRMZM2G174558	16.9977	1.29831	1.42029	-2.68823	0
GRMZM2G174615	33.9001	8.734	4.85579	-2.15242	-0.287107
GRMZM2G174708	3.62292	1.14812	0	-2.71614	-1.11763
GRMZM2G174769	19.9289	4.32077	2.48288	-2.31159	-0.182001
GRMZM2G175076	18.4085	1.78805	1.9758	-2.40686	0
GRMZM2G175253	0.14739	1.51665	0.0640104	0	-2.22558
GRMZM2G175541	0.0538851	10.3966	3.15927	3.32785	-1.08104
GRMZM2G176209	0.0473452	1.7965	0.0308426	0	-3.01559
GRMZM2G176433	0.418462	5.71893	11.1086	3.55457	0.585283
GRMZM2G176723	3.5638	0	2.92725	0	2.13178
GRMZM2G177182	26.066	0.0736065	12.302	-0.626088	5.25458
GRMZM2G177349	0.257447	7.6715	5.9258	3.18639	0
GRMZM2G177508	184.241	41.0978	192.005	0.212592	2.14085
GRMZM2G177620	0.40167	1.40905	3.75845	2.30015	0.779442
GRMZM2G177928	1.38757	11.5136	1.66605	0	-2.19947
GRMZM2G177982	3.19304	97.1857	3.73947	0	-4.24861
GRMZM2G178641	0.188897	2.73342	6.33733	3.51205	0.693193
GRMZM2G178693	426.417	13.8128	95.6655	-1.82438	2.63529
GRMZM2G179049	0.53072	7.97842	4.66739	2.50104	-0.295772
GRMZM2G179063	9.43772	0.95947	0.845102	-2.48484	0
GRMZM2G179092	9.60569	0.436588	0.176892	-3.75415	0
GRMZM2G179777	4.01648	0.376705	0.218042	-2.15888	0
GRMZM2G179792	21.8052	5.92916	2.68517	-2.47525	-0.717959
GRMZM2G179918	0.0459319	4.5492	1.85516	2.7651	-0.515589
GRMZM2G180082	18.3371	1.17364	9.77885	-0.416137	2.50689
GRMZM2G180452	2.00252	14.2711	11.917	2.3891	0
GRMZM2G180903	7.31131	0.442553	8.06889	0.0741506	3.24215
GRMZM2G181028	3.04378	0.725017	5.30594	0.742757	2.38864
GRMZM2G181266	0.776316	0	1.14196	0	2.41774
GRMZM2G300135	5.22409	0.516888	0.523567	-2.11046	0
GRMZM2G300238	0.10023	5.24284	0	0	-4.08616
GRMZM2G300424	0.113979	2.24798	2.47503	2.67086	0
GRMZM2G301934	3.81061	3.9644	0.365057	-1.90388	-2.11573
GRMZM2G302673	0.0387506	2.19311	1.06024	2.73907	-0.351299
GRMZM2G303147	8.47866	1.89034	20.4732	1.03614	2.53542
GRMZM2G304745	0.375454	16.3825	13.7345	4.49325	0
GRMZM2G304965	0.0199978	1.51762	0.0781643	0	-2.20636
GRMZM2G306679	15.6687	0.299689	0.834794	-2.88951	0
GRMZM2G306859	0	4.08411	5.31086	4.43567	0
GRMZM2G308687	811.152	255.81	65.0943	-3.3063	-1.80198
GRMZM2G309071	1.07291	2.55563	0.103546	-0.808801	-2.28736
GRMZM2G309534	0	5.71724	1.44778	2.08955	-1.08625
GRMZM2G310947	21.4488	3.80845	1.51877	-3.09835	-0.697594
GRMZM2G312061	2.94364	102.574	2.09193	0	-4.54464
GRMZM2G312091	0.0579738	5.70456	2.87025	3.63174	-0.449079
GRMZM2G312165	0.0376573	1.88905	1.47189	2.71512	0
GRMZM2G312732	38.8039	9.04202	1.61196	-3.64057	-1.65546
GRMZM2G312736	21.279	0.733791	0.8176	-3.36934	0
GRMZM2G312974	1.04302	6.3665	6.54759	2.40137	0
GRMZM2G313104	9.37509	0.428486	0.682035	-2.42933	0
GRMZM2G313529	3.04491	0.150637	3.05166	0	2.13299
GRMZM2G313750	5.53749	0.0734295	1.88425	-0.884682	2.77291
GRMZM2G314652	9.59072	2.6	1.40085	-2.04011	-0.23547
GRMZM2G314934	0.205734	5.42487	0.335059	0	-2.25262
GRMZM2G315509	0	3.81095	1.86116	2.55398	-0.183638
GRMZM2G315767	25.8802	2.20455	12.237	-0.602494	2.03749
GRMZM2G316721	10.2827	0	5.79103	-0.0991112	3.38901
GRMZM2G318213	50.547	2.2266	25.9818	-0.485103	2.93543
GRMZM2G318992	0	1.53039	0.10165	0	-2.00592
GRMZM2G319138	9.71677	0.610418	6.47675	-0.141779	2.93575
GRMZM2G319307	0.625297	0.0473115	1.00638	0.159512	2.20747
GRMZM2G319573	3.41963	0.234937	2.98788	0	2.94434
GRMZM2G320152	20.0485	1.68383	3.28484	-2.02151	0.479306
GRMZM2G320298	61.0056	0.382776	4.70806	-3.08331	2.17351
GRMZM2G323024	90.0348	316.953	344.67	2.13397	0.162164
GRMZM2G323422	3.66362	0.0942475	2.67303	0	2.0781
GRMZM2G324544	26.8807	2.93963	3.40299	-2.03911	0
GRMZM2G325014	6.49471	1.89756	0.91416	-2.03076	-0.333484
GRMZM2G325023	6.4167	1.88853	0.897424	-2.03307	-0.346428
GRMZM2G325462	14.599	0.454311	1.84072	-2.04507	0.318087
GRMZM2G325477	58.1974	9.81622	8.3197	-2.24815	0
GRMZM2G326116	0	6.34782	3.54298	3.60026	-0.202724
GRMZM2G327427	0	1.4944	1.35153	2.4357	0
GRMZM2G327659	1.26698	3.5532	0.432976	-0.38006	-2.09724
GRMZM2G328171	43.0842	0	0.577374	-4.65526	0
GRMZM2G328213	3.97653	0	1.24503	-0.772873	2.2335
GRMZM2G328555	0	3.51857	0	0	-2.43452
GRMZM2G328785	6.17653	0.451115	4.11249	-0.021623	2.45121
GRMZM2G329002	4.09344	8.75013	0.805745	-1.33572	-2.62223
GRMZM2G329434	0	3.37477	2.26054	3.18809	0
GRMZM2G330455	0.827363	0	1.48861	0.137254	2.13178
GRMZM2G330635	129.029	67.1463	14.4754	-2.70667	-1.92078
GRMZM2G330751	6.38101	0.190875	6.60124	0.000355303	3.71729
GRMZM2G331088	0.794011	4.83618	5.02038	2.28123	0
GRMZM2G331105	0.698595	4.26524	4.07764	2.36322	0
GRMZM2G332423	0.404704	10.6714	0.659103	0	-2.71549
GRMZM2G334181	32.3731	3.4546	4.5615	-2.17647	0
GRMZM2G336448	29.8951	11.2834	4.47577	-2.22605	-0.95612
GRMZM2G336533	1.23785	8.08043	0.403194	-0.00447174	-3.03259
GRMZM2G337048	42.1856	12.5312	6.26519	-2.22583	-0.597076
GRMZM2G337594	0.205925	29.0037	4.42689	2.36898	-2.02277
GRMZM2G337706	6.99044	55.0391	72.8617	3.3168	0.321844
GRMZM2G337845	0.235019	6.71096	4.34806	3.21663	-0.192804
GRMZM2G338160	0	8.08523	0	0	-4.1564
GRMZM2G338696	5.77516	0	2.56448	-0.524548	3.84081
GRMZM2G340656	33.0061	84.6268	12.9771	-0.940913	-2.47758
GRMZM2G341253	6.94452	1.92006	0.718758	-2.20869	-0.405511
GRMZM2G341918	0.366241	7.13689	2.31427	2.0964	-1.16224
GRMZM2G342327	15.239	0.531725	0.195853	-4.65826	0
GRMZM2G343974	1.43101	14.4283	9.44247	2.31651	-0.195174
GRMZM2G344499	0.431081	6.46897	4.58679	2.0049	0
GRMZM2G344837	0.473452	17.8128	13.5708	3.27652	0
GRMZM2G344993	6.93143	0.85087	0.599558	-2.44727	0
GRMZM2G345493	83.8994	267.93	358.106	2.26843	0.442638
GRMZM2G345687	6.31889	0.0853306	2.00957	-1.02565	2.82777
GRMZM2G345700	120.519	5.52035	16.58	-2.39979	1.24524
GRMZM2G345717	4.6438	0	0	-4.529	0
GRMZM2G346133	34.2702	0.328346	1.74609	-3.3272	0.501688
GRMZM2G346839	22.4201	0.742902	1.29978	-3.10276	0
GRMZM2G347174	19.1139	0.0626383	1.83998	-2.68462	2.69588
GRMZM2G347270	0.0342996	31.1034	9.92082	5.67582	-1.31757
GRMZM2G347708	102.784	6.37338	35.9203	-1.14646	2.27877
GRMZM2G348452	41.0754	3.61438	22.3972	-0.494336	2.3974
GRMZM2G348863	8.18485	78.959	109.495	3.52108	0.330434
GRMZM2G349274	0	1.85688	1.18226	2.23801	0
GRMZM2G349839	1.19641	10.9262	0.0519595	-1.46711	-4.8992
GRMZM2G350773	32.8214	1.6175	3.35873	-2.5118	0.225785
GRMZM2G351239	1.8149	64.1463	33.6185	3.74824	-0.630194
GRMZM2G351786	0	2.29842	0	0	-3.11297
GRMZM2G352415	111.671	41.7949	18.529	-2.18489	-0.913904
GRMZM2G352627	0.0536243	5.93184	0.279465	0	-2.52559
GRMZM2G352898	0	2.08032	2.17305	2.86014	0
GRMZM2G354525	0.0491081	2.05289	1.15168	2.5031	-0.0692903
GRMZM2G354539	1.81795	40.7149	23.1284	3.08053	-0.417717
GRMZM2G354746	0	8.46752	3.90494	3.65441	-0.506205
GRMZM2G354867	0.230808	0.548085	2.61391	2.756	1.58857
GRMZM2G355316	11.3985	1.78798	0.63388	-2.44422	0
GRMZM2G355342	0	8.73774	0.520626	0.632358	-2.56785
GRMZM2G355752	231.326	67.9997	17.8312	-3.27865	-1.66455
GRMZM2G356178	0.915062	13.8719	6.3443	2.35776	-0.725027
GRMZM2G356423	0.122553	1.41872	1.25457	2.03396	0
GRMZM2G358059	165.795	91.3515	30.482	-2.07359	-1.37187
GRMZM2G358076	1.30999	8.06389	7.00992	2.16783	0
GRMZM2G359904	0.500507	3.35811	0.352487	0	-2.41064
GRMZM2G360626	0.460615	3.32299	3.07891	2.23442	0
GRMZM2G362942	1.37634	5.47014	6.28632	2.0337	0
GRMZM2G364528	4.95658	1.54132	0.141931	-2.65126	-1.01708
GRMZM2G365160	23.5556	3.76613	1.23723	-3.44982	-0.896984
GRMZM2G365983	2.22496	9.7041	11.129	2.16432	0.00364059
GRMZM2G366532	7.23993	4.1148	0.901842	-2.19596	-1.51691
GRMZM2G366607	3.10058	0.238099	0.0602939	-2.6726	0
GRMZM2G367026	18.4729	3.71814	2.74786	-2.23706	-0.0246608
GRMZM2G368350	0	0.887469	1.21999	2.00923	0
GRMZM2G368738	0	4.58176	2.55727	2.55398	0
GRMZM2G371793	27.5452	192.768	28.7698	0.0408709	-2.46073
GRMZM2G372077	85.2362	18.6654	14.6982	-2.06149	0
GRMZM2G372632	1.22382	5.90307	6.06327	2.12243	0
GRMZM2G372681	0	38.2071	28.6595	5.98166	-0.0738988
GRMZM2G373040	0.0970121	3.57711	3.07562	3.24406	0
GRMZM2G373124	102.322	12.9547	17.3694	-2.16436	0.278673
GRMZM2G373522	31.5568	2.37342	3.63067	-2.47543	0.0729158
GRMZM2G373527	14.0806	0	11.2894	0	3.12281
GRMZM2G373928	22.6233	2.28232	3.25098	-2.03793	0
GRMZM2G374971	52.7901	1.45851	6.94906	-2.3734	1.62837
GRMZM2G375302	0.396075	3.60258	3.61227	2.48188	0
GRMZM2G375487	0.105663	29.6625	15.694	5.69739	-0.651035
GRMZM2G375696	5.67349	1.45952	0.134398	-2.37957	-0.415844
GRMZM2G377539	8.1439	1.52469	8.62286	0.140667	2.22592
GRMZM2G377641	27.0621	76.0828	101.33	2.02542	0.393168
GRMZM2G377787	2.83811	0.260754	0.0660309	-2.4064	0
GRMZM2G378167	0	9.59632	5.27311	4.23694	-0.334967
GRMZM2G380286	2.81273	0.809978	7.87626	1.37857	2.72499
GRMZM2G380456	0.299145	3.89798	3.84667	3.21063	0
GRMZM2G380605	0	3.01212	1.63449	3.32785	-0.193216
GRMZM2G381402	0.988074	7.98298	7.56315	2.54843	0
GRMZM2G381766	1.17692	0	0	-2.07984	0
GRMZM2G382273	2.30626	0.018775	3.11888	0.304069	4.70322
GRMZM2G383338	2.96597	15.0918	1.59119	0	-2.51974
GRMZM2G386584	6.70226	0	0.298539	-2.45387	0
GRMZM2G386817	45.5409	8.38248	6.67134	-2.09871	0
GRMZM2G387381	5.28027	0	0.0955495	-3.60107	0
GRMZM2G387394	3.32025	0	0.0882835	-2.76095	0
GRMZM2G387603	1.98426	2.76497	0	-1.74395	-2.39639
GRMZM2G387890	2.63948	16.2284	14.3747	2.38447	0
GRMZM2G389450	0	11.2048	4.55924	3.39298	-0.649613
GRMZM2G389557	1.99576	5.22369	0.514001	-0.844308	-2.44252
GRMZM2G389582	2.21473	5.36619	0.570395	-0.844308	-2.32786
GRMZM2G390334	1.8388	0.0328497	1.26442	0	2.54203
GRMZM2G391511	3.57264	0	2.44491	0	3.0124
GRMZM2G391596	38.6768	0.954256	27	-0.0734577	4.03898
GRMZM2G391794	7.68185	1.813	1.08349	-2.12986	-0.121353
GRMZM2G392125	0.643284	3.4936	0.18625	0	-2.33947
GRMZM2G392791	40.0906	62.9025	11.9557	-1.29873	-2.12052
GRMZM2G394203	32.4077	0.761365	11.6966	-0.948382	2.98838
GRMZM2G395508	15.0688	0.038999	2.96272	-1.69322	3.55581
GRMZM2G396477	26.6302	0	24.3298	0	6.89721
GRMZM2G397785	0.420106	0	2.05907	1.72809	3.63251
GRMZM2G398781	8.37416	0.0727795	6.56107	0	4.35471
GRMZM2G399844	16.5287	0.0704759	11.5884	-0.0817459	5.50189
GRMZM2G400352	0.660492	8.47067	6.08708	3.01689	-0.203025
GRMZM2G400806	0	0.0882913	1.07319	2.37273	1.33989
GRMZM2G401831	0.389769	3.10834	2.70162	2.31882	0
GRMZM2G401848	38.9506	3.6539	0.854103	-4.27379	-0.893169
GRMZM2G402631	2762.9	1027.09	393.55	-2.52092	-1.25615
GRMZM2G403076	11.5269	2.56948	1.7234	-2.00091	0
GRMZM2G405581	10.0325	1.06877	1.24296	-2.1528	0
GRMZM2G406043	1.19609	7.50011	7.59703	2.00694	0
GRMZM2G407223	0.133802	3.95839	0.0871639	0	-2.64437
GRMZM2G408462	6.67971	1.47289	0.497307	-2.07962	0
GRMZM2G408834	0.0702078	8.48872	2.46976	3.11995	-1.19487
GRMZM2G409839	1.52758	10.7822	11.9913	2.81409	0.00593407
GRMZM2G410644	2.41965	0.0414974	1.21898	-0.0231449	2.13178
GRMZM2G410991	37.8562	19.2638	6.64196	-2.02286	-1.1948
GRMZM2G411046	0.082863	2.82446	1.94329	2.5031	0
GRMZM2G411569	0.121478	7.81262	0.316543	0	-2.7515
GRMZM2G411746	0	17.8128	14.1355	4.81451	0
GRMZM2G413315	0	0.317377	5.46512	2.90543	1.88348
GRMZM2G414140	0.421018	37.9851	27.1917	4.79596	-0.173382
GRMZM2G414252	0.121656	2.45154	0	0	-2.67657
GRMZM2G414503	17.6167	0.341849	1.13773	-3.01254	0.0838405
GRMZM2G415007	176.537	91.2592	31.9967	-2.11256	-1.31945
GRMZM2G415529	6.74936	0.790328	5.28356	0	2.37364
GRMZM2G418160	2.98759	0.0866802	1.4048	-0.287189	2.07678
GRMZM2G418263	0.418954	3.27274	2.18339	2.04611	-0.173494
GRMZM2G419739	5.14372	0.0339291	4.05536	0	4.22215
GRMZM2G419777	20.3133	0.257845	0.348235	-3.85869	0
GRMZM2G420733	20.0913	2.73786	2.63796	-2.13303	0
GRMZM2G420883	30.9715	2.63243	1.51098	-3.31186	0
GRMZM2G421669	2.17841	0	2.16245	0	3.91945
GRMZM2G421680	2.24859	0	2.27862	0	3.94976
GRMZM2G426147	13.8485	0.75894	9.22496	-0.055936	2.8544
GRMZM2G427409	0	2.87883	1.89542	2.49604	0
GRMZM2G427805	2.86821	0	3.96441	0.273762	4.27097
GRMZM2G427815	7.37592	1.67706	0.436816	-2.48014	-0.334101
GRMZM2G428393	0.0923232	2.85004	2.70644	2.84408	0
GRMZM2G429955	0.754392	28.2093	98.5692	6.39163	1.69056
GRMZM2G429972	5.43001	0	3.43554	-0.0676688	4.41908
GRMZM2G430518	0	4.08818	0	0	-2.938
GRMZM2G430807	49.7322	0	21.8345	-0.74421	5.88589
GRMZM2G430871	9.93613	0.383414	6.60226	0	2.59695
GRMZM2G431039	53.5286	3.78827	3.96513	-3.20575	0
GRMZM2G432266	19.1564	0.102667	2.80783	-1.86168	2.02238
GRMZM2G433684	6.85731	0.0264874	1.55612	-1.42591	3.175
GRMZM2G433854	0.0524067	13.1447	8.73981	4.87281	-0.134424
GRMZM2G434252	10.6421	0.0591295	5.24069	-0.483266	4.32984
GRMZM2G434572	0.102203	17.6156	8.25581	3.80564	-0.507954
GRMZM2G436226	0.920777	4.73744	5.23053	2.01843	0
GRMZM2G436295	166.383	5.26188	3.23287	-4.89911	0
GRMZM2G436448	8.1982	0	3.50632	-0.613419	4.09237
GRMZM2G437481	10.7135	0	2.53791	-1.20194	2.28179
GRMZM2G438178	1.32471	0	1.70324	0.0597606	3.55581
GRMZM2G438776	0.107145	5.37484	0	0	-2.39639
GRMZM2G438938	3.02079	11.4586	13.0606	2.05074	0.0484651
GRMZM2G440009	24.112	3.64437	21.5461	0	2.12595
GRMZM2G440855	0	5.37744	4.65258	3.18809	0
GRMZM2G440925	3.78342	0.334338	4.32729	0.00740151	2.38396
GRMZM2G440943	2.30036	11.7362	10.1177	2.06811	0
GRMZM2G441347	3.89653	0.406375	0.356742	-2.2448	0
GRMZM2G441656	129.938	13.9788	14.778	-2.65696	0
GRMZM2G442658	25.0732	2.30713	3.53027	-2.29201	0.243116
GRMZM2G443447	0.544099	6.34336	4.31371	2.70873	-0.226372
GRMZM2G444560	111.735	8.24628	6.1309	-3.66739	0
GRMZM2G444567	2.18332	0.240713	5.28284	0.820312	2.53767
GRMZM2G444801	18.916	2.61272	2.09513	-2.53616	0
GRMZM2G447151	17.8402	1.6063	1.39462	-2.41185	0
GRMZM2G447551	0.0305285	3.88749	1.57111	3.68936	-0.789848
GRMZM2G447785	36.7857	0	7.91308	-1.6718	4.48263
GRMZM2G448185	0.138909	1.19116	1.36742	2.1112	0
GRMZM2G449123	10.0868	0.888847	8.91619	0	2.95916
GRMZM2G449274	155.777	71.8973	29.9202	-2.0427	-1.08518
GRMZM2G450939	16.931	0	14.5782	0	5.60089
GRMZM2G451769	17.5338	1.92119	2.11523	-2.12395	0
GRMZM2G452960	2.60776	0	2.63041	0	2.89287
GRMZM2G453919	0	7.14098	0	0	-3.63975
GRMZM2G455075	98.7457	1.20893	11.2123	-2.69309	2.67474
GRMZM2G455321	13.5608	0.643641	11.0833	0	2.95385
GRMZM2G456174	0	2.84746	1.90098	2.66338	0
GRMZM2G457467	0.554732	4.07732	5.88525	2.7103	0.115916
GRMZM2G458659	39.9673	0.0960905	3.74729	-2.78158	3.11961
GRMZM2G458929	0.326808	3.99342	0	0	-2.35722
GRMZM2G459432	0.0448171	3.05527	1.69335	2.66338	-0.0107824
GRMZM2G459568	2.17888	0	0	-2.29599	0
GRMZM2G459828	2.62644	12.5304	0.83993	-0.694584	-3.17391
GRMZM2G462080	3.91965	37.8869	2.40322	0	-3.30626
GRMZM2G462711	8.40459	0	2.98642	-0.67393	2.69272
GRMZM2G463267	3.00565	0.0361314	1.57372	-0.0916527	2.72806
GRMZM2G464885	1.45855	0	1.09167	0	2.02238
GRMZM2G466265	0.157817	8.27203	2.51881	2.38621	-1.10112
GRMZM2G467848	0.502928	8.6407	6.03771	2.89597	-0.0603336
GRMZM2G468473	0	3.45944	1.88684	2.6097	-0.0228737
GRMZM2G468855	40.5475	7.20618	4.97264	-2.45231	-0.0459989
GRMZM2G469477	19.3559	1.12148	8.40615	-0.595599	2.0752
GRMZM2G470942	6.81889	0.492746	0.199645	-2.61831	0
GRMZM2G470981	2.6253	51.2152	40.3614	3.73988	-0.101661
GRMZM2G471139	0.568872	3.247	3.70587	2.04566	0
GRMZM2G471357	12.4122	2.45012	1.80129	-2.02345	0
GRMZM2G471395	0	0.656087	2.65826	3.15093	0.720882
GRMZM2G471517	1.12319	6.56692	0.332589	0	-2.55152
GRMZM2G472827	0.0712004	1.534	1.78574	3.0756	0
GRMZM2G473182	0.023602	2.58046	0.123003	0	-2.50802
GRMZM2G473310	3.0085	27.4266	23.0038	2.89205	-0.0318196
GRMZM2G474326	21.5501	2.85252	2.01001	-2.57891	0
GRMZM2G474602	19.2062	4.29223	0.483077	-3.42857	-1.33045
GRMZM2G475014	86.6959	18.7741	101.155	0.354863	2.30379
GRMZM2G475059	62.6018	3.14764	10.2606	-2.10106	1.26602
GRMZM2G475265	0.0451274	21.8542	6.02656	5.09271	-1.52161
GRMZM2G475536	6.61921	0.196176	0.0794843	-3.92773	0
GRMZM2G477503	44.6426	2.94832	5.22623	-2.56573	0.443126
GRMZM2G480256	0	4.25869	2.40572	2.66338	0
GRMZM2G481362	4.40155	0.361375	0.183022	-2.37419	0
GRMZM2G488168	0.603044	14.4054	0.785696	0	-2.62959
GRMZM2G493946	0	28.8397	18.1786	5.53124	-0.291244
GRMZM2G495613	2.44459	0	2.36413	0	3.49549
GRMZM2G502467	8.28424	0.071038	2.37454	-0.925769	2.32854
GRMZM2G502560	13.9124	0	12.5951	0	4.91
GRMZM2G505380	4.63743	17.676	24.2235	2.27079	0.282607
GRMZM2G518963	0	2.92146	1.5618	2.00923	0
GRMZM2G523621	6.67568	0	3.9787	0	2.72806
GRMZM2G527557	0	7.52487	2.85829	2.99196	-0.674838
GRMZM2G539790	0	2.96035	2.21814	3.60026	0
GRMZM2G545336	11.8848	0.0878558	7.20828	-0.219335	4.4897
GRMZM2G551108	0	3.79163	0	0	-3.31068
GRMZM2G552966	2.80663	13.3952	16.1665	2.17457	0
GRMZM2G553379	0.0999439	6.0099	0.455753	0.341517	-2.73265
GRMZM2G563728	0.0483368	1.36782	1.82634	2.66338	0
GRMZM2G567165	8.03642	0	2.52414	-0.721913	2.02238
GRMZM2G568484	13.7503	0.336885	36.8537	1.2675	4.63741
GRMZM2G569903	0.0325082	3.67963	1.77888	3.22432	-0.351299
GRMZM2G576752	83.3171	4.76065	9.53717	-2.70011	0.770481
GRMZM2G576804	0	3.69815	4.99458	3.15093	0
GRMZM2G700063	0.0963373	5.70009	3.51445	2.6097	0
GRMZM2G700968	13.7757	0	0.884767	-2.22986	0
GRMZM2G700995	0	4.98259	4.54228	2.55398	0
GRMZM2G701594	0	9.63301	7.7387	3.36078	0
GRMZM2G701596	0	8.13824	8.41163	3.48547	0
GRMZM2G701767	1.83719	54.9242	21.1075	3.15998	-1.07556
GRMZM2G702599	181.067	5.90648	63.9204	-1.18939	3.29708
GRMZM2G704020	1.76164	8.64413	16.0665	2.75533	0.559097
GRMZM2G704039	4.21306	0	4.16766	0	2.65648
GRMZM5G802403	0.428504	8.06711	4.92311	2.61433	-0.209169
GRMZM5G803276	52.0197	0	3.66354	-2.36322	0.442983
GRMZM5G804323	285.018	891.333	1122.12	2.17081	0.369759
GRMZM5G804941	34.7901	0	10.7818	-0.921112	2.92368
GRMZM5G805389	164.55	12.4657	11.9622	-3.18044	0
GRMZM5G806182	1307.39	236.925	85.1888	-3.61425	-1.30706
GRMZM5G806441	5.20162	0	4.84079	0	3.09598
GRMZM5G808748	0	10.7017	0	0	-3.98681
GRMZM5G809743	19.2107	0.479805	24.0572	0.0951005	3.49237
GRMZM5G811373	7.82501	0.59055	6.44994	0	2.80971
GRMZM5G811948	1.17547	7.65429	6.84387	2.13853	0
GRMZM5G813143	16.8123	0.159398	3.6059	-1.54153	2.58339
GRMZM5G816042	47.5977	0	28.0668	-0.127221	4.05104
GRMZM5G816561	0.415295	15.3679	4.41188	2.65943	-1.36004
GRMZM5G819052	7.35843	0	0.297738	-2.72893	0
GRMZM5G820393	0.432765	2.2266	4.32279	2.49473	0.438311
GRMZM5G822137	52.14	4.97637	4.84038	-2.90095	0
GRMZM5G822237	76.927	2.90821	3.92771	-3.5995	0
GRMZM5G822829	5.16404	0	0.124595	-3.35866	0
GRMZM5G823318	13.0795	0	7.60533	-0.280843	5.26361
GRMZM5G825193	1.11514	0.567073	5.40612	1.95071	2.4942
GRMZM5G825266	0.107353	7.52555	4.5457	3.39837	-0.130559
GRMZM5G826666	2.63919	0	7.7084	1.36821	5.0212
GRMZM5G826765	1.6786	0	1.92666	0	2.50177
GRMZM5G827026	0.621313	5.06974	4.95817	2.61055	0
GRMZM5G827257	12.749	0.143218	16.1752	0.270124	4.68394
GRMZM5G827611	17.9469	0	13.0404	0	3.175
GRMZM5G828488	11.1308	0.222834	0.169285	-3.85511	0
GRMZM5G829946	15.7326	3.29655	0.958763	-3.17132	-1.01218
GRMZM5G834171	39.134	0	21.1847	-0.127711	3.2004
GRMZM5G834303	51.4184	2.83145	3.89539	-3.12245	0
GRMZM5G834658	0.25294	2.27743	6.59103	2.08955	0
GRMZM5G836174	661.709	210.363	128.366	-2.05291	-0.555128
GRMZM5G836353	29.7432	3.56463	2.30916	-2.98624	0
GRMZM5G837822	29.3996	0.365016	0.443679	-4.27547	0
GRMZM5G839920	7.12045	2.69203	14.2565	1.00063	2.10043
GRMZM5G841920	7.91342	0	6.30071	0	2.76256
GRMZM5G842103	0.0689837	2.72109	1.64776	2.81618	-0.0815095
GRMZM5G842508	5.28596	0	3.11329	-0.0273621	3.36673
GRMZM5G842965	31.4505	6.70838	2.57389	-2.69392	-0.532114
GRMZM5G843237	8.35716	0.190257	5.58873	0	2.69588
GRMZM5G843352	166.383	5.26188	3.23287	-4.89911	0
GRMZM5G848503	9.71541	0	4.47577	-0.392154	3.32114
GRMZM5G850092	8.74641	0.208337	4.27333	-0.357065	2.62034
GRMZM5G853742	4.94284	0	1.9986	-0.336737	2.02238
GRMZM5G854284	15.4237	0	6.84092	-0.499654	3.65107
GRMZM5G854710	2.22784	0.145708	2.90261	0.00765319	2.39117
GRMZM5G855304	6.41133	0	17.3747	0.874613	3.0124
GRMZM5G860607	0.490212	2.1018	14.264	3.11499	1.54022
GRMZM5G863023	4.40876	0	3.79851	0	2.65648
GRMZM5G864847	0.575023	8.13594	5.57729	2.08815	0
GRMZM5G865081	11.176	0	8.23011	0	3.0124
GRMZM5G867983	0.0908097	5.48984	0	0	-2.67657
GRMZM5G870970	14.8203	0	13.1365	0	3.70534
GRMZM5G872070	4.15597	0.659054	0.0741745	-2.79947	0
GRMZM5G873681	55.7171	0.20783	12.5257	-1.71946	4.44919
GRMZM5G874082	4.77392	32.8464	25.0671	2.38993	-0.17083
GRMZM5G874578	19.1748	0	9.80796	-0.186027	3.04081
GRMZM5G876389	19.546	0	8.08366	-0.721853	4.60191
GRMZM5G878558	24.4352	4.29024	1.75267	-3.16092	-0.755861
GRMZM5G878615	5.43078	0	3.76569	0	4.63957
GRMZM5G880014	0	6.06761	4.74121	3.60026	0
GRMZM5G882378	8.15556	3.60205	0.864141	-2.33995	-1.28034
GRMZM5G883813	2.74332	0.0452388	1.92458	0	2.69272
GRMZM5G885061	2.87453	0.0434988	2.24711	0	2.98342
GRMZM5G886969	4.72182	0.028118	3.16143	0	4.13253
GRMZM5G889052	0.522584	2.65817	0.185691	0	-2.17198
GRMZM5G890438	34.4862	0	17.2891	-0.45416	4.77266
GRMZM5G892308	0.50206	12.9156	52.1119	4.99705	1.6071
GRMZM5G892467	17.4331	0	3.86394	-1.59574	4.18442
GRMZM5G892973	6.55575	0.0565934	4.75795	0	3.70534
GRMZM5G895899	43.5699	0	15.9655	-0.91722	4.76417
GRMZM5G896883	5.01928	0.0467834	1.65858	-0.729683	2.41774
GRMZM6G534641	2.90647	26.8291	15.3699	2.0125	-0.37373
GRMZM6G617209	106.457	6.02621	19.492	-2.024	1.41724
zma-MIR167g	7.75059	0	9.20709	0	2.2335

## Sheet: S2
Table S4 A detailed list of DEGs and non-additive genes at S2. The overdominant genes were listed in red color while the underdominant genes were listed in green color.
GENE C01 C02 C12 C12_C01 C12_C02
AC187843.3_FG006	0	0	7.84166	3.20489	2.4186
AC198979.4_FG009	2.41726	1.97387	22.5115	2.37475	2.02488
GRMZM2G015933	0.31526	0.171621	33.5973	5.23765	5.36948
GRMZM2G051952	0.0720557	0.235355	11.1015	5.09383	3.7451
GRMZM2G059502	0.773204	0.398764	9.24283	2.82224	2.93156
GRMZM2G082296	0.156659	0.170565	3.7772	2.61609	2.16271
GRMZM2G089001	0	0.117535	9.05786	4.25149	3.4652
GRMZM2G111504	0.0577006	0.2827	8.51423	4.48533	2.90265
GRMZM2G143075	0	0	13.9349	3.72675	2.94046
GRMZM2G304745	0.588167	0.60667	8.59831	3.1212	2.75829
GRMZM2G312091	0.0932086	0.101482	6.47235	4.19907	3.7347
GRMZM2G320023	0	0	5.2081	3.82094	3.03465
GRMZM2G337594	0	0	51.8874	6.17465	5.38835
GRMZM2G344499	0.154018	0	6.1273	3.09282	2.78653
GRMZM2G350919	0	0	5.59979	3.75087	2.96458
GRMZM2G411746	0	0	12.3096	4.30139	3.5151
GRMZM2G569903	0	0.056905	6.35128	4.79501	4.00872
GRMZM2G700995	0	0	8.60938	3.20489	2.4186
GRMZM2G701594	0	0	8.60938	3.20489	2.4186
GRMZM2G701596	0	0	13.2144	3.84357	3.05728
GRMZM5G880014	0	0	5.01568	3.36971	2.58341
GRMZM2G006853	173.468	131.279	8.36813	-3.97587	-3.64552
GRMZM2G021277	6.07391	1.91111	0	-4.45612	-2.81737
GRMZM2G065585	443.877	102.378	13.9161	-4.72597	-2.67344
GRMZM2G071390	4.27579	2.2098	0	-2.97086	-2.02875
GRMZM2G088053	5.27519	4.03262	0.324739	-2.41968	-2.06002
GRMZM2G090245	78.9925	5.1814	0.281004	-6.17069	-2.233
GRMZM2G094375	53.1715	4.84831	0.57518	-5.65047	-2.21335
GRMZM2G121360	6.75329	46.3122	0.751513	-2.31097	-5.1927
GRMZM2G122654	4.52935	2.78731	0.189925	-2.75351	-2.07086
GRMZM2G127087	130.578	62.0345	10.321	-3.47265	-2.46807
GRMZM2G136372	15.6315	15.128	0.744473	-2.95251	-2.9628
GRMZM2G169033	56.5034	10.9788	0.567891	-5.78558	-3.47708
GRMZM2G177110	6.29912	5.29647	0	-3.3324	-3.13705
GRMZM2G181135	58.867	18.4881	3.42205	-3.66458	-2.03946
GRMZM2G378106	5.35791	3.49258	0.399195	-2.69243	-2.10426
GRMZM2G429617	2.47569	3.41577	0.123499	-2.03424	-2.56626
GRMZM2G430849	11.5353	17.8205	1.75395	-2.09581	-2.80024
GRMZM2G450498	11.2791	4.65686	0.366675	-3.51327	-2.25409
GRMZM5G892675	6.58797	4.74206	0.455721	-3.11985	-2.70253
AC177893.3_FG003	0.190301	6.99275	0	0	-2.9209
AC187262.4_FG007	0	9.81205	6.4761	3.01886	0
AC191115.3_FG002	0	0.307829	1.63607	2.31796	0.412617
AC191575.2_FG001	0.386381	1.89305	6.76963	2.77976	1.08768
AC193499.3_FG004	0	5.77671	5.48257	3.27308	0
AC194878.3_FG001	18.3539	0	7.83759	-0.651777	2.61422
AC195172.3_FG001	12.0809	0	5.01046	-0.821376	3.41353
AC195806.3_FG001	3.40132	17.1518	2.84873	0	-2.00648
AC196082.3_FG001	0	6.51177	5.97794	3.62597	0
AC197164.4_FG002	0	5.48865	2.61102	2.60861	-0.349856
AC197705.4_FG003	0.339279	34.7231	3.43574	1.25003	-2.62682
AC198019.2_FG004	0	14.0757	0	0	-3.19331
AC198699.3_FG004	19.0054	0	14.419	-0.11453	5.16686
AC199182.3_FG003	5.21771	0	2.40762	-0.454025	2.19231
AC200622.3_FG005	0.209063	15.2505	0.100814	0	-4.53286
AC204213.1_FG007	0.507469	11.6028	0.244711	0	-2.81737
AC205274.3_FG001	26.035	1.73154	2.21551	-2.56269	0
AC205886.3_FG001	10.1012	0.0959111	4.33291	-0.655536	2.67396
AC207733.3_FG001	0	1.99434	0	0	-2.25643
AC209050.3_FG003	3.52506	0.485524	0.0614403	-3.04369	-0.00131979
AC209206.3_FG014	0.144726	2.00905	0	0	-2.49848
AC209213.4_FG002	0.132383	5.18882	2.68118	2.05894	-0.204998
AC209215.4_FG004	0	5.88863	1.73874	2.66036	-1.10491
AC209784.3_FG007	26.6222	291.795	32.9104	0.175058	-3.06042
AC210596.3_FG003	50.6624	6.69923	38.9702	-0.177731	2.13594
AC211892.4_FG002	1.64623	0	1.08492	0	2.34703
AC211972.4_FG003	0	4.29899	0	0	-2.14703
AC214602.3_FG012	0.0930261	4.40583	0.0672883	0	-3.8509
AC215605.2_FG003	1.33425	0	2.14466	0	2.30988
AC215607.3_FG004	0	30.4331	11.7128	3.77461	-0.917291
AC217293.3_FG007	3.4067	0.927272	0.156455	-2.6187	-0.626337
AC233900.1_FG002	0.822833	14.1453	6.20238	2.12985	-0.821375
AC233960.1_FG002	42.0968	2.30583	17.899	-0.988915	2.34997
AC235540.1_FG001	0	1.83488	3.12567	2.38093	0
GRMZM2G000071	0	10.4003	5.62694	4.48533	-0.508387
GRMZM2G000221	0.707886	15.318	0.76805	0.1542	-2.77943
GRMZM2G000236	15.6304	11.5074	63.2818	1.86747	2.1611
GRMZM2G000268	4.45689	0	2.89029	-0.13411	3.30426
GRMZM2G000288	39.8904	0	13.759	-1.13415	3.71336
GRMZM2G000652	2.39057	19.6801	1.83503	0	-2.7887
GRMZM2G000692	0	11.022	0	0	-3.75716
GRMZM2G000874	3.41383	0	3.29242	0	2.06437
GRMZM2G001508	1.33882	13.3091	9.26303	2.07359	-0.138534
GRMZM2G001905	0.042715	10.2547	6.48836	4.52788	-0.27509
GRMZM2G002396	80.0825	19.5505	7.96232	-2.91058	-0.887706
GRMZM2G002555	0	0.091911	1.46548	2.9372	1.66204
GRMZM2G002569	1.30428	0.0635843	1.29544	0	2.0364
GRMZM2G003426	86.1741	0.465624	33.3057	-1.12562	4.35411
GRMZM2G003489	3.01152	45.8435	1.39892	-0.426529	-4.51167
GRMZM2G004060	10.8098	4.64234	1.67964	-2.00764	-0.779141
GRMZM2G004106	1.3979	3.36438	0.106436	-0.81599	-2.20275
GRMZM2G004110	0	4.3804	1.70494	2.60861	-0.665353
GRMZM2G004278	74.5949	8.50239	63.4715	-0.0692946	2.55058
GRMZM2G004959	0	2.42584	0.0596897	0	-2.58501
GRMZM2G005146	46.9936	8.34027	59.7001	0.219146	2.44346
GRMZM2G005633	4.66483	1.95029	0.269936	-2.40816	-1.09867
GRMZM2G005840	31.613	10.8463	57.5506	0.694958	2.00633
GRMZM2G006207	0.0447767	6.72767	0.0647764	0	-3.98153
GRMZM2G007151	0.495241	28.4877	14.09	3.50689	-0.743944
GRMZM2G007680	10.6648	0.9763	10.6545	0	2.72475
GRMZM2G007729	30.5752	521.479	54.1062	0.683152	-3.18585
GRMZM2G007928	36.4774	3.20776	25.4108	-0.254791	2.35675
GRMZM2G008108	2.04323	0.0654292	0	-2.32178	0
GRMZM2G009045	22.4388	5.17696	2.88545	-2.46151	-0.316487
GRMZM2G009048	337.485	20.3789	116.334	-1.38138	2.18155
GRMZM2G009125	11.0802	1.2358	1.72022	-2.12718	0
GRMZM2G009232	3.62985	34.2981	4.12589	0	-2.74153
GRMZM2G009792	60.0103	0	34.8914	-0.542306	5.61127
GRMZM2G010091	0.328172	4.08148	4.27277	2.75364	0
GRMZM2G010636	3.61406	21.5336	3.7345	0	-2.11973
GRMZM2G010702	3.39064	0.738321	0.109002	-2.13461	0
GRMZM2G012455	2.73245	61.0803	4.11762	0	-3.44848
GRMZM2G012806	0	12.6016	0	0	-4.02872
GRMZM2G013170	146.126	0.768868	74.9702	-0.853368	5.92152
GRMZM2G013612	8.89701	0	2.88939	-1.03389	2.4531
GRMZM2G013634	18.3353	1.32106	11.156	-0.347443	2.14544
GRMZM2G013855	0	3.59134	1.31794	2.60861	-0.757078
GRMZM2G014055	160.042	508.89	55.0558	-1.36039	-3.11484
GRMZM2G014797	7.52776	0	9.8164	0	3.01168
GRMZM2G014979	5.74586	0	6.35912	0	4.16278
GRMZM2G015226	11.0097	0	0.284416	-3.28739	0
GRMZM2G015892	14.8435	0	2.13052	-2.20363	2.23257
GRMZM2G016281	0.562786	33.8539	18.0471	3.47117	-0.582717
GRMZM2G016290	18.5784	19.9418	82.7554	2.02458	1.81389
GRMZM2G016351	0	2.90223	1.40867	3.09617	-0.43054
GRMZM2G016462	5.79475	68.1384	55.3278	2.85047	-0.118393
GRMZM2G016756	32.2466	12.1531	5.03909	-2.33659	-0.959974
GRMZM2G017186	5.91309	0.59529	0.566374	-2.71855	0
GRMZM2G017629	234.422	0.0727428	49.2937	-2.08366	6.62801
GRMZM2G017685	11.4683	0.592703	13.8606	0	2.84142
GRMZM2G017982	0.110566	1.08342	2.23931	2.05894	0
GRMZM2G018018	2.92382	149.775	12.3124	1.72632	-3.44329
GRMZM2G018022	0.73787	5.14153	6.19117	2.18319	0
GRMZM2G018593	0	2.97138	2.01793	2.25215	0
GRMZM2G018666	19.7913	1.39922	19.9551	0	2.56331
GRMZM2G018820	35.0636	4.73006	5.61629	-2.29346	0
GRMZM2G019006	0.0680113	5.33147	2.06617	2.1109	-0.545205
GRMZM2G019373	0.296376	4.75957	7.71756	3.1597	0.115592
GRMZM2G020231	4.72086	0	6.129	0	3.14438
GRMZM2G021388	1.22447	0.0425477	0	-2.19974	0
GRMZM2G022162	0	2.42199	0.0766222	0	-2.20275
GRMZM2G022181	4.974	44.8062	27.6465	2.12778	-0.51027
GRMZM2G022547	8.38907	0.238459	0.345648	-3.78754	0
GRMZM2G023152	8.81687	21.256	63.9267	2.66426	1.34916
GRMZM2G023520	0	36.4352	13.9426	5.16215	-1.11385
GRMZM2G024499	1.32213	0.265752	3.00142	0.689552	2.01011
GRMZM2G024718	0.92073	10.9124	1.97894	0.412362	-2.00104
GRMZM2G025154	5.34872	0.0516877	1.8772	-0.897995	2.34703
GRMZM2G025173	0	0.130682	2.66247	2.25215	1.46586
GRMZM2G025833	4.24863	77.5031	9.27743	0.821055	-2.87514
GRMZM2G026911	0	0.865769	1.02254	2.03478	0
GRMZM2G027001	5.21968	0	9.75348	0.296572	2.96458
GRMZM2G027479	60.9683	0.867983	37.8942	-0.43416	3.94644
GRMZM2G028104	52.7514	6.0737	57.105	0.0232957	2.86522
GRMZM2G028218	0.700667	215.375	45.9215	5.38297	-2.15618
GRMZM2G028306	2.19903	33.0631	3.98918	0.331123	-2.6952
GRMZM2G028393	1282.16	484.584	230.068	-2.36457	-1.02629
GRMZM2G028413	0.0333374	2.72224	0	0	-3.07852
GRMZM2G028622	21.6733	0.495737	3.4252	-2.06913	0.980494
GRMZM2G028640	0.322246	133.937	50.2308	5.56062	-1.26467
GRMZM2G029079	0	16.0172	4.33291	3.46026	-1.39738
GRMZM2G029356	5.93739	0.166228	4.07381	-0.0624528	2.59542
GRMZM2G029496	0	3.25191	3.05516	2.89458	0
GRMZM2G029810	1.66018	0	1.79036	0	2.34703
GRMZM2G030138	8.10138	0.118396	0.81279	-2.6708	0.826619
GRMZM2G030710	1.71565	11.4411	2.03875	0	-2.09264
GRMZM2G031033	0	27.8926	0.815814	0.353504	-3.66527
GRMZM2G031204	0	7.68173	4.462	3.09617	-0.148058
GRMZM2G031317	84.5184	0.0957218	11.2772	-2.5679	4.0878
GRMZM2G031536	4.48293	0.0813474	2.99042	-0.105149	2.92171
GRMZM2G031613	3.88327	0.0503328	1.56048	-0.829691	2.66808
GRMZM2G032107	223.761	19.9584	127.432	-0.677676	2.39577
GRMZM2G032244	21.7833	0	13.1071	-0.11956	2.55192
GRMZM2G032721	0.358972	17.5876	6.85487	2.58427	-0.909546
GRMZM2G032887	0	4.21399	2.08251	3.51764	-0.487732
GRMZM2G033192	0	0	2.73111	2.03478	1.24849
GRMZM2G033359	6.96964	0.474267	0.0763838	-4.2683	-0.184381
GRMZM2G034152	0.366344	7.30772	9.76665	3.86938	0.0462836
GRMZM2G034157	4.04664	126.022	3.63357	0	-4.60172
GRMZM2G034188	0.924232	9.681	6.13196	2.09103	-0.320908
GRMZM2G034271	0.0994538	32.2408	0.0719376	0	-6.11263
GRMZM2G034840	1.40649	0.273452	2.93094	0.621101	2.13506
GRMZM2G034896	2.04872	0.0637306	0.0564532	-2.91766	0
GRMZM2G034947	6.71559	0	3.0021	-0.676575	3.18603
GRMZM2G035482	0	4.84831	2.69951	2.18324	0
GRMZM2G035790	15.9356	0.358968	7.55195	-0.761672	2.94114
GRMZM2G037077	0	6.60783	4.49206	2.80538	0
GRMZM2G037485	240.216	34.3694	215.313	-0.051391	2.44938
GRMZM2G039443	4.94551	0	3.33606	-0.0882216	3.39588
GRMZM2G039848	0.045955	1.95133	2.19388	2.80538	0
GRMZM2G040508	269.052	0.203568	232.556	-0.125588	8.59513
GRMZM2G040689	5.02059	0.152783	0.270673	-2.61669	0
GRMZM2G040692	17.0789	1.60637	19.4037	0	2.83054
GRMZM2G041493	3.77522	4.37188	0.198598	-1.95435	-2.21892
GRMZM2G042133	0.53732	10.4049	5.85764	2.822	-0.576274
GRMZM2G042364	9.29496	0.567959	0.41163	-3.11838	0
GRMZM2G042438	20.9718	0	13.0598	-0.296572	4.05444
GRMZM2G042548	13.2802	0	8.76655	-0.268466	4.59281
GRMZM2G042895	15.3021	5.12423	2.30446	-2.0929	-0.485292
GRMZM2G043069	0	2.21818	10.1613	5.32383	1.54407
GRMZM2G043259	0.491631	5.43504	0.0547093	-0.211654	-3.91613
GRMZM2G043415	0.238091	0.826278	2.79854	2.1059	0.82173
GRMZM2G043498	6.32542	0.173619	3.76794	-0.146696	2.13215
GRMZM2G043893	5.26813	1.73549	0.359798	-2.73244	-1.07933
GRMZM2G043992	3.94324	0	1.7521	-0.555834	2.4186
GRMZM2G045096	0	8.06371	0	0	-2.74398
GRMZM2G045106	0	10.1755	0	0	-3.10807
GRMZM2G045808	6.45892	0	3.30806	-0.416509	2.83968
GRMZM2G046776	0.132472	5.01922	1.95474	2.18722	-0.843805
GRMZM2G047546	26.1172	0.645212	10.6346	-1.09378	3.36494
GRMZM2G047715	0.0476134	3.57694	0.0688801	0	-2.95382
GRMZM2G047875	1.41019	0.158831	0.0703469	-2.03424	0
GRMZM2G048121	2.58874	0.13638	6.46316	0.824196	3.2977
GRMZM2G048475	0	2.5406	0	0	-2.81737
GRMZM2G048904	3.72943	29.8067	21.2943	2.19918	-0.313902
GRMZM2G049021	0.0399824	15.1489	0	0	-5.33295
GRMZM2G049538	3.84398	1.06043	10.8212	1.19167	2.62597
GRMZM2G050104	0	12.6135	0	0	-3.77572
GRMZM2G050234	6.08142	1.37216	0	-3.9307	-1.75871
GRMZM2G050307	4.89552	12.5735	30.6287	2.34023	0.954832
GRMZM2G050625	2.7044	36.2034	35.5074	3.32161	0
GRMZM2G051012	0.0384546	1.44444	1.11261	2.03478	0
GRMZM2G051135	0.838399	163.685	16.7597	3.23661	-3.04474
GRMZM2G051338	22.6822	2.72377	43.4293	0.662891	3.08597
GRMZM2G051943	48.8429	24.5917	6.13525	-2.58974	-1.64571
GRMZM2G052442	4.81165	56.1929	43.4721	2.72223	-0.160166
GRMZM2G052796	8.0235	0.275864	26.0246	1.32255	4.30754
GRMZM2G052825	253.714	8.72846	63.898	-1.85715	2.56243
GRMZM2G052869	280.224	3.18918	35.5143	-2.79191	2.90647
GRMZM2G052920	28.5325	2.82818	57.3817	0.808281	3.57353
GRMZM2G053206	107.972	14.2057	5.19618	-3.97085	-1.05824
GRMZM2G053669	136.379	7.0818	2.37827	-5.40454	-1.14576
GRMZM2G053692	0.0805616	7.23628	5.94379	3.46026	0
GRMZM2G053977	12.638	0	13.1779	0	4.83476
GRMZM2G054221	23.5479	0.0577867	12.0548	-0.750053	5.46165
GRMZM2G054397	12.3275	0.68246	6.14605	-0.719532	2.42802
GRMZM2G054678	24.1653	0.0514318	13.2121	-0.701257	6.03359
GRMZM2G054938	29.5883	0.322147	21.9728	-0.061438	3.83317
GRMZM2G055469	6.51609	6.772	32.8281	2.05295	1.85621
GRMZM2G056022	0	5.90657	3.92407	3.27308	0
GRMZM2G056216	4.30536	0	0.144846	-2.06641	0
GRMZM2G056369	7.7257	0.0827356	0.18322	-3.72262	0
GRMZM2G057093	52.3579	4.36091	5.60505	-2.78794	0
GRMZM2G057491	24.0916	0.103449	16.3418	-0.347969	5.32888
GRMZM2G057514	0.880048	39.5242	2.67356	0.90399	-3.49548
GRMZM2G057569	0	2.57302	2.40945	2.9786	0
GRMZM2G057571	0	3.94552	2.31024	3.05804	-0.126803
GRMZM2G058081	32.0604	0.889598	14.522	-0.769584	2.49339
GRMZM2G058531	2.33503	0.0873307	1.75346	0	2.29625
GRMZM2G058681	0.173194	9.6169	3.87216	3.40356	-1.04543
GRMZM2G059314	0.581061	5.60747	4.81432	2.32909	0
GRMZM2G059637	0.0822353	9.80406	2.85519	3.16856	-1.36997
GRMZM2G060011	0	0	2.02544	2.49922	1.71292
GRMZM2G060210	2.0157	1.08342	0.110735	-2.16931	-1.24309
GRMZM2G060940	1.93826	28.0368	22.8325	3.09442	-0.105735
GRMZM2G061742	0.193355	1.84955	1.59839	2.11804	0
GRMZM2G061884	15.8085	0	13.4735	0	4.28288
GRMZM2G062396	11.4558	1.15896	1.41771	-2.3428	0
GRMZM2G063238	0.167368	28.2903	9.14019	4.02509	-1.35478
GRMZM2G064091	2.33647	64.3298	40.4415	3.77543	-0.574279
GRMZM2G064371	39.5407	1.3011	24.0817	-0.478647	3.40326
GRMZM2G064374	17.5591	0	9.43504	-0.633119	5.26736
GRMZM2G064558	0	4.24227	6.03939	3.27308	0
GRMZM2G064710	17.5521	1.23862	25.0784	0.177576	2.81448
GRMZM2G064885	6.19634	0	3.70154	-0.271948	3.39588
GRMZM2G065344	0	8.91155	8.45779	3.27308	0
GRMZM2G065652	0	0	5.22005	2.18324	1.39695
GRMZM2G065928	525.82	84.1561	373.37	-0.416353	2.02496
GRMZM2G066352	0.0448613	12.8946	0	0	-5.93822
GRMZM2G066441	16.8948	0.58032	10.0941	-0.436177	2.97265
GRMZM2G066480	0	0.887054	1.76796	2.9372	0
GRMZM2G066700	0	4.53769	0	0	-3.84764
GRMZM2G066805	1.51464	0	1.17986	0	2.10828
GRMZM2G066885	15.6981	0	12.1683	-0.0278414	4.58504
GRMZM2G067315	193.645	26.767	15.56	-3.3936	-0.563873
GRMZM2G067555	2.77732	0.586716	0.319827	-2.23426	0
GRMZM2G067583	0	3.00584	0.0986149	0	-2.14703
GRMZM2G068091	2.19447	0.0402683	1.35546	-0.0153782	2.23257
GRMZM2G068259	4.58945	0.127038	2.18632	-0.703488	2.57238
GRMZM2G068763	91.3445	13.5918	134.053	0.432311	2.87751
GRMZM2G069503	29.9748	0.134302	10.2906	-1.22381	4.00357
GRMZM2G069905	0	2.2889	1.59745	2.44128	0
GRMZM2G070011	69.0296	0.76079	19.3597	-1.59231	3.53318
GRMZM2G070041	0	0.638355	1.1592	3.13332	0
GRMZM2G070304	1.05294	1.48076	0	-1.79872	-2.35815
GRMZM2G070315	29.8948	10.9866	68.0423	1.11523	2.39929
GRMZM2G070659	299.136	25.1882	146.347	-0.932646	2.34889
GRMZM2G071264	0.361084	2.91663	2.69653	2.34406	0
GRMZM2G071307	20.8169	1.0207	8.97188	-0.843314	2.1141
GRMZM2G071310	5.39763	0.0816213	2.67514	-0.345054	2.19231
GRMZM2G071396	342.636	0.192967	331.039	0	9.18198
GRMZM2G071808	0	17.7492	0	0	-5.88366
GRMZM2G072586	0.479651	1.17501	5.40242	2.58795	1.37701
GRMZM2G073427	10.705	0.288375	3.9594	-1.06309	2.30467
GRMZM2G073884	41.309	4.62159	31.6951	-0.227483	2.455
GRMZM2G073969	108.752	1.63243	32.2462	-1.472	3.04703
GRMZM2G074307	20.5479	2.14613	1.20977	-3.41813	-0.0656776
GRMZM2G074462	23.0861	2.13413	15.7536	-0.289621	2.28298
GRMZM2G074871	0.0537807	1.22964	0	0	-2.20275
GRMZM2G074994	0	0.082877	1.61509	2.18324	1.39695
GRMZM2G075002	3.79229	86.2814	17.4635	1.90569	-2.16536
GRMZM2G075315	65.0286	39.4131	11.8323	-2.14416	-1.47459
GRMZM2G075828	0.405744	6.31716	6.18277	3.08037	0
GRMZM2G075884	11.0659	0	7.9325	-0.168604	4.82819
GRMZM2G076613	10.7099	0	5.97993	-0.507797	4.49671
GRMZM2G077214	5.36493	60.2551	26.7957	2.07358	-1.04606
GRMZM2G077375	96.7575	0.0835195	39.2477	-1.1489	6.63755
GRMZM2G077596	0.793163	5.08887	4.61022	2.08023	0
GRMZM2G078025	0.587554	4.39378	0.536835	0	-2.00245
GRMZM2G078164	3.90916	0.18505	5.32737	0	2.55731
GRMZM2G078409	72.5365	15.7744	90.9622	0.18509	2.13199
GRMZM2G079082	4.03338	0	1.70086	-0.763881	3.18603
GRMZM2G079127	43.3477	0	28.1036	-0.431429	6.40788
GRMZM2G079281	3.78982	37.8728	4.30773	0	-2.56945
GRMZM2G079754	3.8826	0	2.37633	-0.136684	2.78653
GRMZM2G080466	4.34861	0.111841	8.76768	0.659013	4.03701
GRMZM2G080487	80.8126	16.5791	155.748	0.855507	2.90723
GRMZM2G080507	0.184883	2.67433	0.114627	0	-2.59092
GRMZM2G080603	2170.69	269.364	1161.07	-0.839201	2.00992
GRMZM2G080724	6.52174	104.464	6.71751	0	-3.63687
GRMZM2G081192	3.57459	24.4021	3.051	0	-2.58117
GRMZM2G081668	5.07317	0.0416342	2.54472	-0.494071	3.12309
GRMZM2G081953	0.0304482	2.48631	1.1012	2.38093	-0.405553
GRMZM2G082034	86.0297	6.99177	46.0661	-0.741772	2.37495
GRMZM2G082191	1.23023	8.13801	1.52803	0	-2.05819
GRMZM2G082227	0.145972	2.08593	0.105585	0	-2.0528
GRMZM2G082372	9.63862	0	1.28283	-2.15991	1.46586
GRMZM2G082484	0.694238	1.18778	4.68684	2.00218	1.163
GRMZM2G082522	7.19512	0	2.25389	-1.14505	2.78653
GRMZM2G083150	7.00686	0.120455	4.5881	0	2.4186
GRMZM2G083328	6.25582	0.414189	0.326126	-2.81919	0
GRMZM2G083408	0	17.014	0.24506	0	-3.93718
GRMZM2G083504	0.318929	4.86133	4.92138	2.93961	0
GRMZM2G083555	8.31956	0	6.17824	-0.061438	4.30196
GRMZM2G083810	5.2257	196.046	6.55181	0	-4.59118
GRMZM2G083875	0	10.624	6.14095	4.07151	-0.343568
GRMZM2G084116	0.128934	18.7405	13.8959	4.57107	-0.101667
GRMZM2G084369	13.5425	0.248504	5.76733	-0.863565	2.83011
GRMZM2G084583	32.2091	9.37163	49.2733	0.47247	2.0292
GRMZM2G084609	17.0713	0	7.45956	-0.783336	3.71336
GRMZM2G084859	126.34	16.4917	100.612	-0.154103	2.25799
GRMZM2G084947	6.00616	20.3666	3.44901	-0.218901	-2.1028
GRMZM2G084958	33.5006	1.46548	4.75984	-2.40794	0.898847
GRMZM2G085303	2.1812	0	2.4178	0	2.89094
GRMZM2G085381	0.0675087	15.1044	0.683633	0.94374	-3.60566
GRMZM2G086190	6.68381	0	8.29486	0	4.43755
GRMZM2G086450	0	11.0437	2.68753	2.38093	-1.33679
GRMZM2G086486	0	2.50484	0.0426694	0	-3.13705
GRMZM2G087625	6.68576	0.449333	0.915455	-2.118	0
GRMZM2G087655	0.283356	1.74425	4.91901	3.18455	0.910215
GRMZM2G087875	24.2296	4.2416	3.47189	-2.35977	0
GRMZM2G087901	21.2523	0.188375	0.584026	-4.26378	0
GRMZM2G088293	0	1.71251	2.52826	4.03264	0
GRMZM2G088443	3.00507	0.309961	0.183044	-2.19797	0
GRMZM2G088778	46.9745	8.42126	50.8807	0.0224973	2.28159
GRMZM2G089472	0	4.08278	9.04143	2.66036	0
GRMZM2G089836	0.44189	18.8946	2.12119	1.49858	-2.78516
GRMZM2G090176	0.856354	4.97262	0	0	-2.40644
GRMZM2G090487	0	1.48354	0	0	-2.58501
GRMZM2G090872	0.576253	6.81489	4.4844	2.33073	-0.292008
GRMZM2G091578	0.507289	11.4261	3.73051	2.18112	-1.30367
GRMZM2G091742	0.187299	0.0382359	2.03218	1.98125	2.91592
GRMZM2G091956	1.24771	198.148	1.30708	0	-6.57317
GRMZM2G092169	28.9399	0.32108	8.64624	-1.40945	3.05075
GRMZM2G092768	0.258927	4.87921	3.08306	2.61886	-0.281132
GRMZM2G092804	18.33	0	4.44449	-1.62701	3.49866
GRMZM2G092973	1.69454	0.0532196	0.0471424	-2.35076	0
GRMZM2G093072	84.4101	0.425913	36.2187	-1.05445	5.04384
GRMZM2G093092	3.60811	68.6968	3.10538	0	-4.01632
GRMZM2G093404	8.93801	0	3.00166	-1.02743	2.70294
GRMZM2G093622	19.5128	4.89647	2.06201	-2.57459	-0.542007
GRMZM2G094028	61.6698	0.104153	42.1164	-0.379113	6.42026
GRMZM2G094360	3.29611	0.287094	0.190733	-2.0914	0
GRMZM2G094541	11.9671	0.0314213	14.0836	0.0704662	6.02993
GRMZM2G094828	0.12535	5.11785	3.98943	3.03754	0
GRMZM2G094990	7.33493	0	4.26956	-0.266079	3.10149
GRMZM2G095020	6.94976	0.178739	4.19572	-0.147698	2.25071
GRMZM2G095464	6.12309	0	3.41251	-0.236682	2.55192
GRMZM2G095634	5.63747	0	4.49957	0	3.83623
GRMZM2G095643	0.138643	1.18873	2.10597	2.09221	0
GRMZM2G095646	0	10.1149	4.36934	4.10934	-0.795488
GRMZM2G095826	0.143937	4.81892	2.13432	2.05459	-0.581122
GRMZM2G095892	1.57012	0.237429	3.70158	0.697364	2.23461
GRMZM2G096407	14.1931	0.462745	9.61411	-0.273083	3.23497
GRMZM2G096458	0.0802169	2.96947	1.19914	2.31593	-0.840025
GRMZM2G096695	617.836	45.1247	379.943	-0.605469	2.87081
GRMZM2G096831	0.0707675	1.84918	0.051188	0	-2.40644
GRMZM2G097135	36.1191	128.853	17.6192	-0.782938	-2.71205
GRMZM2G097353	0	1.24635	2.31846	2.1109	0
GRMZM2G097468	36.5497	0	49.082	0.147745	4.82159
GRMZM2G097706	7.9994	37.4271	41.5198	2.1927	0
GRMZM2G098167	11.5433	86.8151	11.8179	0	-2.61467
GRMZM2G098677	5.65028	0.0300577	13.0198	0.996959	5.98045
GRMZM2G098697	6.63243	0.0370949	17.251	1.1712	6.0833
GRMZM2G099305	2.49546	12.6302	22.8637	2.89248	0.593815
GRMZM2G099454	95.2399	3.28838	69.1809	-0.3304	3.97467
GRMZM2G099678	0.515996	5.84269	6.12103	2.70632	0
GRMZM2G099984	135.078	24.0208	145.816	0.00152077	2.25409
GRMZM2G100060	0	0.626666	1.81335	3.40051	0.507962
GRMZM2G100158	39.98	6.69551	47.2793	0.143453	2.48042
GRMZM2G100372	10.2996	0.837227	11.6637	0	2.6433
GRMZM2G100412	59.0087	2.98255	55.5402	0	3.67386
GRMZM2G100568	15.1615	0	19.3796	0.187845	6.05828
GRMZM2G100719	36.2439	1.18046	14.7886	-0.877795	2.09536
GRMZM2G102138	0.072319	0	2.19703	2.1109	1.3246
GRMZM2G102183	7.62358	0.302614	0.114882	-4.07605	0
GRMZM2G102318	5.86966	2.26483	0.793151	-2.02385	-0.607848
GRMZM2G102550	2.0932	1.19376	0.0480658	-2.63614	-1.83106
GRMZM2G102711	0.419682	11.4534	1.9652	1.64918	-2.25715
GRMZM2G102808	6.0876	0.301271	4.91801	0	2.49339
GRMZM2G102912	20.6446	0	13.7382	-0.174907	3.87496
GRMZM2G102959	0.221132	21.7587	4.19871	2.84027	-2.05728
GRMZM2G103182	9.47889	0.189943	8.07618	0	3.59268
GRMZM2G103342	60.1581	8.18723	6.68511	-2.86428	0
GRMZM2G103452	3.01722	0	1.77037	-0.21478	2.86554
GRMZM2G103595	7.40792	0.812565	19.2741	1.05584	3.17781
GRMZM2G103666	17.2662	41.0156	100.209	2.33881	1.04309
GRMZM2G103748	103.732	2.05913	92.5262	0	4.3645
GRMZM2G103773	1.07302	1.27447	7.00884	2.10895	1.69511
GRMZM2G104847	1.72612	7.14406	1.02621	0	-2.19359
GRMZM2G105302	1.76739	0.0836636	1.74159	0	2.06902
GRMZM2G105417	38.1166	0	30.2807	-0.0356529	5.04757
GRMZM2G107073	2.56382	6.92319	0.771169	-0.909449	-2.45077
GRMZM2G107096	0.418547	6.05428	6.48743	2.45914	0
GRMZM2G107299	3.5003	0	3.16483	0	2.64441
GRMZM2G107591	8.32588	0.169967	4.74259	-0.280479	2.51051
GRMZM2G107739	9.46768	0.456445	4.44756	-0.76383	2.38977
GRMZM2G107756	0	3.21571	0	0	-2.70585
GRMZM2G108103	41.8857	0.374567	18.0829	-0.992771	4.16179
GRMZM2G108123	8.30162	0	3.92708	-0.62981	3.44818
GRMZM2G108144	0.0785889	4.17128	1.64852	2.1137	-0.641499
GRMZM2G108153	30.9959	1.59615	15.6537	-0.728456	2.60413
GRMZM2G108255	8.52398	1.92012	11.2191	0.182462	2.0121
GRMZM2G108537	3.5588	0.593065	0.0525343	-3.28812	-0.567633
GRMZM2G108570	0.399213	8.89054	4.67269	2.42824	-0.523257
GRMZM2G108600	12.0168	1.1002	12.0636	0	2.85002
GRMZM2G108723	24.6786	0.237081	32.9714	0.0831684	4.33011
GRMZM2G109286	2.99102	0	5.74776	0.43834	3.49866
GRMZM2G109627	4.54908	0.220127	0.243739	-2.52263	0
GRMZM2G109830	264.722	10.8921	301.686	0.180771	4.56243
GRMZM2G110742	0.678236	23.6762	8.95321	3.05449	-1.17522
GRMZM2G110976	0.217664	4.73969	2.62404	2.20825	-0.403627
GRMZM2G111441	0.0579823	0.946935	1.76149	2.1109	0
GRMZM2G111482	0.0391132	16.8956	0	0	-6.52839
GRMZM2G111737	1.02641	13.1523	7.02454	2.10088	-0.565316
GRMZM2G111954	2.14817	12.5377	22.5687	2.97728	0.529214
GRMZM2G112656	0.124083	0.506615	3.67987	2.64755	1.05951
GRMZM2G113415	4.52037	0.104715	2.13342	-0.483428	2.0364
GRMZM2G114322	10.1543	2.75184	25.0817	1.06255	2.58618
GRMZM2G114398	6.39919	0	7.34867	0	3.28521
GRMZM2G114503	50.7119	9.38797	65.958	0.223519	2.35867
GRMZM2G114588	199.585	3.69898	34.4822	-2.3284	2.64598
GRMZM2G114751	6.9585	28.0405	4.82115	-0.129605	-2.25674
GRMZM2G114861	0.280779	2.29276	0.187472	0	-2.03654
GRMZM2G114893	3.74084	0	2.35895	0	2.06437
GRMZM2G114945	1.19225	37.9965	11.9256	2.76273	-1.46391
GRMZM2G116411	0	5.08341	0	0	-2.74398
GRMZM2G116584	0.87267	7.57465	0.514333	0	-3.19952
GRMZM2G116902	3.29855	0.95466	0.0604033	-2.97086	-1.11751
GRMZM2G116966	6.97524	36.1039	32.3474	2.00682	-0.0318382
GRMZM2G117164	1.83322	11.6702	1.13659	0	-2.65031
GRMZM2G117193	11.2256	1.01605	10.0568	0	2.55283
GRMZM2G117482	7.31068	0.0829125	5.61852	-0.00885834	3.82362
GRMZM2G117971	633.752	258.039	102.918	-2.47061	-1.23639
GRMZM2G118286	25.5049	3.48045	26.1891	0	2.50542
GRMZM2G118378	3.05516	0	0	-2.37916	0
GRMZM2G118534	0.782523	0.0532488	1.55656	0.136727	2.01908
GRMZM2G118610	1.46965	5.60035	13.9849	2.75801	0.899492
GRMZM2G119150	17.7216	5.91515	1.30992	-2.99162	-1.41514
GRMZM2G119214	6.19554	0.140531	6.47314	0	2.70294
GRMZM2G119485	3.04322	0.101429	3.05479	0	2.06437
GRMZM2G119865	1.71506	48.9499	0.767962	-0.0275824	-5.10465
GRMZM2G120621	24.2139	0.96304	3.62555	-2.281	0.955116
GRMZM2G120951	3.10125	0	2.96684	0	2.34703
GRMZM2G121210	3.39279	0.311288	0.358464	-2.24232	0
GRMZM2G121264	0	60.0869	12.8431	6.0488	-2.05254
GRMZM2G121354	0	8.68353	3.34743	3.33821	-0.836475
GRMZM2G122013	12.6311	0	10.6136	0	5.228
GRMZM2G122057	9.42085	0.0460647	5.30459	-0.447092	4.05444
GRMZM2G122431	8.24529	2.45121	1.12795	-2.28805	-0.51382
GRMZM2G122581	13.9453	1.45102	1.62063	-2.43515	0
GRMZM2G122656	0.0654619	3.10035	0.0947007	0	-2.25643
GRMZM2G122762	8.93944	1.79769	12.5462	0.233495	2.15251
GRMZM2G123104	5.79757	1.05822	7.74571	0.0831684	2.03595
GRMZM2G123212	33.4073	81.2184	16.6954	-0.650169	-2.02432
GRMZM2G123440	0	1.69636	0	0	-2.35815
GRMZM2G123866	0.108445	4.51623	3.05922	2.57111	0
GRMZM2G124540	8.48757	5.49347	1.24483	-2.00089	-1.39804
GRMZM2G124684	4.28271	0.681261	0.0804623	-3.48099	-0.705947
GRMZM2G124921	0.384297	64.5918	0.37063	0	-6.10928
GRMZM2G125823	16.5857	0.0379367	11.5264	-0.268583	5.46655
GRMZM2G126048	5.97595	0.0787063	3.09087	-0.577537	3.29559
GRMZM2G126096	3.09546	0	3.92364	0	3.54742
GRMZM2G126199	2.26313	14.5123	1.15552	-0.149498	-2.99501
GRMZM2G126261	5.08827	49.7534	27.6153	2.17715	-0.715329
GRMZM2G126900	19.2939	3.56877	2.04325	-2.73254	-0.258815
GRMZM2G127418	17.2906	0.525087	0.258404	-4.39596	0
GRMZM2G127521	3.07754	20.8398	20.4689	2.36511	0
GRMZM2G128617	0.281393	13.5109	0.814157	0	-2.86149
GRMZM2G128907	0.485081	8.55584	0.561396	0.0261945	-2.12887
GRMZM2G129196	0	0.662816	1.03611	2.66036	0
GRMZM2G129300	46.4567	0.647675	32.6199	-0.269091	4.15533
GRMZM2G129775	1.31817	30.6884	1.8258	0	-3.60533
GRMZM2G129815	71.7996	7.27485	56.7253	-0.142381	2.51944
GRMZM2G130877	19.2526	0	5.08246	-1.37585	2.64441
GRMZM2G131431	28.9908	3.7449	33.6466	0	2.47512
GRMZM2G131554	17.2543	0.11249	7.87191	-0.791156	3.87075
GRMZM2G133169	0.06273	1.17814	1.63347	2.44833	0
GRMZM2G133558	3.87097	0	1.52352	-0.695339	2.19231
GRMZM2G133629	2.87693	0.162015	3.58787	0	2.16271
GRMZM2G133684	1.17165	10.4982	17.9575	3.40806	0.443094
GRMZM2G133891	0.0987919	13.0686	4.14461	2.60861	-0.983194
GRMZM2G134716	23.8601	0	16.0259	-0.352927	5.95658
GRMZM2G135108	10.7797	2.65469	1.42331	-2.17167	-0.0649929
GRMZM2G135291	0.425619	1.34675	0.0384828	-0.544677	-2.35815
GRMZM2G135586	1.65094	3.7257	10.2047	2.16766	0.972441
GRMZM2G136453	6.53658	47.3711	30.4699	2.03183	-0.534117
GRMZM2G136800	0.249365	1.34392	0.0360746	0	-2.45319
GRMZM2G137161	0.0810012	4.69618	1.58194	2.00205	-0.864216
GRMZM2G137329	27.0627	105.002	168.94	2.47449	0.494933
GRMZM2G137535	19.1514	0.838429	0.355199	-4.63806	0
GRMZM2G137891	14.4385	0	9.37264	-0.247119	4.16278
GRMZM2G137954	2.11957	0.211071	0.0373938	-3.02583	0
GRMZM2G138802	0	8.70953	0.385749	0	-2.54129
GRMZM2G140231	2.2366	1.18925	0.150492	-2.04876	-1.09731
GRMZM2G140901	3.10831	0.430196	0.228643	-2.15396	0
GRMZM2G141081	25.57	1.62836	12.9352	-0.713686	2.32503
GRMZM2G141252	0	33.1016	6.21493	3.05804	-1.87252
GRMZM2G141756	16.8328	75.8069	127.512	2.67459	0.514114
GRMZM2G142068	3.97253	0.349637	4.71451	0	2.33799
GRMZM2G142390	1.74629	0.442543	0.0435566	-2.51336	0
GRMZM2G143403	0.784677	33.1052	13.8111	3.13681	-0.967997
GRMZM2G143522	0.966302	0.0876728	1.74738	0.14533	2.00302
GRMZM2G143669	6.12264	0	2.49823	-0.749987	2.78653
GRMZM2G143886	1.24317	33.9463	13.6682	2.79714	-1.06208
GRMZM2G145045	6.08664	0.571285	6.67986	0	2.6288
GRMZM2G145065	0.072231	0.6488	3.29154	3.2968	1.1082
GRMZM2G145204	5.31108	0	4.85643	0	3.07955
GRMZM2G145461	103.602	388.339	40.8817	-1.14879	-3.14356
GRMZM2G146355	0	32.847	0	0	-6.25503
GRMZM2G146380	6.32725	0.939392	0	-3.30302	0
GRMZM2G146475	48.889	3.2853	27.3378	-0.578408	2.41219
GRMZM2G147268	3.02679	14.7796	1.76918	-0.116368	-2.54867
GRMZM2G147659	0.680113	3.88753	0.0983889	0	-2.54239
GRMZM2G147774	1.94669	0.176623	0.0521515	-2.40702	0
GRMZM2G148495	74.8602	11.9133	71.2752	0	2.21593
GRMZM2G148904	23.8291	83.8562	7.89886	-1.25571	-3.16537
GRMZM2G148937	6.90648	1.29288	1.02677	-2.03786	0
GRMZM2G149236	6.25376	0	5.21535	0	2.61422
GRMZM2G149273	84.9081	0.274951	43.921	-0.746793	5.34507
GRMZM2G149295	0	4.18508	4.14702	3.84357	0
GRMZM2G149323	3.14094	0	2.4185	0	2.01908
GRMZM2G149647	0.21454	31.7965	1.08628	0.28675	-4.01804
GRMZM2G150260	8.45682	0.8632	14.7829	0.380444	2.48055
GRMZM2G150363	20.9933	0.121006	8.61079	-1.00541	4.16817
GRMZM2G150474	11.854	0	8.27346	-0.0947121	3.80981
GRMZM2G152089	59.1065	2.7663	35.2086	-0.470366	2.85432
GRMZM2G152179	0	2.82489	1.92038	2.80538	0
GRMZM2G152408	0.437861	18.4493	5.4053	2.76605	-1.47317
GRMZM2G152969	0	0.140429	1.74151	2.55494	1.27264
GRMZM2G153103	40.6678	0.843918	15.4743	-1.09672	2.93685
GRMZM2G153445	22.3171	0	10.8118	-0.556005	3.18603
GRMZM2G154078	13.9313	1.35428	18.3943	0.131455	2.84999
GRMZM2G154211	3.41856	14.3171	2.76097	0	-2.03192
GRMZM2G154278	18.0263	1.16593	13.5123	-0.0505914	2.45901
GRMZM2G154505	102.024	11.9081	73.0011	-0.307664	2.25669
GRMZM2G154565	17.3586	0.134675	4.83151	-1.4055	2.88547
GRMZM2G154578	21.0457	31.0701	112.609	2.2395	1.59007
GRMZM2G154685	0.34847	18.8679	0.62045	0	-4.14026
GRMZM2G154828	1.79586	8.97918	0.559567	-0.659743	-3.13419
GRMZM2G156121	0	2.45484	2.35573	3.05804	0
GRMZM2G156129	0.0815576	3.19669	3.3036	2.55494	0
GRMZM2G156632	33.8594	10.3389	2.22019	-3.06221	-1.34314
GRMZM2G156748	3.9512	0	2.22006	-0.374203	3.4652
GRMZM2G157990	17.4027	0	9.55869	-0.498874	4.1835
GRMZM2G158117	3.06795	0.29473	9.00707	0.894582	2.64659
GRMZM2G158163	16.2333	0	13.0288	0	3.35992
GRMZM2G158775	10.3138	3.93162	23.3155	1.00056	2.16046
GRMZM2G158831	3.54602	0.0478609	6.14737	0.417965	4.21403
GRMZM2G159899	0	5.71562	3.65003	3.75087	-0.132647
GRMZM2G159931	0	0.311788	2.76185	2.03478	0.740089
GRMZM2G160149	3.94543	2.55381	15.3481	1.69091	2.10481
GRMZM2G160812	0	2.35069	2.0079	2.49922	0
GRMZM2G160853	13.4093	0	10.4082	-0.0898307	5.27705
GRMZM2G161154	10.4277	17.6091	81.6861	2.70709	1.87667
GRMZM2G161459	5.39289	127.771	17.2993	1.43818	-2.75938
GRMZM2G161491	2.56112	0	1.51389	-0.0831634	2.23257
GRMZM2G161902	2.82538	1.53808	0.118474	-2.2944	-1.39716
GRMZM2G162131	2.1205	18.9451	1.08269	0	-2.58234
GRMZM2G162359	16.8272	14.8019	2.96867	-2.01361	-1.88568
GRMZM2G162486	102.563	19.7718	94.7748	0	2.00249
GRMZM2G162505	23.0383	7.99634	2.90785	-2.39936	-0.870353
GRMZM2G162968	9.61972	107.07	16.6392	0.633606	-2.58684
GRMZM2G163807	0	15.3709	8.14398	3.79797	-0.431325
GRMZM2G163861	54.7649	184.203	41.8403	-0.242514	-2.0814
GRMZM2G163998	67.5548	6.14747	43.3461	-0.438955	2.36938
GRMZM2G164405	3.29696	1.35781	0.207372	-2.28384	-0.939284
GRMZM2G164715	0	8.24564	7.41731	4.85193	0
GRMZM2G164761	0	1.61366	1.81923	3.59964	0
GRMZM2G164909	1.42079	36.0875	4.0026	0.867413	-2.80566
GRMZM2G165644	14.8631	0	7.33099	-0.705449	4.63856
GRMZM2G165757	1.20992	0.0359267	1.1775	0	2.19231
GRMZM2G165867	17.5009	0	12.6589	-0.0954431	4.25377
GRMZM2G166616	0.890831	16.2216	1.15985	0.321142	-3.04927
GRMZM2G166644	43.7238	1.16177	30.5424	-0.339547	4.04505
GRMZM2G166870	6.10726	0.132106	0.526595	-2.13152	0
GRMZM2G167018	16.519	1.69575	19.4592	0.00497818	2.75513
GRMZM2G167164	5.31191	0.051332	2.27352	-0.653668	2.64441
GRMZM2G167689	7.9907	3.79935	31.7528	1.58945	2.30293
GRMZM2G168261	1.40383	25.489	1.07516	0	-3.82429
GRMZM2G168976	12.1646	1.14753	10.0379	0	2.22951
GRMZM2G169220	5.13709	0	3.52023	0	2.48679
GRMZM2G169240	63.2529	17.9832	6.96923	-2.86734	-1.08695
GRMZM2G169261	81.8292	24.0827	12.3801	-2.46274	-0.731611
GRMZM2G169440	10.3475	0.147589	4.44502	-0.723416	2.62478
GRMZM2G169580	2.76158	0.363714	0.0644363	-3.1628	-0.0200325
GRMZM2G169782	1.09997	0.119761	0	-2.13461	0
GRMZM2G170016	45.1538	0	4.62157	-2.87301	3.37802
GRMZM2G170017	19.6118	6.37646	1.55816	-2.93175	-1.31547
GRMZM2G170400	0.50022	15.8058	5.22283	2.69133	-1.33597
GRMZM2G170628	0	3.56884	1.34524	3.09617	-0.822922
GRMZM2G170829	2.75091	0.748773	0.132654	-2.08516	-0.0200325
GRMZM2G171108	6.0514	0	4.18683	0	2.01908
GRMZM2G172794	0.239653	6.94712	4.68037	2.48105	-0.00887161
GRMZM2G172826	614.227	84.5252	382.037	-0.609594	2.05378
GRMZM2G173257	1.72325	14.1569	0.302176	-0.574077	-3.81264
GRMZM2G173710	75.5123	27.3351	7.12167	-3.05015	-1.62906
GRMZM2G174570	8.74679	0.378404	5.7821	-0.0764975	2.06865
GRMZM2G174699	0	3.73922	0	0	-3.32505
GRMZM2G176085	52.2142	5.68489	33.3617	-0.443198	2.13099
GRMZM2G176433	14.7454	0.457819	7.78638	-0.487299	2.36558
GRMZM2G177182	21.8972	0.150257	14.9959	-0.288687	4.66148
GRMZM2G177203	8.12976	49.2993	76.157	2.94051	0.387866
GRMZM2G177349	0.0459906	3.90568	5.05647	4.05222	0
GRMZM2G177458	2.91369	0	3.65596	0	3.43096
GRMZM2G177508	152.499	24.6215	141.899	0	2.25483
GRMZM2G177982	2.42264	93.2608	3.44909	0	-4.37055
GRMZM2G178215	0.133725	1.36495	0	0	-2.02875
GRMZM2G178641	0.35432	8.84516	6.5903	2.73726	0
GRMZM2G178817	8.99056	2.7592	0.785612	-2.11158	-0.271022
GRMZM2G179049	0.355532	0	3.18886	1.89601	2.96458
GRMZM2G179063	6.11815	0.624489	19.0092	1.36703	3.79579
GRMZM2G179264	1.99887	22.0048	46.5881	3.92935	0.745033
GRMZM2G179918	0.0492321	6.35184	2.70643	3.01886	-0.617054
GRMZM2G180155	2.25328	0	2.85225	0	3.14438
GRMZM2G180244	10.1865	0.849618	13.0127	0.190828	3.28847
GRMZM2G180254	14.5006	0.232742	18.9156	0.249144	4.9203
GRMZM2G301089	5.65142	2.50199	0.689512	-2.07904	-0.868404
GRMZM2G302604	9.92952	30.6783	3.73815	-0.976954	-2.70347
GRMZM2G303536	6.5971	0	0	-2.29223	0
GRMZM2G306859	0	4.58167	4.98994	4.03264	0
GRMZM2G308910	5.49123	0.1121	3.87266	0	2.27174
GRMZM2G309269	34.6513	3.89162	35.0469	0	2.42802
GRMZM2G309380	6.02102	0.239001	0.423419	-2.89256	0
GRMZM2G309534	0	9.33676	4.04914	3.33821	-0.655162
GRMZM2G310144	0.123182	1.54234	0.0594008	0	-2.47051
GRMZM2G310431	37.7729	361.604	78.9715	0.992833	-2.16032
GRMZM2G310465	2.22824	10.9171	1.58695	0	-2.19598
GRMZM2G311036	9.06941	0.815896	0.111189	-4.10493	-0.467692
GRMZM2G311165	13.6603	0	5.29054	-0.693702	2.06437
GRMZM2G312165	0.040363	2.8345	1.40139	2.31796	-0.213557
GRMZM2G312877	8.97608	2.2863	0.53609	-2.67742	-0.595716
GRMZM2G313750	6.15971	0.299792	3.54078	-0.402201	2.13874
GRMZM2G315509	0	4.72328	2.3791	2.60861	-0.259173
GRMZM2G315767	15.3579	0	8.98268	-0.432733	4.43755
GRMZM2G316033	4.24099	2.13112	0.117986	-2.35076	-1.33097
GRMZM2G316256	0	14.2877	0	0	-3.68046
GRMZM2G319138	31.4736	1.99374	6.29162	-2.09346	1.23128
GRMZM2G319573	4.76383	0.230914	3.11539	-0.289906	2.75238
GRMZM2G320373	0.717076	6.5581	0.311208	0	-2.43661
GRMZM2G320506	0.131552	1.71875	0.0317184	0	-3.01752
GRMZM2G320786	4.82149	2.39473	0.215723	-2.89247	-1.88713
GRMZM2G321290	0.465313	1.9758	0.0448765	-0.441811	-2.70585
GRMZM2G323750	0	8.10412	0	0	-4.62786
GRMZM2G323888	5.76173	0.688517	0.203298	-2.55152	0
GRMZM2G325612	7.00294	2.60131	0.476745	-2.82547	-1.37474
GRMZM2G325898	5.10513	0.0700622	2.35835	-0.460447	2.23257
GRMZM2G326116	0	8.19805	3.74808	3.36971	-0.579698
GRMZM2G328171	20.4774	0.344768	2.13779	-2.58156	0.663203
GRMZM2G328213	3.30406	0	2.24652	0	2.55192
GRMZM2G328224	17.8226	0.453908	7.53893	-0.895116	2.58965
GRMZM2G328555	0	3.47163	0	0	-2.25643
GRMZM2G329434	0	2.59268	1.57482	2.31796	0
GRMZM2G330035	0.0489278	1.47826	0.0353908	0	-2.62642
GRMZM2G330751	9.45256	0.371091	5.02936	-0.55816	2.48721
GRMZM2G331040	0.973085	0	1.70289	0.269984	3.24635
GRMZM2G331393	5.10518	1.8845	0.556436	-2.03791	-0.503787
GRMZM2G332423	1.24712	14.1686	0.313766	0	-3.75835
GRMZM2G332801	34.0226	0	30.1411	0	5.47918
GRMZM2G335242	1.05899	102.731	3.37038	0.659105	-4.38997
GRMZM2G337845	0.377857	6.66462	4.66456	2.76605	-0.16097
GRMZM2G338160	0	3.61044	0	0	-2.81737
GRMZM2G338696	5.17	0.0378626	3.25329	-0.226046	3.62522
GRMZM2G339327	0	2.40831	3.03154	2.49922	0
GRMZM2G340076	0	2.0478	0.049026	0	-2.62642
GRMZM2G340656	27.1306	39.2215	7.538	-1.58764	-2.19563
GRMZM2G340935	1.07511	11.1579	1.65566	0	-2.17473
GRMZM2G342401	24.4093	0.134675	9.06654	-0.964804	3.26592
GRMZM2G342685	0.131552	6.80338	0.634369	0	-2.2025
GRMZM2G342738	49.4783	2.67325	29.4923	-0.469852	2.69721
GRMZM2G343442	18.1691	2.54337	18.5242	0	2.40865
GRMZM2G345687	6.22182	0.0870953	4.06323	-0.257955	3.54936
GRMZM2G346863	0	15.9565	4.22823	2.89458	-1.32067
GRMZM2G347174	14.5629	0.213112	3.4735	-1.65738	2.30157
GRMZM2G347270	0	38.2461	18.5615	6.278	-0.86213
GRMZM2G347708	101.93	7.67278	54.0282	-0.761033	2.47314
GRMZM2G347931	0.828621	0	2.05167	0.762807	3.49866
GRMZM2G348307	0	2.44247	0	0	-2.30817
GRMZM2G348452	35.9875	7.84843	6.69592	-2.1446	0
GRMZM2G348863	31.0186	15.3508	95.8654	1.3765	2.14361
GRMZM2G351239	0.253735	177.081	18.9651	4.30746	-2.98193
GRMZM2G351786	0	3.72374	0	0	-3.68046
GRMZM2G351977	460.836	20.987	327.639	-0.395801	3.71223
GRMZM2G352627	0.114954	7.97882	0.498898	0	-2.44619
GRMZM2G354746	0	6.46441	4.4814	3.5455	0
GRMZM2G355342	0.107076	13.7274	0.542159	0	-3.22045
GRMZM2G359786	0.202296	4.12973	4.53612	2.2174	0
GRMZM2G359904	0.768454	8.61921	6.31354	2.58164	-0.230072
GRMZM2G360681	5.95988	139.45	19.7382	1.53925	-2.72927
GRMZM2G362848	0.145382	3.3715	2.22936	2.24685	-0.0327424
GRMZM2G363008	11.4441	0.602898	14.5975	0.0282068	2.99624
GRMZM2G364528	2.39364	0.0953453	3.04048	0	2.1509
GRMZM2G364683	0.0626307	9.00108	0.18121	0	-3.44262
GRMZM2G366411	3.6117	0.06819	0.453025	-2.07666	0.271839
GRMZM2G368738	0	5.8536	4.50885	3.09617	0
GRMZM2G372058	34.0533	0	31.0515	0	7.08855
GRMZM2G372681	0	41.0349	19.6684	5.12568	-0.772888
GRMZM2G373040	0	2.49067	2.20626	3.23939	0
GRMZM2G373522	1.4127	22.0827	13.8971	2.73801	-0.426301
GRMZM2G373527	14.9264	0	7.91756	-0.204257	2.01908
GRMZM2G375302	0.394209	4.90278	3.99199	2.37311	0
GRMZM2G375487	0.0283137	25.5709	17.8177	6.59726	-0.348462
GRMZM2G375517	1.18353	18.255	0.285361	0	-4.09106
GRMZM2G375593	0.0426078	0.939392	1.04786	2.36031	0
GRMZM2G376061	3.04127	2.70918	0	-2.10091	-1.96577
GRMZM2G376103	2.82733	0	13.6339	1.13468	2.30988
GRMZM2G376105	6.35276	0	16.6132	0.612611	2.55192
GRMZM2G377250	3.82891	0.126753	2.35786	-0.162144	2.181
GRMZM2G378167	0	9.98683	4.23419	3.59964	-0.739053
GRMZM2G379780	1.50094	0	0.0417567	-2.35076	0
GRMZM2G380605	0	2.29361	1.03747	2.31796	-0.355609
GRMZM2G380656	1.48088	11.2611	1.74063	0	-2.03704
GRMZM2G380738	14.3046	0.106673	7.3704	-0.481138	3.30426
GRMZM2G380765	6.60539	0.0609467	3.72511	-0.31739	3.12309
GRMZM2G383699	3.34358	0	8.35483	0.630594	2.83968
GRMZM2G384884	149.671	1.10527	22.7819	-2.53641	3.66788
GRMZM2G386674	5.1941	0.438761	0.323882	-2.29677	0
GRMZM2G387360	102.299	18.5313	5.21724	-3.73379	-1.27653
GRMZM2G389015	0.0491235	2.70093	2.4162	3.68895	0
GRMZM2G389450	0	6.7772	5.65697	3.40051	0
GRMZM2G390334	0.465356	0	3.08884	1.88849	3.30426
GRMZM2G391596	36.2605	0.259731	29.1425	-0.0644934	4.83192
GRMZM2G392076	7.62973	0.596511	6.693	0	2.06131
GRMZM2G394203	23.1045	0.259037	10.3256	-0.79703	3.31762
GRMZM2G396357	7.16618	0	3.26255	-0.729303	3.76927
GRMZM2G396477	28.1401	0.0878714	16.8907	-0.508761	5.34298
GRMZM2G397055	26.5949	2.3935	14.8413	-0.572637	2.0391
GRMZM2G397785	1.09356	0	1.95424	0.244825	2.98832
GRMZM2G398781	6.30734	0	6.4486	0	4.23405
GRMZM2G399338	0.284256	2.84341	0.154207	0	-2.233
GRMZM2G399844	27.2106	0.0639407	13.4802	-0.799099	5.47698
GRMZM2G399921	21.5003	0.810302	2.63184	-2.26779	0
GRMZM2G400390	3.70026	0.0554409	9.2327	0.953366	4.59281
GRMZM2G404249	2.18598	33.9727	1.8362	0	-3.46106
GRMZM2G406108	1.33496	2.69927	10.6677	2.25724	1.22606
GRMZM2G407495	4.12319	60.1549	62.8295	3.08037	0
GRMZM2G408038	3.19429	0.130418	4.04341	0	2.66808
GRMZM2G413835	5.8031	0.430787	4.371	-0.00529915	2.16905
GRMZM2G414140	0.0644668	66.0128	20.0512	5.57444	-1.49714
GRMZM2G416817	3.45527	1.36303	0.289773	-2.51755	-1.14044
GRMZM2G417004	7.4248	0	10.2094	0.219872	5.21295
GRMZM2G418689	1.14501	0	1.74678	0.0161747	2.86554
GRMZM2G419739	7.80343	0	4.45828	-0.393759	3.79641
GRMZM2G419994	3.34277	0	2.01493	-0.0265514	2.10828
GRMZM2G420733	11.7969	3.27158	20.93	0.553607	2.04914
GRMZM2G420870	0.204034	56.1471	56.9672	5.95914	0
GRMZM2G420988	8.96273	3.86341	1.25322	-2.12835	-0.908831
GRMZM2G424873	18.0751	1.44349	13.5857	-0.17516	2.64716
GRMZM2G425728	2.50372	117.086	7.30153	1.06717	-3.74014
GRMZM2G426023	3.58935	0.0814157	2.88475	0	2.30988
GRMZM2G426158	6.35536	0	2.98184	-0.42015	2.1509
GRMZM2G427805	6.17531	0.218294	3.01652	-0.561211	2.05225
GRMZM2G427815	0.798573	4.10818	0.173289	-0.0316411	-2.61511
GRMZM2G428027	0.0368897	8.64532	0.426933	1.16437	-3.54516
GRMZM2G428119	0.105087	6.69324	5.32084	2.89458	0
GRMZM2G428393	0	5.57555	3.22101	3.27308	-0.195029
GRMZM2G429972	7.68344	0.376103	4.51274	-0.406843	2.42052
GRMZM2G430518	0.121668	10.7299	0	0	-4.21702
GRMZM2G430526	0.422089	5.28488	0.203539	0	-2.75235
GRMZM2G430807	40.8772	0.0792855	16.364	-1.03702	4.90508
GRMZM2G431504	0	0.255174	2.09083	2.9786	1.10727
GRMZM2G433076	0.598326	4.91834	0.317376	0	-2.87457
GRMZM2G433446	4.66986	65.9152	38.6038	2.40971	-0.473008
GRMZM2G433684	8.58604	0.432563	6.96089	0	2.94632
GRMZM2G433854	0	12.3845	7.47607	4.33371	-0.318379
GRMZM2G434252	15.9644	0.362114	7.52014	-0.784749	2.98132
GRMZM2G434572	0.109546	13.7756	4.91273	2.71033	-0.825048
GRMZM2G434935	8.10263	0.333599	0.394007	-2.53384	0
GRMZM2G436448	6.16976	0	10.8574	0.55428	5.17724
GRMZM2G436523	0	6.99968	0	0	-3.5356
GRMZM2G437187	3.63514	0	0	-2.03108	0
GRMZM2G437481	5.48067	0.213112	5.09698	0	2.27889
GRMZM2G437490	0	4.22492	1.35757	2.9786	-1.04391
GRMZM2G438178	4.72675	0	1.27029	-1.33359	2.55192
GRMZM2G438960	1.58425	0.231699	0	-2.72737	0
GRMZM2G440003	20.9623	1.69291	3.0825	-2.16068	0
GRMZM2G440855	0	7.77559	2.70105	2.03478	-0.696983
GRMZM2G441656	149.622	13.6676	26.3407	-2.27238	0.572635
GRMZM2G442170	0	1.32555	0	0	-2.45319
GRMZM2G443180	8.63536	20.8874	3.24127	-0.840288	-2.2124
GRMZM2G444801	8.48199	7.22246	1.41078	-2.01989	-1.84065
GRMZM2G447551	0.147249	7.64186	3.43195	3.20934	-0.856317
GRMZM2G447876	0	1.32551	0	0	-2.70585
GRMZM2G448957	4.77422	0.0708817	10.4228	0.751814	4.41144
GRMZM2G449123	16.1397	0.916984	6.23895	-1.13664	2.21175
GRMZM2G450939	19.1732	0	14.8388	-0.0760632	5.06442
GRMZM2G451035	0	1.37316	1.87132	2.03478	0
GRMZM2G451769	9.18799	0.568383	8.25706	0	2.12797
GRMZM2G451965	8.49539	1.02853	6.35818	-0.153865	2.07032
GRMZM2G453388	2.67885	6.88517	0.88943	-0.863507	-2.32958
GRMZM2G453919	0	7.01871	0.0956498	0	-3.46876
GRMZM2G455321	51.3823	0.525562	26.3034	-0.718136	4.06413
GRMZM2G455909	48.0613	2.35207	29.1353	-0.55006	3.15371
GRMZM2G456174	0.0539273	2.46599	1.95035	2.38093	0
GRMZM2G458659	23.8617	0.196155	15.8118	-0.312688	4.35021
GRMZM2G459432	0	4.55019	1.38986	2.03478	-0.898624
GRMZM2G459824	7.94071	0.526632	0.87468	-2.26913	0
GRMZM2G460383	6.51054	34.3971	3.26025	-0.532045	-3.05353
GRMZM2G463267	2.19792	0	1.43737	0	2.01908
GRMZM2G466265	0.0845782	11.81	4.46597	3.51697	-0.979326
GRMZM2G467848	0.654576	11.7592	7.07424	2.62621	-0.390597
GRMZM2G467943	0	2.2016	1.6393	3.65183	0
GRMZM2G468348	1.10654	0	1.69226	0	2.19231
GRMZM2G469994	52.5019	0.299278	0.927862	-4.33433	0
GRMZM2G471395	0	0.535724	2.53093	2.75863	0.484076
GRMZM2G472827	0.114474	1.86953	1.62844	2.23931	0
GRMZM2G475059	33.2399	3.97211	26.0095	-0.103276	2.17546
GRMZM2G475265	0	24.8044	5.49299	5.1164	-1.91948
GRMZM2G476515	31.6856	4.93588	31.593	0	2.00544
GRMZM2G479260	0.238929	9.75514	0	0	-4.10407
GRMZM2G480256	0	7.46751	3.65294	2.9786	-0.392597
GRMZM2G488168	0.923389	25.9381	0.801495	0	-3.50087
GRMZM2G493946	0	27.5831	12.1629	4.63556	-0.838962
GRMZM2G495613	2.62023	0.0441156	2.03206	0	2.70294
GRMZM2G501086	0.0978153	3.35468	2.05182	2.1137	0
GRMZM2G502560	5.86612	0.0895347	10.707	0.471379	4.10963
GRMZM2G508335	0	1.55784	1.00972	2.66036	0
GRMZM2G509844	1.54992	7.39902	0.344954	0	-2.17914
GRMZM2G523621	9.51505	0	4.18456	-0.535203	2.23257
GRMZM2G527557	0	7.78716	2.64579	2.55494	-0.864129
GRMZM2G539790	0	4.24951	1.41771	2.60861	-0.904951
GRMZM2G545336	18.864	0.199273	9.60257	-0.701939	3.90726
GRMZM2G552966	0.633322	12.7995	10.5363	2.63974	0
GRMZM2G553379	0.241031	4.98608	0.193716	0	-3.0571
GRMZM2G576752	53.5335	3.95927	45.0829	-0.0991886	3.13831
GRMZM2G576804	0	11.0723	5.79558	3.05804	-0.303851
GRMZM2G701180	5.89616	0.26935	3.93679	-0.0505049	2.00119
GRMZM2G701767	0.417706	20.2703	43.7669	5.29465	0.79313
GRMZM2G702599	424.418	12.7296	423.009	0	4.8484
GRMZM2G704042	0.175836	3.82887	0	0	-2.74398
GRMZM5G800586	25.915	0.51335	14.703	-0.549835	3.45549
GRMZM5G801190	0	3.00807	2.27273	2.60861	0
GRMZM5G802403	0.751568	11.1832	6.16114	2.23459	-0.480739
GRMZM5G802801	36.4772	212.208	37.4065	0	-2.42744
GRMZM5G803276	7.53476	8.36764	48.8329	2.00479	1.65115
GRMZM5G804941	13.2143	0	10.4748	0	2.30988
GRMZM5G806441	6.15461	0	3.66619	-0.0448392	2.10828
GRMZM5G809743	42.7812	0.326485	26.3175	-0.24714	3.53135
GRMZM5G813143	20.3226	0	9.73588	-0.712876	4.28288
GRMZM5G813709	23.9759	1.00831	3.27497	-2.10604	0
GRMZM5G816042	36.7239	0	24.4956	-0.0884865	3.28521
GRMZM5G816561	0.239687	19.8518	11.0958	4.09865	-0.595712
GRMZM5G817046	10.7953	0.154651	6.84956	-0.0557117	2.64441
GRMZM5G819052	6.12355	0	2.62216	-0.567594	2.19231
GRMZM5G821869	0	4.35216	0	0	-2.02875
GRMZM5G823318	16.4596	0	6.6852	-0.980275	4.51318
GRMZM5G825193	2.00137	19.7019	11.8626	2.16713	-0.521258
GRMZM5G825266	0.287664	2.81878	5.2435	2.51307	0.117698
GRMZM5G826666	16.5687	0.101535	4.36213	-1.52179	3.15273
GRMZM5G827611	21.271	0	12.3087	-0.173178	2.51972
GRMZM5G833332	8.69618	1.79567	1.15682	-2.02063	0
GRMZM5G833699	0.187628	89.2034	0.633344	0.126808	-6.46682
GRMZM5G834171	56.1246	0.482419	26.0672	-0.580808	2.94046
GRMZM5G837822	7.48257	10.1338	1.32009	-1.56785	-2.07227
GRMZM5G838098	11.6842	2.36833	1.25873	-2.43934	-0.0386749
GRMZM5G838435	2.88934	27.5812	15.6598	2.03081	-0.595717
GRMZM5G839640	0.895084	64.4817	8.92027	1.91236	-2.44328
GRMZM5G840582	105.218	8.294	80.8727	-0.265419	3.02692
GRMZM5G841343	20.7809	336.2	75.8279	1.64007	-2.03298
GRMZM5G842103	0.0492934	0.684277	2.21063	3.27283	0.748552
GRMZM5G843237	14.5066	0	6.88066	-0.545163	2.91592
GRMZM5G843434	8.34015	45.0779	4.45268	-0.173245	-2.75914
GRMZM5G843555	2.69987	0.114033	2.92934	0	2.66575
GRMZM5G847707	35.8484	0	20.528	-0.132014	2.23257
GRMZM5G848503	5.06289	0	3.5789	0	2.4186
GRMZM5G854284	23.2149	0.114889	7.63272	-1.14325	3.24635
GRMZM5G856142	20.536	0.701636	15.5379	0	2.76035
GRMZM5G857303	6.56101	0.10609	4.04094	-0.0578385	2.4186
GRMZM5G859786	1.88313	3.79905	17.1467	2.36863	1.34901
GRMZM5G860607	29.7745	2.86036	2.02699	-2.42387	0
GRMZM5G865081	10.5467	0	9.41815	0	2.64441
GRMZM5G865543	5.62913	40.9315	7.75562	0	-2.03268
GRMZM5G865811	7.18482	0.43192	0.382599	-2.63499	0
GRMZM5G867918	9.56798	0	7.39481	0	2.27174
GRMZM5G870970	26.1714	0.212645	10.1716	-0.818374	2.7592
GRMZM5G873681	28.922	0.518535	19.8344	-0.321108	4.12965
GRMZM5G876389	18.3425	0	8.67739	-0.716198	4.14174
GRMZM5G878558	0.43454	176.61	9.51515	3.77006	-4.06795
GRMZM5G878615	7.30088	0	3.14001	-0.818924	3.80981
GRMZM5G880361	11.7417	0.0701129	0.9316	-3.00409	1.38018
GRMZM5G883813	12.8549	0	4.03563	-1.20895	3.22653
GRMZM5G886969	6.63095	0	3.8303	-0.383994	3.84926
GRMZM5G889620	7.80744	0.229054	4.80192	-0.192804	2.36124
GRMZM5G890438	32.8293	0	15.9106	-0.674259	4.0878
GRMZM5G892308	103.859	0.292949	12.1964	-2.55297	2.55192
GRMZM5G892467	20.897	0	2.75915	-2.46789	3.12309
GRMZM5G892973	9.19612	0	4.43454	-0.539479	3.03465
GRMZM5G894420	8.65869	71.9974	8.58935	0	-2.78597
GRMZM5G895899	28.1124	0	14.0008	-0.624651	4.00872
GRMZM5G896883	3.66457	0	2.03031	-0.165654	2.1509
GRMZM5G899188	0	13.8183	0.633122	0.0911265	-2.91466
GRMZM5G899308	60.2834	15.4361	81.9466	0.367512	2.15482
GRMZM6G317966	0	16.6411	0.850431	0.0911265	-2.75081
GRMZM6G654251	9.05704	0	0.181978	-3.38251	0
