# Supplementary material for: Association of the molecular regulation of ear leaf senescence/stress response and photosynthesis/metabolism with heterosis at the reproductive stage in maize
Source: Sci Rep. 2016 Jul 20;6:29843. doi: 10.1038/srep29843 (PMC4951735; doi:10.1038/srep29843)
Supplement: Supplementary Dataset 5 [file srep29843-s6.xls]

## Sheet: Sheet1
Table S5 GO enrichment analysis of 211 overdominant genes at S0.
GO term	Ontology	Description	Number in input list	Number in BG/Ref	p-value	FDR
GO:0071555	P	cell wall organization	14	172	3e-14	9.8e-12
GO:0019953	P	sexual reproduction	11	101	9.9e-13	1.1e-10
GO:0071554	P	cell wall organization or biogenesis	15	270	6.6e-13	1.1e-10
GO:0000003	P	reproduction	11	181	3.5e-10	2.9e-08
GO:0042545	P	cell wall modification	8	94	8.1e-09	5.3e-07
GO:0009664	P	plant-type cell wall organization	6	66	4.4e-07	2.1e-05
GO:0071669	P	plant-type cell wall organization or biogenesis	6	66	4.4e-07	2.1e-05
GO:0030599	F	pectinesterase activity	17	151	3e-19	6.7e-17
GO:0004857	F	enzyme inhibitor activity	17	236	3.1e-16	3.5e-14
GO:0004091	F	carboxylesterase activity	17	280	4.5e-15	3.4e-13
GO:0030234	F	enzyme regulator activity	18	552	1.6e-11	9e-10
GO:0004650	F	polygalacturonase activity	9	69	2.8e-11	1.2e-09
GO:0016788	F	hydrolase activity, acting on ester bonds	20	1355	5.9e-07	2.2e-05
GO:0004553	F	hydrolase activity, hydrolyzing O-glycosyl compounds	12	767	7e-05	0.002
GO:0003779	F	actin binding	6	164	6.3e-05	0.002
GO:0008092	F	cytoskeletal protein binding	6	171	7.9e-05	0.002
GO:0016798	F	hydrolase activity, acting on glycosyl bonds	12	821	0.00013	0.0029
GO:0016787	F	hydrolase activity	40	6078	0.00075	0.015
GO:0005576	C	extracellular region	21	583	4.5e-14	3.3e-12
GO:0005618	C	cell wall	8	172	6.7e-07	2.4e-05
GO:0030312	C	external encapsulating structure	8	219	3.8e-06	9e-05
