# Supplementary material for: Association of the molecular regulation of ear leaf senescence/stress response and photosynthesis/metabolism with heterosis at the reproductive stage in maize
Source: Sci Rep. 2016 Jul 20;6:29843. doi: 10.1038/srep29843 (PMC4951735; doi:10.1038/srep29843)
Supplement: Supplementary Dataset 7 [file srep29843-s7.xls]

## Sheet: List
Table S7 A detailed list of differentially expressed transcription factors between parental lines and the hybrid and functional enrichment analysis.
Genes	BM/B73_S0	BM/Mo17_S0	BM/B73_S1	BM/Mo17_S1	BM/B73_S2	BM/Mo17_S2	Family
GRMZM5G850092	-0.17121	0.199412	-0.357065	2.62034	-0.552296	0	Trihelix
GRMZM5G822829	0	0	-3.35866	0	-1.65083	0	bHLH
GRMZM5G801627	2.66513	0	1.06945	-0.671326	0	-0.0354177	C3H
GRMZM2G553379	1.34389	-1.65753	0.341517	-2.73265	0	-3.0571	MIKC/M-type
GRMZM2G475984	0.494826	2.26324	0.039042	0	-1.11367	0	WRKY
GRMZM2G475014	-0.572409	-0.256738	0.354863	2.30379	-0.411889	0.415002	NAC
GRMZM2G474326	0	0.00179988	-2.57891	0	-0.654385	0	ERF
GRMZM2G451035	0	0	1.13225	0	2.03478	0	WRKY
GRMZM2G447551	2.33661	-0.622263	3.68936	-0.789848	3.20934	-0.856317	CAMTA
GRMZM2G437481	-0.633475	4.52742	-1.20194	2.28179	0	2.27889	bHLH
GRMZM2G430849	0.0310651	-0.355286	-0.849005	0	-2.09581	-2.80024	NAC
GRMZM2G425430	2.18147	-0.330782	1.69191	-0.946623	1.99547	-0.686218	WRKY
GRMZM2G414252	0	0	0	-2.67657	0	-0.725302	bHLH
GRMZM2G408462	-0.535602	-1.23186	-2.07962	0	0	0	WRKY
GRMZM2G394941	2.79946	0.716453	0	0	-0.939008	0	Dof
GRMZM2G389557	0.100545	0.194933	-0.844308	-2.44252	0	0.625685	NAC
GRMZM2G386674	0	0	-0.421222	0	-2.29677	0	LBD
GRMZM2G381441	3.23838	3.75449	0	0	0	0	ERF
GRMZM2G376061	0	0	0	0	-2.10091	-1.96577	C2H2
GRMZM2G368491	-2.0771	-2.57691	-0.535295	0	0	-0.0568056	bZIP
GRMZM2G361611	0.362966	2.11418	0	1.89706	-0.921801	0.105949	bZIP
GRMZM2G348307	0	-2.83178	0	-1.99871	0	-2.30817	ERF
GRMZM2G336533	1.61993	1.34865	-0.00447174	-3.03259	0	0	NAC
GRMZM2G301485	-2.85299	-3.0802	-0.102264	-0.0777762	0	-0.995717	HSF
GRMZM2G301089	0	1.26576	-0.454492	-0.936897	-2.07904	-0.868404	bHLH
GRMZM2G181605	0	-2.41816	0	-0.315168	0	0	NAC
GRMZM2G180452	0.374052	0	2.3891	0	0.837049	0.571965	bHLH
GRMZM2G179049	1.76368	2.31111	2.50104	-0.295772	1.89601	2.96458	NAC
GRMZM2G177110	0	0	-0.485431	0	-3.3324	-3.13705	LBD
GRMZM2G176568	-2.91484	0	0	0	0	0.992984	MYB_related
GRMZM2G173124	0	-0.402632	0.194205	-2.12768	-0.260933	-0.269303	C3H
GRMZM2G169966	-2.02004	-0.224845	-0.475562	0	-0.527018	0	WRKY
GRMZM2G169580	-0.625488	0	-0.489909	0	-3.1628	-0.0200325	Trihelix
GRMZM2G167018	0.462021	0.82561	1.11755	3.14872	0.00497818	2.75513	NAC
GRMZM2G164909	-2.37988	-2.90053	-0.0480738	-0.696497	0.867413	-2.80566	HSF
GRMZM2G163054	0.319927	2.04224	0	0.98056	-1.07103	0	WRKY
GRMZM2G161512	4.46059	3.93995	0	0	0	0	MYB
GRMZM2G159119	-2.89385	-3.13455	-3.05774	0	-1.22415	0	G2-like
GRMZM2G159094	2.49387	1.38962	0	0	0	0.189117	NAC
GRMZM2G158117	0	0	0.880222	0	0.894582	2.64659	MYB_related
GRMZM2G150260	1.14469	2.32846	1.21847	0.565839	0.380444	2.48055	MYB_related
GRMZM2G146380	-1.2772	0	0	0	-3.30302	0	NAC
GRMZM2G140901	0	-0.35771	-0.727794	0.442983	-2.15396	0	NAC
GRMZM2G133169	0	-0.475206	0	0	2.44833	0	GRAS
GRMZM2G124540	0.147251	-0.157155	-0.24423	0	-2.00089	-1.39804	G2-like
GRMZM2G119865	0	-2.48516	0	-3.41012	-0.0275824	-5.10465	ERF
GRMZM2G117193	-0.638574	0.631631	-1.03254	1.4545	0	2.55283	G2-like
GRMZM2G117164	0	-0.14529	-1.1569	-1.64513	0	-2.65031	HD-ZIP
GRMZM2G111504	4.075	0	2.22124	-1.24654	4.48533	2.90265	bZIP
GRMZM2G110541	1.34431	2.70135	0	0	0	0	DBB
GRMZM2G109627	1.17866	1.64211	0	0	-2.52263	0	NAC
GRMZM2G106558	0	-2.33853	0	0	1.23202	0.778058	MYB
GRMZM2G106356	-1.2772	-3.61571	0	-3.01559	0.247309	-0.985666	GRAS
GRMZM2G106336	-0.537963	-3.31933	0	-1.44748	0	-0.0549417	GRAS
GRMZM2G105387	0.957059	2.2759	1.19001	0.740108	0	0	MIKC
GRMZM2G098517	0	2.18016	-1.6691	0.67048	-0.278966	1.91399	GRAS
GRMZM2G088524	-0.0104433	0	-0.772456	2.11569	-0.790094	0.945397	MYB_related
GRMZM2G088443	-1.7271	0	-0.256251	0	-2.19797	0	bHLH
GRMZM2G085751	0	0	3.57241	3.04081	0	0	bHLH
GRMZM2G084583	1.49336	1.20299	-1.03925	0.687085	0.47247	2.0292	MYB
GRMZM2G083504	4.39485	1.50399	3.69745	0.320564	2.93961	0	bHLH
GRMZM2G083347	-0.295409	2.27671	-0.892547	2.64018	-1.36916	1.07107	NAC
GRMZM2G082709	0	0	-2.6277	0	0	0	NAC
GRMZM2G082227	0	-0.869593	0	0	0	-2.0528	B3
GRMZM2G073427	1.72335	1.65049	0.497005	0.242409	-1.06309	2.30467	bZIP
GRMZM2G049695	0	0	-0.473248	-2.12045	-0.189272	0.437201	MYB_related
GRMZM2G047715	0	0	0	0	0	-2.95382	HD-ZIP
GRMZM2G044902	1.45393	1.20147	2.12418	0.829894	-1.45298	-0.448822	LBD
GRMZM2G042895	-0.202082	1.29394	-1.58687	-0.303991	-2.0929	-0.485292	bHLH
GRMZM2G041415	0	0	-3.16745	0	-0.0292822	0	MYB
GRMZM2G038303	0	2.18641	0.376731	1.4442	0	0.34273	NF-YA
GRMZM2G034840	1.71901	0.0793145	-1.65742	0	0.621101	2.13506	ARF
GRMZM2G033413	0.759777	0.547891	0	-2.14522	0	-1.64327	bZIP
GRMZM2G030710	0.320301	-0.773491	0.02384	-1.17963	0	-2.09264	ARF
GRMZM2G029292	0	-3.22051	0	0	0	0	WRKY
GRMZM2G028622	0.635315	1.43534	-2.27474	3.175	-2.06913	0.980494	WOX
GRMZM2G028608	3.05288	-2.35387	4.10698	-0.737166	1.44385	-0.199666	GRAS
GRMZM2G027068	0	0.297002	-2.58641	0	-1.24376	0	bHLH
GRMZM2G022162	0	0	0	0	0	-2.20275	NF-YC
GRMZM2G021777	2.22344	0.784711	0.0231813	0	-0.100085	0.452587	CO-like/DBB
GRMZM2G016756	0	1.57438	0	1.17931	-2.33659	-0.959974	bHLH
GRMZM2G016370	-1.61519	-3.06609	-2.24361	0.197449	-0.306962	0	G2-like
GRMZM2G013612	-0.636706	0.60278	-0.0686974	0	-1.03389	2.4531	ARR-B
GRMZM2G004060	-0.196165	-1.15096	-0.186366	-1.01711	-2.00764	-0.779141	WRKY
GRMZM2G003489	-3.94012	-3.20475	-2.71043	0	-0.426529	-4.51167	HSF
GRMZM2G000836	0	0	-3.38921	-0.334263	-0.0990994	-0.161223	C2H2

## Sheet: GO analysis
Table S7 GO enrichment categories (according to AgriGO website) of 86 differentially expressional transcription factors.
GO term	Ontology	Description	Number in input list	Number in BG/Ref	p-value	FDR
GO:0031326	P	regulation of cellular biosynthetic process	52	2210	2e-40	6.3e-39
GO:0045449	P	regulation of transcription	52	2172	8.4e-41	6.3e-39
GO:0019219	P	regulation of nucleobase, nucleoside, nucleotide and nucleic acid metabolic process	52	2192	1.3e-40	6.3e-39
GO:0010468	P	regulation of gene expression	52	2216	2.3e-40	6.3e-39
GO:0009889	P	regulation of biosynthetic process	52	2210	2e-40	6.3e-39
GO:0051171	P	regulation of nitrogen compound metabolic process	52	2208	1.9e-40	6.3e-39
GO:0010556	P	regulation of macromolecule biosynthetic process	52	2210	2e-40	6.3e-39
GO:0031323	P	regulation of cellular metabolic process	52	2250	4.9e-40	1.2e-38
GO:0080090	P	regulation of primary metabolic process	52	2312	1.9e-39	4e-38
GO:0060255	P	regulation of macromolecule metabolic process	52	2335	3.1e-39	5.9e-38
GO:0019222	P	regulation of metabolic process	52	2373	6.9e-39	1.2e-37
GO:0006350	P	transcription	52	2389	9.6e-39	1.5e-37
GO:0050794	P	regulation of cellular process	52	3392	3.2e-31	4.7e-30
GO:0050789	P	regulation of biological process	52	3517	1.9e-30	2.6e-29
GO:0010467	P	gene expression	52	3707	2.5e-29	3.1e-28
GO:0034645	P	cellular macromolecule biosynthetic process	52	3777	6.1e-29	7.1e-28
GO:0065007	P	biological regulation	56	4740	6.7e-29	7.1e-28
GO:0009059	P	macromolecule biosynthetic process	52	3782	6.5e-29	7.1e-28
GO:0006139	P	nucleobase, nucleoside, nucleotide and nucleic acid metabolic process	52	3994	9.2e-28	9.4e-27
GO:0006807	P	nitrogen compound metabolic process	52	4581	7e-25	6.7e-24
GO:0044249	P	cellular biosynthetic process	52	4857	1.1e-23	1.1e-22
GO:0009058	P	biosynthetic process	52	5027	5.9e-23	5.2e-22
GO:0044260	P	cellular macromolecule metabolic process	52	7062	4.5e-16	3.8e-15
GO:0043170	P	macromolecule metabolic process	52	8085	1.9e-13	1.5e-12
GO:0044237	P	cellular metabolic process	52	9105	3.3e-11	2.6e-10
GO:0051252	P	regulation of RNA metabolic process	20	1434	1e-09	7.2e-09
GO:0006355	P	regulation of transcription, DNA-dependent	20	1432	9.8e-10	7.2e-09
GO:0032774	P	RNA biosynthetic process	20	1508	2.4e-09	1.6e-08
GO:0006351	P	transcription, DNA-dependent	20	1506	2.3e-09	1.6e-08
GO:0044238	P	primary metabolic process	52	10134	2.9e-09	1.9e-08
GO:0016070	P	RNA metabolic process	20	1932	1.4e-07	8.8e-07
GO:0009987	P	cellular process	53	11754	2.8e-07	1.7e-06
GO:0008152	P	metabolic process	53	12161	1.1e-06	6.2e-06
GO:0003677	F	DNA binding	52	3439	6.3e-31	2.6e-29
GO:0003676	F	nucleic acid binding	54	5451	2e-23	4.1e-22
GO:0030528	F	transcription regulator activity	33	1432	6.8e-23	9.3e-22
GO:0003700	F	transcription factor activity	22	923	3.3e-15	3.4e-14
GO:0043565	F	sequence-specific DNA binding	18	645	1.3e-13	1.1e-12
GO:0005488	F	binding	58	16128	0.00018	0.0012
GO:0005634	C	nucleus	31	2294	6.9e-15	1.8e-13
GO:0043227	C	membrane-bounded organelle	31	2791	1.3e-12	1.1e-11
GO:0043231	C	intracellular membrane-bounded organelle	31	2765	1e-12	1.1e-11
GO:0043229	C	intracellular organelle	32	4082	4.3e-09	2.2e-08
GO:0043226	C	organelle	32	4082	4.3e-09	2.2e-08
GO:0005622	C	intracellular	38	6032	2.6e-08	1.1e-07
GO:0044424	C	intracellular part	33	5133	3e-07	1.1e-06
GO:0005623	C	cell	38	9123	0.001	0.0028
GO:0044464	C	cell part	38	9123	0.001	0.0028
